# Supplementary material for: The abscisic acid–responsive element binding factors MAPKKK18 module regulates abscisic acid–induced leaf senescence in Arabidopsis
Source: J Biol Chem. 2023 Feb 24;299(4):103060. doi: 10.1016/j.jbc.2023.103060 (PMC10166789; doi:10.1016/j.jbc.2023.103060)
Supplement: Supplemental data 1 [file mmc1.zip]

Archive with 11 entries (10 files):
- supporting informaiton of raw data for q-RT-PCR/
- supporting informaiton of raw data for q-RT-PCR/Raw data for Figure 1 Expression analysis of M3K18 during leaf senescence.xls
- supporting informaiton of raw data for q-RT-PCR/Raw data for Figure 3 MAPKKK18 in abf2abf3abf4 triple mutants.xlsx
- supporting informaiton of raw data for q-RT-PCR/Raw data for Figure 6 ChIP-qPCR MAPKKK18.xls
- supporting informaiton of raw data for q-RT-PCR/Raw data for Figure S1 M3K18 expression by ABA.xls
- supporting informaiton of raw data for q-RT-PCR/Raw data for Figure S12 MAPKKK18 level in ChIP plants.xls
- supporting informaiton of raw data for q-RT-PCR/Raw data for Figure S14 AtABFsOEm3k18 screening-9-30-2022.xls
- supporting informaiton of raw data for q-RT-PCR/Raw data for Figure S18 ABF4OE in col-0.xls
- supporting informaiton of raw data for q-RT-PCR/Raw data for Figure S20 q-PCR of marker genes-1-11-2023.xlsx
- supporting informaiton of raw data for q-RT-PCR/Raw data for Figure S3  AtMK18-OE qPCR.xls
- supporting informaiton of raw data for q-RT-PCR/Raw data for Figure S9 MAPKKK18 in abf mutants.xls
