# Supplementary material for: The abscisic acid–responsive element binding factors MAPKKK18 module regulates abscisic acid–induced leaf senescence in Arabidopsis
Source: J Biol Chem. 2023 Feb 24;299(4):103060. doi: 10.1016/j.jbc.2023.103060 (PMC10166789; doi:10.1016/j.jbc.2023.103060)
Supplement: Supplemental data 1 [file mmc1.zip › supporting informaiton of raw data for q-RT-PCR/Raw data for Figure 1 Expression analysis of M3K18 during leaf senescence.xls]

## Sheet: summary
	R1	R2	R3	R4	AVERAGE	STDEV	SE	t-test
YL	1	1	1	1	1	0	0
ML	0.824268	1.61505	1.3061	1.16698	1.36271	0.229333	0.162163	0.0557121
ES	0.674614	1.19337	2.02525	1.86364	1.69409	0.441097	0.311903	0.05619
LS	2.68951	3.58186	5.60936	3.18592	3.76666	1.10987	0.640781	0.0114447
T	6.49433	9.56519	11.1064	10.3986	9.39115	1.7592	1.01568	0.00185693
M	4.50915	7.53573	8.24385	6.95205	6.8102	1.40506	0.811209	0.00280285
B	3.49967	2.68889	3.42038	2.60187	3.05271	0.409443	0.236392	0.00160696
Note: Data with lines through are outliers compared to the R2, R3 andR4. Therefore, we did not include it in our graph and also statistic analysis.

## Sheet: raw data-R1 and R2
	Well	Fluor	Target	Content	Sample	Biological Set Name	Cq	Cq Mean	Cq Std. Dev	Starting Quantity (SQ)	Log Starting Quantity	SQ Mean	SQ Std. Dev	Set Point	Well Note	Delta Ct	E^Delta Ct	Fold change (UBQ10)	Fold change (UBC21)	Geometric mean
	A01	SYBR	UBQ10	Unkn	YL R1		17.24	17.3623	0.173048				0	60
	A02	SYBR		Unkn	YL R1		17.4847						0	60
	A03	SYBR	UBC21	Unkn	YL R1		24.3815	24.4364	0.0775573				0	60
	A04	SYBR		Unkn	YL R1		24.4912						0	60
	A05	SYBR	M3K18	Unkn	YL R1		30.1933	29.0495	1.61753				0	60
	A06	SYBR		Unkn	YL R1		27.9058						0	60
	B01	SYBR	UBQ10	Unkn	ML R1		15.8548	15.9263	0.101075				0	60		1.43608	2.66707
	B02	SYBR		Unkn	ML R1		15.9977						0	60
	B03	SYBR	UBC21	Unkn	ML R1		22.7488	22.5998	0.210849				0	60		1.83661	3.60456
	B04	SYBR		Unkn	ML R1		22.4507						0	60
	B05	SYBR	M3K18	Unkn	ML R1		27.9238	27.6111	0.442263				0	60		1.43844	2.55571	0.958247	0.709022	0.824268
	B06	SYBR		Unkn	ML R1		27.2984						0	60
	C01	SYBR	UBQ10	Unkn	ES R1		17.1309	17.1365	0.00790659				0	60		0.225858	1.16682
	C02	SYBR		Unkn	ES R1		17.1421						0	60
	C03	SYBR	UBC21	Unkn	ES R1		25.2233	25.1342	0.125971				0	60		-0.697833	0.614356
	C04	SYBR		Unkn	ES R1		25.0451						0	60
	C05	SYBR	M3K18	Unkn	ES R1		29.8423	29.9081	0.093056				0	60		-0.858565	0.571173	0.489512	0.92971	0.674614
	C06	SYBR		Unkn	ES R1		29.9739						0	60
	D01	SYBR	UBQ10	Unkn	LS R1		16.5087	16.5501	0.0585793				0	60		0.8122	1.74161
	D02	SYBR		Unkn	LS R1		16.5916						0	60
	D03	SYBR	UBC21	Unkn	LS R1		24.3646	24.4651	0.142059				0	60		-0.0286983	0.980164
	D04	SYBR		Unkn	LS R1		24.5655						0	60
	D05	SYBR	M3K18	Unkn	LS R1		26.7605	27.123	0.512635				0	60		1.92657	3.51398	2.01766	3.58509	2.68951
	D06	SYBR		Unkn	LS R1		27.4855						0	60
	E01	SYBR	UBQ10	Unkn	T R1		16.9856	16.8169	0.23857				0	60		0.545433	1.45148
	E02	SYBR		Unkn	T R1		16.6482						0	60
	E03	SYBR	UBC21	Unkn	T R1		24.4814	24.4739	0.0106726				0	60		-0.0375321	0.974138
	E04	SYBR		Unkn	T R1		24.4663						0	60
	E05	SYBR	M3K18	Unkn	T R1		25.9699	25.916	0.0762195				0	60		3.13359	7.72236	5.32033	7.92737	6.49433
	E06	SYBR		Unkn	T R1		25.8621						0	60
	F01	SYBR	UBQ10	Unkn	M R1		15.9905	16.0627	0.102162				0	60		1.2996	2.42966
	F02	SYBR		Unkn	M R1		16.135						0	60
	F03	SYBR	UBC21	Unkn	M R1		23.4534	23.4267	0.0376935				0	60		1.00963	2.02356
	F04	SYBR		Unkn	M R1		23.4001						0	60
	F05	SYBR	M3K18	Unkn	M R1		25.6935	25.52	0.245436				0	60		3.52955	9.99828	4.1151	4.94093	4.50915
	F06	SYBR		Unkn	M R1		25.3464						0	60
	G01	SYBR	UBQ10	Unkn	B R1		17.4828	17.3656	0.165783							-0.00325635	0.997778
	G02	SYBR		Unkn	B R1		17.2484
	G03	SYBR	UBC21	Unkn	B R1		25.0519	24.9582	0.132473							-0.521822	0.694681
	G04	SYBR		Unkn	B R1		24.8645
	G05	SYBR	M3K18	Unkn	B R1		27.013	27.4102	0.561707							1.63938	2.91365	2.92014	4.19422	3.49967
	G06	SYBR		Unkn	B R1		27.8074
	A07	SYBR	UBQ10	Unkn	YL R2		17.643	17.6462	0.00453012				0	60
	A08	SYBR		Unkn	YL R2		17.6494						0	60
	A09	SYBR	UBC21	Unkn	YL R2		24.783	24.8193	0.0513425				0	60
	A10	SYBR		Unkn	YL R2		24.8556						0	60
	A11	SYBR	M3K18	Unkn	YL R2		29.4157	29.7804	0.515898				0	60
	A12	SYBR		Unkn	YL R2		30.1452						0	60
	B07	SYBR	UBQ10	Unkn	ML R2		16.117	16.1038	0.01872				0	60		1.54244	2.86806
	B08	SYBR		Unkn	ML R2		16.0905						0	60
	B09	SYBR	UBC21	Unkn	ML R2		22.6727	22.703	0.0428911				0	60		2.11628	4.38176
	B10	SYBR		Unkn	ML R2		22.7334						0	60
	B11	SYBR	M3K18	Unkn	ML R2		27.1305	27.1055	0.0353242				0	60		2.6749	5.72537	1.99625	1.30664	1.61505
	B12	SYBR		Unkn	ML R2		27.0806						0	60
	C07	SYBR	UBQ10	Unkn	ES R2		17.4377	17.3751	0.0883963				0	60		0.271044	1.2034
	C08	SYBR		Unkn	ES R2		17.3126						0	60
	C09	SYBR	UBC21	Unkn	ES R2		25.3908	25.4583	0.0954544				0	60		-0.639017	0.640107
	C10	SYBR		Unkn	ES R2		25.5258						0	60
	C11	SYBR	M3K18	Unkn	ES R2		29.8413	29.7095	0.186444				0	60		0.0709733	1.04739	0.870357	1.63627	1.19337
	C12	SYBR		Unkn	ES R2		29.5776						0	60
	D07	SYBR	UBQ10	Unkn	LS R2		16.87	16.8327	0.052646				0	60		0.813465	1.74312
	D08	SYBR		Unkn	LS R2		16.7955						0	60
	D09	SYBR	UBC21	Unkn	LS R2		24.9443	24.9633	0.0268404				0	60		-0.143936	0.904397
	D10	SYBR		Unkn	LS R2		24.9822						0	60
	D11	SYBR	M3K18	Unkn	LS R2		27.7989	27.4756	0.457108				0	60		2.3048	4.4973	2.58003	4.9727	3.58186
	D12	SYBR		Unkn	LS R2		27.1524						0	60
	E07	SYBR	UBQ10	Unkn	T R2		17.0512	17.1186	0.0952867				0	60		0.527571	1.43388
	E08	SYBR		Unkn	T R2		17.186						0	60
	E09	SYBR	UBC21	Unkn	T R2		24.4509	24.4184	0.0458956				0	60		0.400876	1.32295
	E10	SYBR		Unkn	T R2		24.386						0	60
	E11	SYBR	M3K18	Unkn	T R2		26.0469	25.828	0.309537				0	60		3.95241	13.1741	9.18776	9.95812	9.56519
	E12	SYBR		Unkn	T R2		25.6092						0	60
	F07	SYBR	UBQ10	Unkn	M R2		16.2731	16.3158	0.0604359				0	60		1.33037	2.48128
	F08	SYBR		Unkn	M R2		16.3586						0	60
	F09	SYBR	UBC21	Unkn	M R2		23.5386	23.5819	0.0612552				0	60		1.23745	2.37241
	F10	SYBR		Unkn	M R2		23.6252						0	60
	F11	SYBR	M3K18	Unkn	M R2		25.2936	25.3256	0.0453197							4.45483	18.2834	7.36855	7.7067	7.53573
	F12	SYBR		Unkn	M R2		25.3577
	G07	SYBR	UBQ10	Unkn	B R2		17.4009	17.3978	0.00436736							0.248407	1.18493
	G08	SYBR		Unkn	B R2		17.3947
	G09	SYBR	UBC21	Unkn	B R2		24.7174	24.735	0.0249759							0.0843025	1.06062
	G10	SYBR		Unkn	B R2		24.7527
	G11	SYBR	M3K18	Unkn	B R2		28.5086	28.089	0.593417							1.69149	3.0144	2.54394	2.84211	2.68889
	G12	SYBR		Unkn	B R2		27.6693

## Sheet: raw data-R3 and R4
	Well	Fluor	Target	Content	Sample	Biological Set Name	Cq	Cq Mean	Cq Std. Dev	Starting Quantity (SQ)	Log Starting Quantity	SQ Mean	SQ Std. Dev	Set Point	Well Note	Delta Ct	E^Delta Ct	Fold change (UBQ10)	Fold change (UBC21)	Geometric mean
	A01	SYBR	UBQ10	Unkn	YL R3		18.5087	18.3824	0.178613				0	60
	A02	SYBR		Unkn	YL R3		18.2561						0	60
	A03	SYBR	UBC21	Unkn	YL R3		25.3472	25.391	0.0619619				0	60
	A04	SYBR		Unkn	YL R3		25.4348						0	60
	A05	SYBR	M3K18	Unkn	YL R3		31.5073	31.025	0.682119				0	60
	A06	SYBR		Unkn	YL R3		30.5426						0	60
	B01	SYBR	UBQ10	Unkn	ML R3		17.4281	17.2752	0.216204				0	60		1.10717	2.13038
	B02	SYBR		Unkn	ML R3		17.1224						0	60
	B03	SYBR	UBC21	Unkn	ML R3		23.6942	23.8153	0.171231				0	60		1.57566	3.00423
	B04	SYBR		Unkn	ML R3		23.9364						0	60
	B05	SYBR	M3K18	Unkn	ML R3		29.6705	29.1928	0.675576				0	60		1.83222	3.30423	1.551	1.09986	1.3061
	B06	SYBR		Unkn	ML R3		28.7151						0	60
	C01	SYBR	UBQ10	Unkn	ES R3		18.2656	18.0676	0.280025				0	60		0.314851	1.23995
	C02	SYBR		Unkn	ES R3		17.8696						0	60
	C03	SYBR	UBC21	Unkn	ES R3		26.0949	26.0307	0.0907162				0	60		-0.639737	0.639785
	C04	SYBR		Unkn	ES R3		25.9666						0	60
	C05	SYBR	M3K18	Unkn	ES R3		30.2956	30.1206	0.247428				0	60		0.904335	1.80385	1.45477	2.81945	2.02525
	C06	SYBR		Unkn	ES R3		29.9457						0	60
	D01	SYBR	UBQ10	Unkn	LS R3		18.0377	17.8142	0.316084				0	60		0.568264	1.47429
	D02	SYBR		Unkn	LS R3		17.5906						0	60
	D03	SYBR	UBC21	Unkn	LS R3		25.9389	25.6808	0.364976				0	60		-0.289819	0.816823
	D04	SYBR		Unkn	LS R3		25.4227						0	60
	D05	SYBR	M3K18	Unkn	LS R3		28.6639	28.239	0.600861				0	60		2.78597	6.15559	4.17528	7.53601	5.60936
	D06	SYBR		Unkn	LS R3		27.8141						0	60
	E01	SYBR	UBQ10	Unkn	T R3		17.9916	17.8234	0.237846				0	60		0.559032	1.46503
	E02	SYBR		Unkn	T R3		17.6552						0	60
	E03	SYBR	UBC21	Unkn	T R3		25.4106	25.2167	0.274237				0	60		0.174271	1.12938
	E04	SYBR		Unkn	T R3		25.0228						0	60
	E05	SYBR	M3K18	Unkn	T R3		26.7874	26.9483	0.227598				0	60		4.07664	14.2862	9.7515	12.6497	11.1064
	E06	SYBR		Unkn	T R3		27.1093						0	60
	F01	SYBR	UBQ10	Unkn	M R3		17.2465	17.0841	0.229604				0	60		1.29831	2.42753
	F02	SYBR		Unkn	M R3		16.9217						0	60
	F03	SYBR	UBC21	Unkn	M R3		24.6412	24.5333	0.152633				0	60		0.857665	1.81987
	F04	SYBR		Unkn	M R3		24.4254						0	60
	F05	SYBR	M3K18	Unkn	M R3		26.4507	26.6525	0.28535				0	60		4.37249	17.3274	7.13787	9.52121	8.24385
	F06	SYBR		Unkn	M R3		26.8543						0	60
	G01	SYBR	UBQ10	Unkn	B R3		18.0285	18.0753	0.0660956							0.30714	1.23344
	G02	SYBR		Unkn	B R3		18.122
	G03	SYBR	UBC21	Unkn	B R3		25.2547	25.2883	0.0474275							0.102692	1.07433
	G04	SYBR		Unkn	B R3		25.3218
	G05	SYBR	M3K18	Unkn	B R3		28.4571	28.924	0.660305							2.10095	3.93733	3.19215	3.66493	3.42038
	G06	SYBR		Unkn	B R3		29.3909
	A07	SYBR	UBQ10	Unkn	YL R4		18.5083	18.3924	0.163884				0	60
	A08	SYBR		Unkn	YL R4		18.2765						0	60
	A09	SYBR	UBC21	Unkn	YL R4		25.7442	25.434	0.438637				0	60
	A10	SYBR		Unkn	YL R4		25.1239						0	60
	A11	SYBR	M3K18	Unkn	YL R4		30.8249	30.9659	0.199413				0	60
	A12	SYBR		Unkn	YL R4		31.1069						0	60
	B07	SYBR	UBQ10	Unkn	ML R4		16.9133	16.8682	0.063755				0	60		1.52415	2.83245
	B08	SYBR		Unkn	ML R4		16.8232						0	60
	B09	SYBR	UBC21	Unkn	ML R4		24.022	23.8236	0.280652				0	60		1.61042	3.07802
	B10	SYBR		Unkn	ML R4		23.6251						0	60
	B11	SYBR	M3K18	Unkn	ML R4		29.1294	29.0694	0.0848628				0	60		1.89651	3.44574	1.21652	1.11946	1.16698
	B12	SYBR		Unkn	ML R4		29.0094						0	60
	C07	SYBR	UBQ10	Unkn	ES R4		17.7368	17.7213	0.021866				0	60		0.671054	1.58153
	C08	SYBR		Unkn	ES R4		17.7059						0	60
	C09	SYBR	UBC21	Unkn	ES R4		25.9059	25.9163	0.0146929				0	60		-0.482245	0.714143
	C10	SYBR		Unkn	ES R4		25.9266						0	60
	C11	SYBR	M3K18	Unkn	ES R4		29.9203	29.9183	0.00280479				0	60		1.04762	1.98058	1.25232	2.77337	1.86364
	C12	SYBR		Unkn	ES R4		29.9163						0	60
	D07	SYBR	UBQ10	Unkn	LS R4		17.6332	17.6128	0.0287947				0	60		0.779582	1.70324
	D08	SYBR		Unkn	LS R4		17.5925						0	60
	D09	SYBR	UBC21	Unkn	LS R4		26.527	26.114	0.58396				0	60		-0.680026	0.622041
	D10	SYBR		Unkn	LS R4		25.7011						0	60
	D11	SYBR	M3K18	Unkn	LS R4		29.0297	29.1453	0.163445				0	60		1.82061	3.2793	1.92534	5.27185	3.18592
	D12	SYBR		Unkn	LS R4		29.2609						0	60
	E07	SYBR	UBQ10	Unkn	T R4		17.4084	17.5086	0.141639				0	60		0.883815	1.82893
	E08	SYBR		Unkn	T R4		17.6087						0	60
	E09	SYBR	UBC21	Unkn	T R4		25.1356	25.1334	0.00312133				0	60		0.300583	1.23349
	E10	SYBR		Unkn	T R4		25.1312						0	60
	E11	SYBR	M3K18	Unkn	T R4		26.6567	26.7526	0.13564				0	60		4.21333	15.6186	8.53976	12.6621	10.3986
	E12	SYBR		Unkn	T R4		26.8485						0	60
	F07	SYBR	UBQ10	Unkn	M R4		17.2579	17.0576	0.283263				0	60		1.33484	2.48886
	F08	SYBR		Unkn	M R4		16.8573						0	60
	F09	SYBR	UBC21	Unkn	M R4		24.5652	24.5404	0.0350837				0	60		0.893659	1.86618
	F10	SYBR		Unkn	M R4		24.5155						0	60
	F11	SYBR	M3K18	Unkn	M R4		26.7918	26.8163	0.0346415							4.14961	14.9827	6.0199	8.02854	6.95205
	F12	SYBR		Unkn	M R4		26.8408
	G07	SYBR	UBQ10	Unkn	B R4		17.7364	17.6497	0.122529							0.742679	1.66084
	G08	SYBR		Unkn	B R4		17.5631
	G09	SYBR	UBC21	Unkn	B R4		25.3975	25.2934	0.147195							0.140606	1.10314
	G10	SYBR		Unkn	B R4		25.1893
	G11	SYBR	M3K18	Unkn	B R4		28.9212	29.0359	0.162222							1.92998	3.52181	2.1205	3.19252	2.60187
	G12	SYBR		Unkn	B R4		29.1506
