# Supplementary material for: The abscisic acid–responsive element binding factors MAPKKK18 module regulates abscisic acid–induced leaf senescence in Arabidopsis
Source: J Biol Chem. 2023 Feb 24;299(4):103060. doi: 10.1016/j.jbc.2023.103060 (PMC10166789; doi:10.1016/j.jbc.2023.103060)
Supplement: Supplemental data 1 [file mmc1.zip › supporting informaiton of raw data for q-RT-PCR/Raw data for Figure 3 MAPKKK18 in abf2abf3abf4 triple mutants.xlsx]

## Sheet: abf234-1h-sum
1 h	Mock							ABA
RD29B	R1	R2	R3	R4	Ave	STDEV		R1	R2	R3	R4	Ave	STDEV
WT	0.784279	2.34027	0.881631	0.933268	1.23486	0.739524		26.2412	22.1364	7.76654	23.6441	19.9471	8.29544
abf2abf3abf4	0.456137	1.30338	1.08382	1.24523	1.02214	0.388598		0.467632	0.847808	0.699848	1.57082	0.896528	0.475984
	Mock							ABA
RAB18	R1	R2	R3	R4	Ave	STDEV		R1	R2	R3	R4	Ave	STDEV
WT	0.611603	2.14271	1.3365	0.564079	1.16372	0.742222		12.7649	27.0201	9.76324	28.5045	19.5132	9.62284
abf2abf3abf4	1.19247	2.11598	1.35696	1.84918	1.62865	0.428251		2.03524	3.62083	1.32521	2.52749	2.37719	0.964853
	Mock							ABA
MAPKKK18	R1	R2	R3	R4	Ave	STDEV		R1	R2	R3	R4	Ave	STDEV
WT	1.85869	1.20971	0.689103	0.640834	1.09959	0.567838		281.56	241.118	76.9305	218.074	204.421	88.9518
abf2abf3abf4	1.03089	1.97244	0.861008	1.11258	1.24423	0.496653		9.96191	15.9296	5.17761	10.0404	10.2774	4.40119

## Sheet: abf234-1h-R1
Well	Target	Content	Sample	Biological Set Name	Cq	Cq Mean	Cq Std. Dev	Starting Quantity (SQ)	Log Starting Quantity	SQ Mean	SQ Std. Dev	Set Point	Well Note	Delta Ct	E	E^Delta Ct	Fold change (UBQ10)	Fold change (UBC21)	Geometric mean
A01	UBC21	Unkn	WT-H2O-R1		27.8375	27.8962	0				0	60		-0.106207	2.01	0.928535					WT Mock	R1	R2	R3	R4	Ave
A02	UBC21	Unkn			27.9549		0				0	60									UBC21	27.8375	27.7314	27.3131	27.7846	27.7905
A03	UBQ10	Unkn			20.4206	20.1718	0				0	60		-0.261844	1.98	0.836219					UBC21	27.9549	27.9917	28.0272	27.6832
A04	UBQ10	Unkn			19.9231		0				0	60									UBQ10	20.4206	19.9817	19.4893	20.1811	19.9057
A05	RAB18	Unkn			28.949	29.9986	0				0	60		-0.99861	1.92	0.521306	0.560544	0.667314	0.611603		UBQ10	19.9231	19.6764	19.5362	20.0375
A06	RAB18	Unkn			31.0483		0				0	60									RAB18	28.949	27.7219	28.0318	30.0065	29.0012
A07	RD29B	Unkn			31.344	31.4131	0				0	60		-0.603055	1.95	0.668488	0.718804	0.855719	0.784279		RAB18	31.0483	28.0096	28.4007	29.8422
A08	RD29B	Unkn			31.4821		0				0	60									RD29B	31.344	29.5716	30.9546	30.6139	30.8072
A09	M3K18	Unkn			32.8972	33.3446	0				0	60		0.705363	1.92	1.58427	1.70352	2.028	1.85869		RD29B	31.4821	20.645	30.3803	31.304
A10	M3K18	Unkn			33.792		0				0	60									M3K18	32.8972	33.7141	33.3594	34.436	34.0493
B01	UBC21	Unkn	WT-ABA-R1		26.8911	27.0754	0				0	60		0.714605	2.01	1.64689					M3K18	33.792	33.8701	35.2041	35.1216
B02	UBC21	Unkn			27.2597		0				0	60
B03	UBQ10	Unkn			18.8993	18.8551	0				0	60		1.05488	1.98	2.05564
B04	UBQ10	Unkn			18.8109		0				0	60
B05	RAB18	Unkn			23.5486	23.7743	0				0	60		5.22566	1.92	30.2298	18.3211	8.89373	12.7649
B06	RAB18	Unkn			24.0001		0				0	60
B07	RD29B	Unkn			24.4732	24.6266	0				0	60		6.1834	1.95	62.1443	37.6632	18.2831	26.2412
B08	RD29B	Unkn			24.78		0				0	60
B09	M3K18	Unkn			23.8727	24.0819	0				0	60		9.96815	1.92	666.789	404.114	196.172	281.56
B10	M3K18	Unkn			24.291		0				0	60
E01	UBC21	Unkn	abf234-H2O-R1		27.1733	27.1828	0				0	60		0.607243	2.01	1.52797
E02	UBC21	Unkn			27.1922		0				0	60
E03	UBQ10	Unkn			19.3507	19.154	0				0	60		0.756017	1.98	1.67604
E04	UBQ10	Unkn			18.9572		0				0	60
E05	RAB18	Unkn			27.7855	27.6806	0				0	60		1.31942	1.92	2.36479	1.54561	0.920008	1.19247
E06	RAB18	Unkn			27.5757		0				0	60
E07	RD29B	Unkn			31.0668	30.9602	0				0	60		-0.150185	1.95	0.904568	0.591221	0.351917	0.456137
E08	RD29B	Unkn			30.8535		0				0	60
E09	M3K18	Unkn			33.0793	32.9538	0				0	60		1.09622	1.92	2.04437	1.33619	0.795351	1.03089
E10	M3K18	Unkn			32.8283		0				0	60
F01	UBC21	Unkn	abf234-ABA-R1		26.4414	26.6033	0				0	60		1.18672	2.01	2.28987
F02	UBC21	Unkn			26.7651		0				0	60
F03	UBQ10	Unkn			18.7622	18.701	0				0	60		1.20902	1.98	2.28389
F04	UBQ10	Unkn			18.6398		0				0	60
F05	RAB18	Unkn			26.1769	26.0088	0				0	60		2.99123	1.92	7.03751	3.07315	1.34787	2.03524
F06	RAB18	Unkn			25.8406		0				0	60
F07	RD29B	Unkn			30.2865	30.0904	0				0	60		0.719595	1.95	1.61699	0.70611	0.309697	0.467632
F08	RD29B	Unkn			29.8943		0				0	60
F09	M3K18	Unkn			28.5239	28.6242	0				0	60		5.42583	1.92	34.4465	15.0422	6.59743	9.96191
F10	M3K18	Unkn			28.7244		0				0	60

## Sheet: abf234-1h-R2
Well	Target	Content	Sample	Biological Set Name	Cq	Cq Mean	Cq Std. Dev	Starting Quantity (SQ)	Log Starting Quantity	SQ Mean	SQ Std. Dev	Set Point	Well Note	Delta Ct	E	E^Delta Ct	Fold change (UBQ10)	Fold change (UBC21)	Geometric mean
A01	UBC21	Unkn	WT-H2O-R2		27.7314	27.8616	0				0	60		-0.0715729	2.01	0.95126
A02	UBC21	Unkn			27.9917		0				0	60
A03	UBQ10	Unkn			19.9817	19.8291	0				0	60		0.0809451	1.98	1.05685
A04	UBQ10	Unkn			19.6764		0				0	60
A05	RAB18	Unkn			27.7219	27.8657	0				0	60		1.13427	1.92	2.09575	2.20606	2.08119	2.14271
A06	RAB18	Unkn			28.0096		0				0	60
A07	RD29B	Unkn			29.5716	25.1083	0				0	60		1.24	1.95	2.28898	2.40946	2.27307	2.34027
A08	RD29B	Unkn			20.645		0				0	60
A09	M3K18	Unkn			33.7141	33.7921	0				0	60		0.257884	1.92	1.1832	1.24548	1.17498	1.20971
A10	M3K18	Unkn			33.8701		0				0	60
B01	UBC21	Unkn	WT-ABA-R2		26.9716	27.1164	0				0	60		0.673553	2.01	1.60036
B02	UBC21	Unkn			27.2613		0				0	60
B03	UBQ10	Unkn			18.8672	18.877	0				0	60		1.03298	1.98	2.02511
B04	UBQ10	Unkn			18.8869		0				0	60
B05	RAB18	Unkn			22.8109	22.6832	0				0	60		6.31679	1.92	61.5963	38.4977	18.9644	27.0201
B06	RAB18	Unkn			22.5556		0				0	60
B07	RD29B	Unkn			24.6143	24.9384	0				0	60		5.87163	1.95	50.4633	31.5396	15.5367	22.1364
B08	RD29B	Unkn			25.2625		0				0	60
B09	M3K18	Unkn			24.2047	24.378	0				0	60		9.67203	1.92	549.664	343.54	169.231	241.118
B10	M3K18	Unkn			24.5513		0				0	60
E01	UBC21	Unkn	abf234-H2O-R2		27.2475	27.4212	0				0	60		0.368775	2.01	1.29363
E02	UBC21	Unkn			27.5949		0				0	60
E03	UBQ10	Unkn			19.676	19.6576	0				0	60		0.252435	1.98	1.1882
E04	UBQ10	Unkn			19.6392		0				0	60
E05	RAB18	Unkn			27.2736	27.3273	0				0	60		1.67269	1.92	2.97766	2.30826	1.93972	2.11598
E06	RAB18	Unkn			27.3811		0				0	60
E07	RD29B	Unkn			29.9473	29.9017	0				0	60		0.908283	1.95	1.83414	1.42182	1.1948	1.30338
E08	RD29B	Unkn			29.8561		0				0	60
E09	M3K18	Unkn			32.3078	32.485	0				0	60		1.565	1.92	2.77566	2.15168	1.80813	1.97244
E10	M3K18	Unkn			32.6622		0				0	60
F01	UBC21	Unkn	abf234-ABA-R2		26.7024	26.8935	0				0	60		0.89647	2.01	1.86985
F02	UBC21	Unkn			27.0847		0				0	60
F03	UBQ10	Unkn			19.1113	19.0533	0				0	60		0.856694	1.98	1.79536
F04	UBQ10	Unkn			18.9954		0				0	60
F05	RAB18	Unkn			25.6008	25.6174	0				0	60		3.38257	1.92	9.08419	4.85786	2.69881	3.62083
F06	RAB18	Unkn			25.6341		0				0	60
F07	RD29B	Unkn			29.0154	29.6799	0				0	60		1.13013	1.95	2.12704	1.13745	0.631919	0.847808
F08	RD29B	Unkn			30.3443		0				0	60
F09	M3K18	Unkn			28.4208	28.3964	0				0	60		5.65364	1.92	39.9654	21.3719	11.8733	15.9296
F10	M3K18	Unkn			28.3719		0				0	60

## Sheet: abf234-1h-R3
Well	Target	Content	Sample	Biological Set Name	Cq	Cq Mean	Cq Std. Dev	Starting Quantity (SQ)	Log Starting Quantity	SQ Mean	SQ Std. Dev	Set Point	Well Note	Delta Ct	E	E^Delta Ct	Fold change (UBQ10)	Fold change (UBC21)	Geometric mean
A01	UBC21	Unkn	WT-H2O-R3		27.3131	27.6702	0				0	60		0.119839	2.01	1.08726
A02	UBC21	Unkn			28.0272		0				0	60
A03	UBQ10	Unkn			19.4893	19.5128	0				0	60		0.397246	1.98	1.31174
A04	UBQ10	Unkn			19.5362		0				0	60
A05	RAB18	Unkn			28.0318	28.2163	0				0	60		0.783723	1.92	1.66736	1.52969	1.1677	1.3365
A06	RAB18	Unkn			28.4007		0				0	60
A07	RD29B	Unkn			30.9546	30.6674	0				0	60		0.142566	1.95	1.09989	1.00907	0.770285	0.881631
A08	RD29B	Unkn			30.3803		0				0	60
A09	M3K18	Unkn			33.3594	34.2817	0				0	60		-0.231746	1.92	0.859698	0.788714	0.602072	0.689103
A10	M3K18	Unkn			35.2041		0				0	60
B01	UBC21	Unkn	WT-ABA-R3		26.3268	26.6158	0				0	60		1.17422	2.01	2.26996
B02	UBC21	Unkn			26.9048		0				0	60
B03	UBQ10	Unkn			18.3121	18.4343	0				0	60		1.47571	1.98	2.74026
B04	UBQ10	Unkn			18.5565		0				0	60
B05	RAB18	Unkn			22.354	22.2997	0				0	60		6.70031	1.92	79.1051	34.8481	2.73533	9.76324
B06	RAB18	Unkn			22.2454		0				0	60
B07	RD29B	Unkn			24.7379	24.6078	0				0	60		6.20215	1.95	62.9272	27.7212	2.17592	7.76654
B08	RD29B	Unkn			24.4778		0				0	60
B09	M3K18	Unkn			24.1126	24.1852	0				0	60		9.8648	1.92	623.317	274.589	21.5533	76.9305
B10	M3K18	Unkn			24.2578		0				0	60
E01	UBC21	Unkn	abf234-H2O-R3		26.9337	27.1994	0				0	60		0.590553	2.01	1.51027
E02	UBC21	Unkn			27.4652		0				0	60
E03	UBQ10	Unkn			19.3114	19.2228	0				0	60		0.68719	1.98	1.59906
E04	UBQ10	Unkn			19.1342		0				0	60
E05	RAB18	Unkn			27.6125	27.5401	0				0	60		1.45994	1.92	2.59182	1.71643	1.07277	1.35696
E06	RAB18	Unkn			27.4676		0				0	60
E07	RD29B	Unkn			29.9349	29.7205	0				0	60		1.08951	1.95	2.07011	1.37094	0.856835	1.08382
E08	RD29B	Unkn			29.5061		0				0	60
E09	M3K18	Unkn			32.6272	33.2874	0				0	60		0.762594	1.92	1.64454	1.0891	0.680686	0.861008
E10	M3K18	Unkn			33.9476		0				0	60
F01	UBC21	Unkn	abf234-ABA-R3		26.3102	26.4908	0				0	60		1.29922	2.01	2.47696
F02	UBC21	Unkn			26.6713		0				0	60
F03	UBQ10	Unkn			18.4569	18.546	0				0	60		1.364	1.98	2.53893
F04	UBQ10	Unkn			18.6351		0				0	60
F05	RAB18	Unkn			26.3498	26.4615	0				0	60		2.53848	1.92	5.23786	2.11204	0.831512	1.32521
F06	RAB18	Unkn			26.5732		0				0	60
F07	RD29B	Unkn			29.2746	29.2865	0				0	60		1.52352	1.95	2.76613	1.11537	0.439124	0.699848
F08	RD29B	Unkn			29.2983		0				0	60
F09	M3K18	Unkn			29.1549	29.4224	0				0	60		4.62758	1.92	20.4644	8.25176	3.24872	5.17761
F10	M3K18	Unkn			29.69		0				0	60

## Sheet: abf234-1h-R4
Well	Target	Content	Sample	Biological Set Name	Cq	Cq Mean	Cq Std. Dev	Starting Quantity (SQ)	Log Starting Quantity	SQ Mean	SQ Std. Dev	Set Point	Well Note	Delta Ct	E	E^Delta Ct	Fold change (UBQ10)	Fold change (UBC21)	Geometric mean
A01	UBC21	Unkn	WT-H2O-R4		27.7846	27.7339	0				0	60		0.0560743	2.01	1.03992
A02	UBC21	Unkn			27.6832		0				0	60
A03	UBQ10	Unkn			20.1811	20.1093	0				0	60		-0.199286	1.98	0.872728
A04	UBQ10	Unkn			20.0375		0				0	60
A05	RAB18	Unkn			30.0065	29.9243	0				0	60		-0.924342	1.92	0.547183	0.526138	0.604756	0.564079
A06	RAB18	Unkn			29.8422		0				0	60
A07	RD29B	Unkn			30.6139	30.9589	0				0	60		-0.148949	1.95	0.905315	0.870495	1.00057	0.933268
A08	RD29B	Unkn			31.304		0				0	60
A09	M3K18	Unkn			34.436	34.7788	0				0	60		-0.728769	1.92	0.62164	0.597731	0.687047	0.640834
A10	M3K18	Unkn			35.1216		0				0	60
B01	UBC21	Unkn	WT-ABA-R4		27.009	27.0495	0				0	60		0.740524	2.01	1.67696
B02	UBC21	Unkn			27.09		0				0	60
B03	UBQ10	Unkn			18.7761	18.8828	0				0	60		1.02724	1.98	2.01719
B04	UBQ10	Unkn			18.9895		0				0	60
B05	RAB18	Unkn			22.6038	22.5302	0				0	60		6.46978	1.92	68.0609	40.5125	20.0557	28.5045
B06	RAB18	Unkn			22.4566		0				0	60
B07	RD29B	Unkn			24.5871	24.7703	0				0	60		6.03965	1.95	56.4558	33.6046	16.636	23.6441
B08	RD29B	Unkn			24.9536		0				0	60
B09	M3K18	Unkn			24.4798	24.461	0				0	60		9.58905	1.92	520.702	309.942	153.437	218.074
B10	M3K18	Unkn			24.4421		0				0	60
E01	UBC21	Unkn	abf234-H2O-R4		27.2808	27.2628	0				0	60		0.527224	2.01	1.44495
E02	UBC21	Unkn			27.2448		0				0	60
E03	UBQ10	Unkn			19.5667	19.4176	0				0	60		0.49239	1.98	1.39983
E04	UBQ10	Unkn			19.2685		0				0	60
E05	RAB18	Unkn			27.2321	27.2407	0				0	60		1.75928	1.92	3.15069	2.18798	1.56284	1.84918
E06	RAB18	Unkn			27.2493		0				0	60
E07	RD29B	Unkn			29.5028	29.6837	0				0	60		1.12633	1.95	2.12165	1.47337	1.05241	1.24523
E08	RD29B	Unkn			29.8645		0				0	60
E09	M3K18	Unkn			32.9263	33.0696	0				0	60		0.980427	1.92	1.89564	1.31642	0.940298	1.11258
E10	M3K18	Unkn			33.2128		0				0	60
F01	UBC21	Unkn	abf234-ABA-R4		27.0603	27.095	0				0	60		0.694959	2.01	1.62446
F02	UBC21	Unkn			27.1298		0				0	60
F03	UBQ10	Unkn			19.1387	19.0685	0				0	60		0.84153	1.98	1.77686
F04	UBQ10	Unkn			18.9983		0				0	60
F05	RAB18	Unkn			26.3975	26.3971	0				0	60		2.60293	1.92	5.46279	3.37209	1.89443	2.52749
F06	RAB18	Unkn			26.3966		0				0	60
F07	RD29B	Unkn			28.7683	28.9797	0				0	60		1.83031	1.95	3.3951	2.09574	1.17738	1.57082
F08	RD29B	Unkn			29.1911		0				0	60
F09	M3K18	Unkn			29.1533	29.3325	0				0	60		4.71751	1.92	21.7009	13.3956	7.52563	10.0404
F10	M3K18	Unkn			29.5117		0				0	60

## Sheet: abf234-3h-sum
3 h	Mock							ABA
RD29B	R1	R2	R3	R4	Ave	STDEV		R1	R2	R3	R4	Ave	STDEV
WT	0.962667	1.24252	1.44881	1.47758	1.28289	0.237772		522.255	736.136	824.208	586.574	667.293	137.735
abf2abf3abf4	0.792196	1.04065	1.39981	1.05332	1.0715	0.24972		0.597286	0.616555	1.65232	1.07982	0.986495	0.49678
	Mock							ABA
RAB18	R1	R2	R3	R4	Ave	STDEV		R1	R2	R3	R4	Ave	STDEV
WT	#NUM!	0.596944	1.04164	1.99435	1.21098	0.71393		38.4949	154.797	153.302	282.923	157.379	99.8633
abf2abf3abf4	0.213968	0.712202	1.13691	1.73309	0.949045	0.644582		1.70456	2.61928	2.33893	5.34002	3.0007	1.6058
	Mock							ABA
MAPKKK18	R1	R2	R3	R4	Ave	STDEV		R1	R2	R3	R4	Ave	STDEV
WT	0.625258	1.01925	0.717823	2.20311	1.14136	0.727546		497.386	498.261	381.083	650.52	506.813	110.486
abf2abf3abf4	0.880177	0.498499	1.15592	3.58369	1.52957	1.39569		15.5663	10.9595	12.4043	25.1736	16.0259	6.3947

## Sheet: af234-3h-R1
	Well	Target	Content	Sample	Biological Set Name	Cq	Cq Mean	Cq Std. Dev	Starting Quantity (SQ)	Log Starting Quantity	SQ Mean	SQ Std. Dev	Set Point	Well Note	Delta Ct	E	E^Delta Ct	Fold change (UBQ10)	Fold change (UBC21)	Geometric mean
	A01	UBC21	Unkn	WT-M-1		27.0171	27.1625	0.206217				0	60		0.237475	2.01	1.18032					WT Mock	R1	R2	R3	R4	Ave
	A02	UBC21	Unkn	WT-M-1		27.3087	27.1625	0.206217				0	60									UBC21	27.0171	27.3862	27.5002	27.7829	27.4015
	A03	UBQ10	Unkn	WT-M-1		19.6356	19.4072	0.321152				0	60		0.192849	1.98	1.14081					UBC21	27.3087	27.3381	27.2825	27.5965
	A04	UBQ10	Unkn	WT-M-1		19.1814	19.4072	0.321152				0	60									UBQ10	19.6356	19.8544	19.7725	19.8547	19.5989
	A05	RAB18	Unkn	WT-M-1		0	#NUM!	0			0	0	60		#NUM!	1.92	#NUM!	#NUM!	#NUM!	#NUM!		UBQ10	19.1814	19.2002	19.3184	19.9741
	A06	RAB18	Unkn	WT-M-1		0	#NUM!	0			0	0	60									RAB18		28.9021	27.8809	27.5074	28.0927
	A07	RD29B	Unkn	WT-M-1		30.1595	30.221	0.0871043				0	60		0.288967	1.95	1.21286	1.02785	0.90162	0.962667		RAB18		28.6947	28.0837	27.4876
	A08	RD29B	Unkn	WT-M-1		30.2827	30.221	0.0871043				0	60									RD29B	31.344	30.1288	29.992	30.4674	30.5053
	A09	M3K18	Unkn	WT-M-1		34.8241	35.0457	0.314451				0	60		-0.365712	1.92	0.787759	0.667592	0.585607	0.625258		RD29B	31.4821	30.0794	29.8294	30.2935
	A10	M3K18	Unkn	WT-M-1		35.2688	35.0457	0.314451				0	60									M3K18	34.8241	34.7011	34.4408	34.2382	34.6753
	B01	UBC21	Unkn	WT-A-1		26.1222	26.4408	0.453299				0	60		0.959221	2.01	1.95358					M3K18	35.2688	34.4355	35.8594	33.6342
	B02	UBC21	Unkn	WT-A-1		26.7633	26.4408	0.453299				0	60
	B03	UBQ10	Unkn	WT-A-1		17.8606	17.8558	0.00680237				0	60		1.74416	1.98	3.29179
	B04	UBQ10	Unkn	WT-A-1		17.851	17.8558	0.00680237				0	60
	B05	RAB18	Unkn	WT-A-1		21.7668	20.5573	1.66303				0	60		7.53274	1.92	136.156	69.8234	21.2229	38.4949
	B06	RAB18	Unkn	WT-A-1		19.4149	20.5573	1.66303				0	60
	B07	RD29B	Unkn	WT-A-1		19.1178	19.2475	0.184044				0	60		11.2625	1.95	1847.21	947.285	287.928	522.255
	B08	RD29B	Unkn	WT-A-1		19.3781	19.2475	0.184044				0	60
	B09	M3K18	Unkn	WT-A-1		23.304	23.2246	0.112056				0	60		11.4554	1.92	1759.25	902.177	274.218	497.386
	B10	M3K18	Unkn	WT-A-1		23.1455	23.2246	0.112056				0	60
	C01	UBC21	Unkn	GFP-M-1		26.9354	26.9851	0.0703758				0	60		0.414895	2.01	1.33596
	C02	UBC21	Unkn	GFP-M-1		27.0349	26.9851	0.0703758				0	60
	C03	UBQ10	Unkn	GFP-M-1		18.8689	18.9241	0.0780955				0	60		0.675938	1.98	1.58682
	C04	UBQ10	Unkn	GFP-M-1		18.9794	18.9241	0.0780955				0	60
	C05	RAB18	Unkn	GFP-M-1		35.2824	32.7297	3.47956				0	60		-4.63968	1.92	0.0484812	0.03618	0.0227547	0.0286926
	C06	RAB18	Unkn	GFP-M-1		30.3616	32.7297	3.47956				0	60
	C07	RD29B	Unkn	GFP-M-1		29.7373	29.833	0.135592				0	60		0.67696	1.95	1.5716	1.17284	0.737632	0.930119
	C08	RD29B	Unkn	GFP-M-1		29.9291	29.833	0.135592				0	60
	C09	M3K18	Unkn	GFP-M-1		33.6352	32.9356	0.979148				0	60		1.74441	1.92	3.12028	2.32857	1.46451	1.84668
	C10	M3K18	Unkn	GFP-M-1		32.2505	32.9356	0.979148				0	60
	D01	UBC21	Unkn	GFP-A-1		25.9305	26.1734	0.345193				0	60		1.22655	2.01	2.35443
	D02	UBC21	Unkn	GFP-A-1		26.4187	26.1734	0.345193				0	60
	D03	UBQ10	Unkn	GFP-A-1		18.3689	18.3222	0.0659476				0	60		1.27782	1.98	2.39378
	D04	UBQ10	Unkn	GFP-A-1		18.2756	18.3222	0.0659476				0	60
	D05	RAB18	Unkn	GFP-A-1		26.5591	26.272	0.403764				0	60		1.81799	1.92	3.2737	1.39306	0.582871	0.901097
	D06	RAB18	Unkn	GFP-A-1		25.9881	26.272	0.403764				0	60
	D07	RD29B	Unkn	GFP-A-1		28.5463	28.8744	0.466792				0	60		1.63556	1.95	2.98105	1.26853	0.530766	0.820545
	D08	RD29B	Unkn	GFP-A-1		29.2064	28.8744	0.466792				0	60
	D09	M3K18	Unkn	GFP-A-1		29.1939	29.3785	0.261861				0	60		5.3015	1.92	31.7631	13.5162	5.65532	8.74291
	D10	M3K18	Unkn	GFP-A-1		29.5642	29.3785	0.261861				0	60
	E01	UBC21	Unkn	abf234-M-1		26.9603	27.1395	0.254218				0	60		0.260519	2.01	1.19947
	E02	UBC21	Unkn	abf234-M-1		27.3198	27.1395	0.254218				0	60
	E03	UBQ10	Unkn	abf234-M-1		19.0457	18.9963	0.0696963				0	60		0.603666	1.98	1.51038
	E04	UBQ10	Unkn	abf234-M-1		18.9471	18.9963	0.0696963				0	60
	E05	RAB18	Unkn	abf234-M-1		30.8324	29.8584	1.35578				0	60		-1.76837	1.92	0.315514	0.262929	0.174125	0.213968
	E06	RAB18	Unkn	abf234-M-1		28.9151	29.8584	1.35578				0	60
	E07	RD29B	Unkn	abf234-M-1		30.2567	30.2773	0.0291292				0	60		0.23274	1.95	1.16816	0.973467	0.64468	0.792196
	E08	RD29B	Unkn	abf234-M-1		30.2979	30.2773	0.0291292				0	60
	E09	M3K18	Unkn	abf234-M-1		34.1101	34.2803	0.241323				0	60		0.399715	1.92	1.2979	1.08158	0.716278	0.880177
	E10	M3K18	Unkn	abf234-M-1		34.4514	34.2803	0.241323				0	60
	F01	UBC21	Unkn	abf234-A-1		25.8989	26.2022	0.431441				0	60		1.19783	2.01	2.30769
	F02	UBC21	Unkn	abf234-A-1		26.509	26.2022	0.431441				0	60
	F03	UBQ10	Unkn	abf234-A-1		18.3302	18.3538	0.0334671				0	60		1.24617	1.98	2.34259
	F04	UBQ10	Unkn	abf234-A-1		18.3775	18.3538	0.0334671				0	60
	F05	RAB18	Unkn	abf234-A-1		25.0244	25.3373	0.445272				0	60		2.75266	1.92	6.02326	2.60747	1.11431	1.70456
	F06	RAB18	Unkn	abf234-A-1		25.6542	25.3373	0.445272				0	60
	F07	RD29B	Unkn	abf234-A-1		29.2196	29.3915	0.243892				0	60		1.11849	1.95	2.11058	0.913671	0.390458	0.597286
	F08	RD29B	Unkn	abf234-A-1		29.5645	29.3915	0.243892				0	60
	F09	M3K18	Unkn	abf234-A-1		28.5584	28.5367	0.0307404				0	60		6.14331	1.92	55.0055	23.8119	10.176	15.5663
	F10	M3K18	Unkn	abf234-A-1		28.515	28.5367	0.0307404				0	60
	G01	UBC21	Unkn	ABF2-M-1		26.8225	26.9678	0.206151				0	60		0.43217	2.01	1.35217
	G02	UBC21	Unkn	ABF2-M-1		27.114	26.9678	0.206151				0	60
	G03	UBQ10	Unkn	ABF2-M-1		18.4049	18.4108	0.00828264				0	60		1.18921	1.98	2.25319
	G04	UBQ10	Unkn	ABF2-M-1		18.4166	18.4108	0.00828264				0	60
	G05	RAB18	Unkn	ABF2-M-1		29.7502	29.5033	0.347699				0	60		-1.41335	1.92	0.397738	0.294621	0.130943	0.196414
	G06	RAB18	Unkn	ABF2-M-1		29.2585	29.5033	0.347699				0	60
	G07	RD29B	Unkn	ABF2-M-1		30.4189	30.2307	0.265223				0	60		0.279264	1.95	1.20503	0.892612	0.396716	0.595074
	G08	RD29B	Unkn	ABF2-M-1		30.0438	30.2307	0.265223				0	60
	G09	M3K18	Unkn	ABF2-M-1		33.4575	33.1915	0.37474				0	60		1.48853	1.92	2.64059	1.956	0.869331	1.304
	G10	M3K18	Unkn	ABF2-M-1		32.9275	33.1915	0.37474				0	60
	H01	UBC21	Unkn	ABF2-A-1		27.1361	27.2525	0.164899				0	60		0.14755	2.01	1.1085
	H02	UBC21	Unkn	ABF2-A-1		27.3693	27.2525	0.164899				0	60
	H03	UBQ10	Unkn	ABF2-A-1		18.4431	18.5191	0.107653				0	60		1.0809	1.98	2.0925
	H04	UBQ10	Unkn	ABF2-A-1		18.5954	18.5191	0.107653				0	60
	H05	RAB18	Unkn	ABF2-A-1		28.3677	28.4584	0.128435				0	60		-0.368373	1.92	0.786393	0.708462	0.338977	0.490053
	H06	RAB18	Unkn	ABF2-A-1		28.5493	28.4584	0.128435				0	60
	H07	RD29B	Unkn	ABF2-A-1		32.6304	32.6041	0.0372274				0	60		-2.09406	1.95	0.246973	0.222498	0.106459	0.153905
	H08	RD29B	Unkn	ABF2-A-1		32.5777	32.6041	0.0372274				0	60
	H09	M3K18	Unkn	ABF2-A-1		31.5434	30.4381	1.53577				0	60		4.24188	1.92	15.9122	14.3353	6.859	9.91595
	H10	M3K18	Unkn	ABF2-A-1		29.3715	30.4381	1.53577				0	60

## Sheet: af234-3h-R2
	Well	Target	Content	Sample	Biological Set Name	Cq	Cq Mean	Cq Std. Dev	Starting Quantity (SQ)	Log Starting Quantity	SQ Mean	SQ Std. Dev	Set Point	Well Note	Delta Ct	E	E^Delta Ct	Fold change (UBQ10)	Fold change (UBC21)	Geometric mean
	A01	SYBR	UBC21	Unkn	WT-M-2		27.3862	27.3621	0				0	60	0.0378642	2.01	1.02679
	A02	SYBR	UBC21	Unkn			27.3381	27.3621	0				0	60
	A03	SYBR	UBQ10	Unkn			19.8544	19.5246	0				0	60	0.0754399	1.98	1.05288
	A04	SYBR	UBQ10	Unkn			19.2002	19.5246	0				0	60
	A05	SYBR	RAB18	Unkn			28.9021	28.7982	0				0	60	-0.708203	1.92	0.630036	0.611685	0.582557	0.596944
	A06	SYBR	RAB18	Unkn			28.6947	28.7982	0				0	60
	A07	SYBR	RD29B	Unkn			30.1288	30.1041	0				0	60	0.405932	1.95	1.3114	1.2732	1.21257	1.24252
	A08	SYBR	RD29B	Unkn			30.0794	30.1041	0				0	60
	A09	SYBR	M3K18	Unkn			34.7011	34.5681	0				0	60	0.111935	1.92	1.07575	1.04442	0.994683	1.01925
	A10	SYBR	M3K18	Unkn			34.4355	34.5681	0				0	60
	B01	SYBR	UBC21	Unkn	WT-A-2		26.7269	26.7353	0				0	60	0.664663	2.01	1.59046
	B02	SYBR	UBC21	Unkn			26.7438	26.7353	0				0	60
	B03	SYBR	UBQ10	Unkn			17.3062	17.5092	0				0	60	2.0908	1.98	4.17127
	B04	SYBR	UBQ10	Unkn			17.7146	17.5092	0				0	60
	B05	SYBR	RAB18	Unkn			18.5442	18.5552	0				0	60	9.53483	1.92	502.606	316.105	75.8044	154.797
	B06	SYBR	RAB18	Unkn			18.5662	18.5552	0				0	60
	B07	SYBR	RD29B	Unkn			18.7835	18.8617	0				0	60	11.6483	1.95	2390.14	1503.23	360.487	736.136
	B08	SYBR	RD29B	Unkn			18.9401	18.8617	0				0	60
	B09	SYBR	M3K18	Unkn			23.4958	23.3531	0				0	60	11.3269	1.92	1617.79	1017.48	244	498.261
	B10	SYBR	M3K18	Unkn			23.2112	23.3531	0				0	60
	C01	SYBR	UBC21	Unkn	GFP-M-2		27.4955	27.4576	0				0	60	-0.0575592	2.01	0.960613
	C02	SYBR	UBC21	Unkn			27.4197	27.4576	0				0	60
	C03	SYBR	UBQ10	Unkn			18.9763	19.0028	0				0	60	0.597199	1.98	1.50372
	C04	SYBR	UBQ10	Unkn			19.0293	19.0028	0				0	60
	C05	SYBR	RAB18	Unkn			28.9344	28.9357	0				0	60	-0.845663	1.92	0.576	0.6	0.4	0.489898
	C06	SYBR	RAB18	Unkn			28.9369	28.9357	0				0	60
	C07	SYBR	RD29B	Unkn			29.9847	29.9737	0				0	60	0.536277	1.95	1.43067	1.49028	0.993519	1.21681
	C08	SYBR	RD29B	Unkn			29.9627	29.9737	0				0	60
	C09	SYBR	M3K18	Unkn			34.8973	34.9863	0				0	60	-0.306258	1.92	0.818911	0.853032	0.568688	0.696498
	C10	SYBR	M3K18	Unkn			35.0754	34.9863	0				0	60
	D01	SYBR	UBC21	Unkn	GFP-A-2		26.7405	26.7445	0				0	60	0.655546	2.01	1.58037
	D02	SYBR	UBC21	Unkn			26.7484	26.7445	0				0	60
	D03	SYBR	UBQ10	Unkn			18.335	18.4448	0				0	60	1.15524	1.98	2.20151
	D04	SYBR	UBQ10	Unkn			18.5552	18.4448	0				0	60
	D05	SYBR	RAB18	Unkn			25.2805	25.2148	0				0	60	2.87524	1.92	6.52469	4.12955	1.87707	2.78414
	D06	SYBR	RAB18	Unkn			25.1492	25.2148	0				0	60
	D07	SYBR	RD29B	Unkn			28.8966	28.7174	0				0	60	1.79258	1.95	3.31062	2.09533	0.952421	1.41267
	D08	SYBR	RD29B	Unkn			28.5393	28.7174	0				0	60
	D09	SYBR	M3K18	Unkn			29.5872	29.4394	0				0	60	5.24057	1.92	30.5254	19.3198	8.78175	13.0254
	D10	SYBR	M3K18	Unkn			29.2924	29.4394	0				0	60
	E01	SYBR	UBC21	Unkn	abf234-M-2		27.4357	27.4469	0				0	60	-0.0468992	2.01	0.967788
	E02	SYBR	UBC21	Unkn			27.4581	27.4469	0				0	60
	E03	SYBR	UBQ10	Unkn			18.9628	19.0256	0				0	60	0.574404	1.98	1.48049
	E04	SYBR	UBQ10	Unkn			19.0886	19.0256	0				0	60
	E05	SYBR	RAB18	Unkn			28.4135	28.3565	0				0	60	-0.26648	1.92	0.840439	0.866432	0.585427	0.712202
	E06	SYBR	RAB18	Unkn			28.2996	28.3565	0				0	60
	E07	SYBR	RD29B	Unkn			30.358	30.2024	0				0	60	0.30758	1.95	1.22803	1.26601	0.855412	1.04065
	E08	SYBR	RD29B	Unkn			30.0477	30.2024	0				0	60
	E09	SYBR	M3K18	Unkn			35.6212	35.4934	0				0	60	-0.813386	1.92	0.588256	0.60645	0.409763	0.498499
	E10	SYBR	M3K18	Unkn			35.366	35.4934	0				0	60
	F01	SYBR	UBC21	Unkn	abf234-A-2		26.5797	26.5413	0				0	60	0.858678	2.01	1.82116
	F02	SYBR	UBC21	Unkn			26.503	26.5413	0				0	60
	F03	SYBR	UBQ10	Unkn			18.0439	18.167	0				0	60	1.43303	1.98	2.66152
	F04	SYBR	UBQ10	Unkn			18.2909	18.167	0				0	60
	F05	SYBR	RAB18	Unkn			24.9326	24.946	0				0	60	3.14398	1.92	7.7749	4.27192	1.60599	2.61928
	F06	SYBR	RAB18	Unkn			24.9595	24.946	0				0	60
	F07	SYBR	RD29B	Unkn			29.7533	29.605	0				0	60	0.905009	1.95	1.83014	1.00557	0.378034	0.616555
	F08	SYBR	RD29B	Unkn			29.4575	29.605	0				0	60
	F09	SYBR	M3K18	Unkn			29.4639	29.3419	0				0	60	5.33814	1.92	32.5314	17.8744	6.71969	10.9595
	F10	SYBR	M3K18	Unkn			29.2203	29.3419	0				0	60
	G01	SYBR	UBC21	Unkn	ABF2-M-2		27.7179	27.7186	0				0	60	-0.318557	2.01	0.800598
	G02	SYBR	UBC21	Unkn			27.7192	27.7186	0				0	60
	G03	SYBR	UBQ10	Unkn			18.7168	18.8594	0				0	60	0.740558	1.98	1.65843
	G04	SYBR	UBQ10	Unkn			19.0032	18.8594	0				0	60
	G05	SYBR	RAB18	Unkn			29.0789	28.9533	0				0	60	-0.863334	1.92	0.569399	0.711748	0.428764	0.552424
	G06	SYBR	RAB18	Unkn			28.8283	28.9533	0				0	60
	G07	SYBR	RD29B	Unkn			31.2683	31.1862	0				0	60	-0.676247	1.95	0.636598	0.795747	0.479366	0.617619
	G08	SYBR	RD29B	Unkn			31.1044	31.1862	0				0	60
	G09	SYBR	M3K18	Unkn			35.7237	35.4442	0				0	60	-0.764185	1.92	0.607443	0.759304	0.457412	0.589334
	G10	SYBR	M3K18	Unkn			35.1668	35.4442	0				0	60
	H01	SYBR	UBC21	Unkn	ABF2-A-2		28.0059	28.0614	0				0	60	-0.661408	2.01	0.630178
	H02	SYBR	UBC21	Unkn			28.117	28.0614	0				0	60
	H03	SYBR	UBQ10	Unkn			18.3774	18.4615	0				0	60	1.13846	1.98	2.17641
	H04	SYBR	UBQ10	Unkn			18.5461	18.4615	0				0	60
	H05	SYBR	RAB18	Unkn			27.4456	27.4086	0				0	60	0.681419	1.92	1.55972	2.47575	1.13566	1.67679
	H06	SYBR	RAB18	Unkn			27.3716	27.4086	0				0	60
	H07	SYBR	RD29B	Unkn			32.3433	32.6402	0				0	60	-2.13018	1.95	0.241088	0.382679	0.175541	0.259183
	H08	SYBR	RD29B	Unkn			32.9398	32.6402	0				0	60
	H09	SYBR	M3K18	Unkn			32.1886	31.4827	0				0	60	3.19734	1.92	8.05024	12.7782	5.86154	8.65447
	H10	SYBR	M3K18	Unkn			30.7922	31.4827	0				0	60

## Sheet: af234-3h-R3 
	Well	Target	Content	Sample	Biological Set Name	Cq	Cq Mean	Cq Std. Dev	Starting Quantity (SQ)	Log Starting Quantity	SQ Mean	SQ Std. Dev	Set Point	Well Note	Delta Ct	E	E^Delta Ct	Fold change (UBQ10)	Fold change (UBC21)	Geometric mean
	A01	UBC21	Unkn	WT-M-3		27.5002	27.3911	0				0	60
	A02	UBC21	Unkn			27.2825	27.3911	0				0	60		0.00885074	2.01	1.0062
	A03	UBQ10	Unkn			19.7725	19.5442	0				0	60
	A04	UBQ10	Unkn			19.3184	19.5442	0				0	60		0.0558499	1.98	1.03889
	A05	RAB18	Unkn			27.8809	27.9821	0				0	60
	A06	RAB18	Unkn			28.0837	27.9821	0				0	60		0.107851	1.92	1.07289	1.06227	1.02141	1.04164
	A07	RD29B	Unkn			29.992	29.9106	0				0	60
	A08	RD29B	Unkn			29.8294	29.9106	0				0	60		0.599414	1.95	1.49228	1.47751	1.42068	1.44881
	A09	M3K18	Unkn			34.4408	35.1429	0				0	60
	A10	M3K18	Unkn			35.8594	35.1429	0				0	60		-0.462916	1.92	0.739359	0.732038	0.703883	0.717823
	B01	UBC21	Unkn	WT-A-3		26.4528	26.4786	0				0	60
	B02	UBC21	Unkn			26.5045	26.4786	0				0	60		0.9214	2.01	1.90268
	B03	UBQ10	Unkn			17.6234	17.5483	0				0	60
	B04	UBQ10	Unkn			17.4736	17.5483	0				0	60		2.05166	1.98	4.0612
	B05	RAB18	Unkn			18.2745	18.3175	0				0	60
	B06	RAB18	Unkn			18.3606	18.3175	0				0	60		9.77251	1.92	586.901	308.895	76.0826	153.302
	B07	RD29B	Unkn			18.5065	18.4457	0				0	60
	B08	RD29B	Unkn			18.3852	18.4457	0				0	60		12.0643	1.95	3155.39	1660.73	409.047	824.208
	B09	M3K18	Unkn			23.3106	23.5115	0				0	60
	B10	M3K18	Unkn			23.7143	23.5115	0				0	60		11.1685	1.92	1458.94	767.862	189.129	381.083
	C01	UBC21	Unkn	GFP-M-3		27.3128	27.2469	0				0	60
	C02	UBC21	Unkn			27.1812	27.2469	0				0	60		0.153068	2.01	1.11278
	C03	UBQ10	Unkn			19.3306	19.2072	0				0	60
	C04	UBQ10	Unkn			19.0845	19.2072	0				0	60		0.392837	1.98	1.3078
	C05	RAB18	Unkn			28.6543	28.7308	0				0	60
	C06	RAB18	Unkn			28.8075	28.7308	0				0	60		-0.640782	1.92	0.658363	0.59312	0.452763	0.518211
	C07	RD29B	Unkn			29.6724	29.6479	0				0	60
	C08	RD29B	Unkn			29.6235	29.6479	0				0	60		0.862061	1.95	1.77839	1.60216	1.22302	1.39981
	C09	M3K18	Unkn			34.2254	34.6786	0				0	60
	C10	M3K18	Unkn			35.1378	34.6786	0				0	60		0.00141706	1.92	1.00092	0.901734	0.688347	0.787849
	D01	UBC21	Unkn	GFP-A-3		26.521	26.5204	0				0	60
	D02	UBC21	Unkn			26.5199	26.5204	0				0	60		0.879559	2.01	1.8479
	D03	UBQ10	Unkn			18.47	18.3917	0				0	60
	D04	UBQ10	Unkn			18.3137	18.3917	0				0	60		1.20833	1.98	2.28281
	D05	RAB18	Unkn			24.9273	25.1434	0				0	60
	D06	RAB18	Unkn			25.3614	25.1434	0				0	60		2.94658	1.92	6.83547	3.69485	1.62055	2.44697
	D07	RD29B	Unkn			29.3054	29.3351	0				0	60
	D08	RD29B	Unkn			29.3648	29.3351	0				0	60		1.1749	1.95	2.1916	1.18465	0.519584	0.784554
	D09	M3K18	Unkn			28.8741	29.2451	0				0	60
	D10	M3K18	Unkn			29.6208	29.2451	0				0	60		5.43489	1.92	34.6506	18.73	8.21493	12.4043
	E01	UBC21	Unkn	abf234-M-3		27.7765	27.5881	0				0	60
	E02	UBC21	Unkn			27.4009	27.5881	0				0	60		-0.188064	2.01	0.87696
	E03	UBQ10	Unkn			19.6499	19.5061	0				0	60
	E04	UBQ10	Unkn			19.3634	19.5061	0				0	60		0.0938771	1.98	1.06623
	E05	RAB18	Unkn			28.1137	28.0374	0				0	60
	E06	RAB18	Unkn			27.9613	28.0374	0				0	60		0.0526029	1.92	1.03491	1.17603	1.0991	1.13691
	E07	RD29B	Unkn			29.9696	29.8564	0				0	60
	E08	RD29B	Unkn			29.7437	29.8564	0				0	60		0.65357	1.95	1.54724	1.75823	1.6432	1.69974
	E09	M3K18	Unkn			34.2929	34.602	0				0	60
	E10	M3K18	Unkn			34.9139	34.602	0				0	60		0.0780131	1.92	1.05221	1.19569	1.11747	1.15592
	F01	UBC21	Unkn	abf234-A-3		26.9403	26.9015	0				0	60
	F02	UBC21	Unkn			26.8628	26.9015	0				0	60		0.49847	2.01	1.41623
	F03	UBQ10	Unkn			18.221	18.2157	0				0	60
	F04	UBQ10	Unkn			18.2105	18.2157	0				0	60		1.38427	1.98	2.57434
	F05	RAB18	Unkn			25.745	25.5264	0				0	60
	F06	RAB18	Unkn			25.3096	25.5264	0				0	60		2.56361	1.92	5.32442	3.74959	1.45899	2.33893
	F07	RD29B	Unkn			28.497	28.5263	0				0	60
	F08	RD29B	Unkn			28.5556	28.5263	0				0	60		1.98373	1.95	3.7614	2.64887	1.03069	1.65232
	F09	M3K18	Unkn			29.7312	29.7279	0				0	60
	F10	M3K18	Unkn			29.7246	29.7279	0				0	60		4.95211	1.92	25.2894	17.8094	6.92974	11.1092

## Sheet: af234-3h-R4 
	Well	Target	Content	Sample	Biological Set Name	Cq	Cq Mean	Cq Std. Dev	Starting Quantity (SQ)	Log Starting Quantity	SQ Mean	SQ Std. Dev	Set Point	Well Note	Delta Ct	E	E^Delta Ct	Fold change (UBQ10)	Fold change (UBC21)	Geometric mean
	A01	UBC21	Unkn	WT-M-4		27.7829	27.6895	0				0	60
	A02	UBC21	Unkn			27.5965	27.6895	0				0	60		-0.289517	2.01	0.816995
	A03	UBQ10	Unkn			19.8547	19.9143	0				0	60
	A04	UBQ10	Unkn			19.9741	19.9143	0				0	60		-0.314322	1.98	0.806773
	A05	RAB18	Unkn			27.5074	27.4975	0				0	60
	A06	RAB18	Unkn			27.4876	27.4975	0				0	60		0.592509	1.92	1.47183	1.79492	2.21595	1.99435
	A07	RD29B	Unkn			30.4674	30.3803	0				0	60
	A08	RD29B	Unkn			30.2935	30.3803	0				0	60		0.129663	1.95	1.09045	1.32982	1.64175	1.47758
	A09	M3K18	Unkn			34.2382	33.9349	0				0	60
	A10	M3K18	Unkn			33.6342	33.9349	0				0	60		0.745116	1.92	1.62589	1.9828	2.4479	2.20311
	B01	UBC21	Unkn	WT-A-4		26.9597	27.0173	0				0	60
	B02	UBC21	Unkn			27.075	27.0173	0				0	60		0.382679	2.01	1.30625
	B03	UBQ10	Unkn			17.9595	17.9893	0				0	60
	B04	UBQ10	Unkn			18.0193	17.9893	0				0	60		1.61066	1.98	3.00487
	B05	RAB18	Unkn			18.0472	18.1801	0				0	60
	B06	RAB18	Unkn			18.3139	18.1801	0				0	60		9.90995	1.92	641.948	490.037	163.346	282.923
	B07	RD29B	Unkn			19.7377	19.7383	0				0	60
	B08	RD29B	Unkn			19.739	19.7383	0				0	60		10.7717	1.95	1330.93	1015.98	338.659	586.574
	B09	M3K18	Unkn			23.7455	23.4937	0				0	60
	B10	M3K18	Unkn			23.2446	23.4937	0				0	60		11.1863	1.92	1476.02	1126.73	375.578	650.52
	C01	UBC21	Unkn	GFP-M-4		27.6137	27.7987	0				0	60
	C02	UBC21	Unkn			27.985	27.7987	0				0	60		-0.398742	2.01	0.757012
	C03	UBQ10	Unkn			19.5359	19.5531	0				0	60
	C04	UBQ10	Unkn			19.5702	19.5531	0				0	60		0.0469231	1.98	1.03257
	C05	RAB18	Unkn			26.8914	26.8669	0				0	60
	C06	RAB18	Unkn			26.8424	26.8669	0				0	60		1.2231	1.92	2.22078	2.92208	2.83697	2.87921
	C07	RD29B	Unkn			30.8643	31.2785	0				0	60
	C08	RD29B	Unkn			31.6984	31.2785	0				0	60		-0.768533	1.95	0.598548	0.787563	0.764624	0.776009
	C09	M3K18	Unkn			33.5442	33.1771	0				0	60
	C10	M3K18	Unkn			32.814	33.1771	0				0	60		1.50291	1.92	2.66549	3.50722	3.40507	3.45577
	D01	UBC21	Unkn	GFP-A-4		26.8303	26.9599	0				0	60
	D02	UBC21	Unkn			27.0902	26.9599	0				0	60		0.440066	2.01	1.35965
	D03	UBQ10	Unkn			18.7657	18.8233	0				0	60
	D04	UBQ10	Unkn			18.8811	18.8233	0				0	60		0.776654	1.98	1.69983
	D05	RAB18	Unkn			24.4998	24.5395	0				0	60
	D06	RAB18	Unkn			24.5793	24.5395	0				0	60		3.55045	1.92	10.1355	7.45261	4.38389	5.71589
	D07	RD29B	Unkn			29.9742	29.8448	0				0	60
	D08	RD29B	Unkn			29.716	29.8448	0				0	60		0.665191	1.95	1.5593	1.14654	0.674436	0.879357
	D09	M3K18	Unkn			29.1718	28.6922	0				0	60
	D10	M3K18	Unkn			28.2205	28.6922	0				0	60		5.9878	1.92	49.6993	36.5436	21.4962	28.0277
	E01	UBC21	Unkn	abf234-M-4		27.5774	27.6224	0				0	60
	E02	UBC21	Unkn			27.6675	27.6224	0				0	60		-0.222388	2.01	0.856195
	E03	UBQ10	Unkn			19.7089	19.7645	0				0	60
	E04	UBQ10	Unkn			19.8203	19.7645	0				0	60		-0.164493	1.98	0.893718
	E05	RAB18	Unkn			27.6007	27.5675	0				0	60
	E06	RAB18	Unkn			27.5344	27.5675	0				0	60		0.522466	1.92	1.4061	1.635	1.83707	1.73309
	E07	RD29B	Unkn			30.8849	30.7453	0				0	60
	E08	RD29B	Unkn			30.6064	30.7453	0				0	60		-0.235301	1.95	0.854584	0.993702	1.11652	1.05332
	E09	M3K18	Unkn			33.2948	33.0438	0				0	60
	E10	M3K18	Unkn			32.7947	33.0438	0				0	60		1.63615	1.92	2.90753	3.38085	3.7987	3.58369
	F01	UBC21	Unkn	abf234-A-4		26.7355	26.846	0				0	60
	F02	UBC21	Unkn			26.957	26.846	0				0	60		0.553981	2.01	1.47219
	F03	UBQ10	Unkn			18.5858	18.6366	0				0	60
	F04	UBQ10	Unkn			18.6876	18.6366	0				0	60		0.963396	1.98	1.93111
	F05	RAB18	Unkn			24.4576	24.4273	0				0	60
	F06	RAB18	Unkn			24.3971	24.4273	0				0	60		3.66267	1.92	10.9053	7.41859	3.84383	5.34002
	F07	RD29B	Unkn			29.2568	29.3258	0				0	60
	F08	RD29B	Unkn			29.395	29.3258	0				0	60		1.18416	1.95	2.2052	1.50014	0.777273	1.07982
	F09	M3K18	Unkn			28.6619	28.6403	0				0	60
	F10	M3K18	Unkn			28.6188	28.6403	0				0	60		6.03965	1.92	51.4093	34.9723	18.1204	25.1736
