# Supplementary material for: The abscisic acid–responsive element binding factors MAPKKK18 module regulates abscisic acid–induced leaf senescence in Arabidopsis
Source: J Biol Chem. 2023 Feb 24;299(4):103060. doi: 10.1016/j.jbc.2023.103060 (PMC10166789; doi:10.1016/j.jbc.2023.103060)
Supplement: Supplemental data 1 [file mmc1.zip › supporting informaiton of raw data for q-RT-PCR/Raw data for Figure 6 ChIP-qPCR MAPKKK18.xls]

## Sheet: raw data summary
		R1	R2	R3	R4	R5	Ave	STDEV	t-test
GFP	proACT7	0.138	0.051	0.215	0.026	0.002	0.0864	0.0883533
GFP	CK	0.117163	1.92332	0.175032	0.206284	0.0334129	0.491043	0.803366
GFP	F1	0.35305	0.365029	0.836737	1.2265	0.387	0.633664	0.414022
GFP	F2	0.158047	0.0526486	0.222558	0.0999395	0.0416489	0.114968	0.0756912
GFP	F3	0.110087	0.0573987	0.0813122	0.932781	0.252133	0.286743	0.368975
ABF2	proACT7	0.015	0.035	0.036	0.038	0.015	0.0278	0.0117346	0.104136
ABF2	CK	0.0321374	2.7779	0.0488019	0.256433	0.114703	0.645995	1.19504	0.218039
ABF2	F1	1.31472	1.29763	1.71452	1.61477	1.28383	1.44509	0.203794	0.000804381
ABF2	F2	0.0566855	0.048778	0.129956	0.0975814	0.0548963	0.0775795	0.0350856	0.0819375
ABF2	F3	0.016	0.141566	0.82313	0.526804	0.208865	0.343273	0.327798	0.390066
ABF3	proACT7	0.044	0.019	0.032	0.015	0.049	0.0318	0.0149231	0.118171
ABF3	CK	0.036	0.045	0.037	0.022	0.084	0.0448	0.0234243	0.141549
ABF3	F1	1.19798	0.986488	4.7924	0.762622	2.02565	1.95303	1.65746	0.0745316
ABF3	F2	0.0408541	0.0282952	0.044603	0.0426994	0.0893229	0.0491549	0.0233446	0.160292
ABF3	F3	0.015	0.05	0.118024	0.142291	0.179732	0.101009	0.0674361	0.145748
ABF4	proACT7	0.104281	0.0227011	0.059	0.049	0.215	0.107667	0.0930878	0.767
ABF4	CK	0.316941	0.108847	15.6757	0.376117	0.211577	0.25337	0.117957	0.391
ABF4	F1	1.17964	1.89932	0.419392	2.519	1.97014	1.5975	0.81266	0.0299497
ABF4	F2	0.0603329	0.0471434	0.100331	0.134249	0.0554758	0.0795064	0.0368202	0.160292
ABF4	F3	0.0563385	0.0451485	0.461902	0.961	0.365765	0.378031	0.374611	0.151891
Note: Data with lines through was not included in our graph and also statistic analysis becaue it is a outlier determined by Grubb's test.
	Grubbs test		P value
	R2	0.108847
	R5	0.211577
	R1	0.316941
	R4	0.376117
	R3	15.6757
	Mean	3.33784
	STDEV	6.89785
	min	0.468117
	max	1.78866	<0.01

## Sheet: proACT7
	Well	Fluor	Target	Content	Sample	Sample	Biological Set Name	Cq	Cq Mean	Cq Std. Dev	Starting Quantity (SQ)	Log Starting Quantity	SQ Mean	SQ Std. Dev	Set Point	Well Note	Δ(Ct(input)-Ct(sample））	% input
	A01	SYBR	Input	Unkn	GFP	ACT7	R1	28.3906	28.2714	0.168609				0	60		-1.85712	0.138013
	A02	SYBR	Input	Unkn	GFP	ACT7		28.1522						0	60
	A03	SYBR	Input	Unkn	GFP	ACT7	R2	28.1804	28.2184	0.0536712				0	60		-3.30299	0.0506607
	A04	SYBR	Input	Unkn	GFP	ACT7		28.2563						0	60
	A05	SYBR	Input	Unkn	GFP	ACT7	R3	28.7255	28.1499	0.814099				0	60		-1.22026	0.214603
	A06	SYBR	Input	Unkn	GFP	ACT7		27.5742						0	60
	A07	SYBR	Input	Unkn	GFP	ACT7	R4	28.61	28.2465	0.514089				0	60		-4.26222	0.0260564
	A08	SYBR	Input	Unkn	GFP	ACT7		27.883						0	60
	A09	SYBR	Input	Unkn	GFP	ACT7	R5	24.5433	24.7524	0.295711				0	60		-7.66411	0.00246515
	A10	SYBR	Input	Unkn	GFP	ACT7		24.9615						0	60
	B01	SYBR	Elution	Unkn	GFP	ACT7	R1	29.7006	30.1285	0.605192				0	60
	B02	SYBR	Elution	Unkn	GFP	ACT7		30.5565						0	60
	B03	SYBR	Elution	Unkn	GFP	ACT7	R2	26.3909	31.5214	3.62778				0	60
	B04	SYBR	Elution	Unkn	GFP	ACT7		31.5214						0	60
	B05	SYBR	Elution	Unkn	GFP	ACT7	R3	28.9646	29.3701	0.573595				0	60
	B06	SYBR	Elution	Unkn	GFP	ACT7		29.7757						0	60
	B07	SYBR	Elution	Unkn	GFP	ACT7	R4	30.3443	32.5087	1.53045				0	60
	B08	SYBR	Elution	Unkn	GFP	ACT7		32.5087						0	60
	B09	SYBR	Elution	Unkn	GFP	ACT7	R5	32.4166	32.4166	1.22481				0	60
	B10	SYBR	Elution	Unkn	GFP	ACT7		34.1487						0	60
	C01	SYBR	Input	Unkn	ABF2	ACT7	R1	24.3954	24.4757	0.113581				0	60		-8.35531	0.0152676
	C02	SYBR	Input	Unkn	ABF2	ACT7		24.556						0	60
	C03	SYBR	Input	Unkn	ABF2	ACT7	R2	23.8892	24.1419	0.357293				0	60		-7.15294	0.0351335
	C04	SYBR	Input	Unkn	ABF2	ACT7		24.3945						0	60
	C05	SYBR	Input	Unkn	ABF2	ACT7	R3	24.5818	24.5257	0.0793957				0	60		-7.11262	0.0361292
	C06	SYBR	Input	Unkn	ABF2	ACT7		24.4695						0	60
	C07	SYBR	Input	Unkn	ABF2	ACT7	R4	24.4514	24.4102	0.0583179				0	60		-7.04204	0.0379406
	C08	SYBR	Input	Unkn	ABF2	ACT7		24.3689						0	60
	C09	SYBR	Input	Unkn	ABF2	ACT7	R5	24.4414	24.4782	0.0520149				0	60		-8.39287	0.0148753
	C10	SYBR	Input	Unkn	ABF2	ACT7		24.515						0	60
	D01	SYBR	Elution	Unkn	ABF2	ACT7	R1	32.4414	32.831	0.55101				0	60
	D02	SYBR	Elution	Unkn	ABF2	ACT7		33.2206						0	60
	D03	SYBR	Elution	Unkn	ABF2	ACT7	R2	28.7152	31.2948	1.82406				0	60
	D04	SYBR	Elution	Unkn	ABF2	ACT7		31.2948						0	60
	D05	SYBR	Elution	Unkn	ABF2	ACT7	R3	33.1941	31.6383	1.10015				0	60
	D06	SYBR	Elution	Unkn	ABF2	ACT7		31.6383						0	60
	D07	SYBR	Elution	Unkn	ABF2	ACT7	R4	31.8326	31.4522	0.537972				0	60
	D08	SYBR	Elution	Unkn	ABF2	ACT7		31.0718						0	60
	D09	SYBR	Elution	Unkn	ABF2	ACT7	R5	32.9192	32.8711	0.067986				0	60
	D10	SYBR	Elution	Unkn	ABF2	ACT7		32.823						0	60
	E01	SYBR	Input	Unkn	ABF3	ACT7	R1	23.9918	24.0136	0.0308091				0	60		-6.82045	0.0442395
	E02	SYBR	Input	Unkn	ABF3	ACT7		24.0354						0	60
	E03	SYBR	Input	Unkn	ABF3	ACT7	R2	24.0436	24.0174	0.0369676				0	60		-8.01962	0.0192674
	E04	SYBR	Input	Unkn	ABF3	ACT7		23.9913						0	60
	E05	SYBR	Input	Unkn	ABF3	ACT7	R3	24.1579	24.0967	0.086533				0	60		-7.30388	0.0316434
	E06	SYBR	Input	Unkn	ABF3	ACT7		24.0356						0	60
	E07	SYBR	Input	Unkn	ABF3	ACT7	R4	24.2289	24.2366	0.0109752				0	60		-8.40503	0.0147504
	E08	SYBR	Input	Unkn	ABF3	ACT7		24.2444						0	60
	E09	SYBR	Input	Unkn	ABF3	ACT7	R5	24.1449	24.12	0.0352567				0	60		-6.6683	0.04916
	E10	SYBR	Input	Unkn	ABF3	ACT7		24.0951						0	60
	F01	SYBR	Elution	Unkn	ABF3	ACT7	R1	31.0581	30.834	0.316927				0	60
	F02	SYBR	Elution	Unkn	ABF3	ACT7		30.6099						0	60
	F03	SYBR	Elution	Unkn	ABF3	ACT7	R2	25.7325	32.0371	4.458				0	60
	F04	SYBR	Elution	Unkn	ABF3	ACT7		32.0371						0	60
	F05	SYBR	Elution	Unkn	ABF3	ACT7	R3	31.8051	31.4006	0.571948
	F06	SYBR	Elution	Unkn	ABF3	ACT7		30.9962
	F07	SYBR	Elution	Unkn	ABF3	ACT7	R4	32.2261	32.6416	0.587642
	F08	SYBR	Elution	Unkn	ABF3	ACT7		33.0572
	F09	SYBR	Elution	Unkn	ABF3	ACT7	R5	30.4128	30.7883	0.531082
	F10	SYBR	Elution	Unkn	ABF3	ACT7		31.1638
	G01	SYBR	Input	Unkn	ABF4	ACT7	R1	24.1182	24.0966	0.0304624							-5.58338	0.104281
	G02	SYBR	Input	Unkn	ABF4	ACT7		24.0751
	G03	SYBR	Input	Unkn	ABF4	ACT7	R2	22.615	23.357	1.04933							-7.78302	0.0227011
	G04	SYBR	Input	Unkn	ABF4	ACT7		24.099
	G05	SYBR	Input	Unkn	ABF4	ACT7	R3	24.0699	24.1186	0.0688784							-6.41297	0.058678
	G06	SYBR	Input	Unkn	ABF4	ACT7		24.1673
	G07	SYBR	Input	Unkn	ABF4	ACT7	R4	24.0113	24.0382	0.0380209							-6.68608	0.0485577
	G08	SYBR	Input	Unkn	ABF4	ACT7		24.0651
	G09	SYBR	Input	Unkn	ABF4	ACT7	R5	24.0096	24.0792	0.0984807							-4.53619	0.215496
	G10	SYBR	Input	Unkn	ABF4	ACT7		24.1489
	H01	SYBR	Elution	Unkn	ABF4	ACT7	R1	25.6503	29.68	2.85219
	H02	SYBR	Elution	Unkn	ABF4	ACT7		29.6839
	H03	SYBR	Elution	Unkn	ABF4	ACT7	R2	22.4461	31.14	6.14571
	H04	SYBR	Elution	Unkn	ABF4	ACT7		31.1374
	H05	SYBR	Elution	Unkn	ABF4	ACT7	R3	28.0308	30.5315	1.76828
	H06	SYBR	Elution	Unkn	ABF4	ACT7		30.5315
	H07	SYBR	Elution	Unkn	ABF4	ACT7	R4	31.406	30.7243	0.964056
	H08	SYBR	Elution	Unkn	ABF4	ACT7		30.0426
	H09	SYBR	Elution	Unkn	ABF4	ACT7	R5	28.6404	28.6154	0.0352892
	H10	SYBR	Elution	Unkn	ABF4	ACT7		28.5905
Note： 1. Only one tenth dilution of sonicated chromatin was used as input for the GFP control. Therefore, the formula for GFP should be 100 × 2Δ(ct(input) - ct(sample) × 0.05/10. 2.Data with lines through are deleted because it deviate from the Ct value compared to other three replicates.

## Sheet: CK 
	Well	Fluor	Target	Content	Sample	Sample	Biological Set Name	Cq	Cq Mean	Cq Std. Dev	Starting Quantity (SQ)	Log Starting Quantity	SQ Mean	SQ Std. Dev	Set Point	Well Note	Δ(Ct(input)-Ct(sample））	% input	Δ(Ct(input)-Ct(sample））	% input
	A01	SYBR	Input	Unkn	GFP	CK	R1	28.4162	28.2995	0.164934							-2.09341	0.117163
	A02	SYBR	Input	Unkn	GFP	CK		28.1829
	A03	SYBR	Input	Unkn	GFP	CK	R2	27.3666	27.3666	2.71675							1.9436	1.92332
	A04	SYBR	Input	Unkn	GFP	CK		23.5246
	A05	SYBR	Input	Unkn	GFP	CK	R3	26.1835	27.7901	2.27208							-1.51431	0.175032
	A06	SYBR	Input	Unkn	GFP	CK		29.3967
	A07	SYBR	Input	Unkn	GFP	CK	R4	27.5268	28.1941	0.943599							-1.2773	0.206284
	A08	SYBR	Input	Unkn	GFP	CK		28.8613
	A09	SYBR	Input	Unkn	GFP	CK	R5	27.3939	28.0948	0.991335							-3.90345	0.0334129
	A10	SYBR	Input	Unkn	GFP	CK		28.7958
	B01	SYBR	Elution	Unkn	GFP	CK	R1	30.393	30.393	2.47254
	B02	SYBR	Elution	Unkn	GFP	CK		26.8963
	B03	SYBR	Elution	Unkn	GFP	CK	R2	22.6782	25.423	1.94087
	B04	SYBR	Elution	Unkn	GFP	CK		25.423
	B05	SYBR	Elution	Unkn	GFP	CK	R3	28.4317	29.3044	1.23421
	B06	SYBR	Elution	Unkn	GFP	CK		30.1771
	B07	SYBR	Elution	Unkn	GFP	CK	R4	30.2578	29.4714	1.11221
	B08	SYBR	Elution	Unkn	GFP	CK		28.6849
	B09	SYBR	Elution	Unkn	GFP	CK	R5	31.8577	31.9983	0.198872
	B10	SYBR	Elution	Unkn	GFP	CK		32.1389
	C01	SYBR	Input	Unkn	ABF2	CK	R1	24.6083	24.8498	0.341559							-7.28153	0.0321374
	C02	SYBR	Input	Unkn	ABF2	CK		25.0913
	C03	SYBR	Input	Unkn	ABF2	CK	R2	25.224	25.1886	0.0501275							-0.847935	2.7779
	C04	SYBR	Input	Unkn	ABF2	CK		25.1531
	C05	SYBR	Input	Unkn	ABF2	CK	R3	25.4683	25.6297	0.228219							-6.67885	0.0488019
	C06	SYBR	Input	Unkn	ABF2	CK		25.791
	C07	SYBR	Input	Unkn	ABF2	CK	R4	26.0142	26.0658	0.0729666							-4.28527	0.256433
	C08	SYBR	Input	Unkn	ABF2	CK		26.1174
	C09	SYBR	Input	Unkn	ABF2	CK	R5	25.9175	25.7508	0.235665							-5.44595	0.114703
	C10	SYBR	Input	Unkn	ABF2	CK		25.5842
	D01	SYBR	Elution	Unkn	ABF2	CK	R1	32.1399	32.1313	0.0121832
	D02	SYBR	Elution	Unkn	ABF2	CK		32.1227
	D03	SYBR	Elution	Unkn	ABF2	CK	R2	26.0365	26.0365	2.49356
	D04	SYBR	Elution	Unkn	ABF2	CK		22.5101
	D05	SYBR	Elution	Unkn	ABF2	CK	R3	30.7909	32.3085	2.14618
	D06	SYBR	Elution	Unkn	ABF2	CK		33.8261
	D07	SYBR	Elution	Unkn	ABF2	CK	R4	28.4371	30.351	2.70673
	D08	SYBR	Elution	Unkn	ABF2	CK		32.265
	D09	SYBR	Elution	Unkn	ABF2	CK	R5	30.1588	31.1968	1.46787
	D10	SYBR	Elution	Unkn	ABF2	CK		32.2347
	E01	SYBR	Input	Unkn	ABF3	CK	R1	22.3436	23.3946	1.48634							-7.10891	0.0362222
	E02	SYBR	Input	Unkn	ABF3	CK		24.4456
	E03	SYBR	Input	Unkn	ABF3	CK	R2	25.1867	25.6475	0.651602							-6.79251	0.0451046
	E04	SYBR	Input	Unkn	ABF3	CK		26.1082
	E05	SYBR	Input	Unkn	ABF3	CK	R3	23.9741	24.7165	1.04982							-7.07445	0.0370979
	E06	SYBR	Input	Unkn	ABF3	CK		25.4588
	E07	SYBR	Input	Unkn	ABF3	CK	R4	26.151	25.9222	0.323562							-7.82247	0.0220888
	E08	SYBR	Input	Unkn	ABF3	CK		25.6935
	E09	SYBR	Input	Unkn	ABF3	CK	R5	25.1762	25.2473	0.100553							-5.89616	0.0839554
	E10	SYBR	Input	Unkn	ABF3	CK		25.3184
	F01	SYBR	Elution	Unkn	ABF3	CK	R1	33.0921	30.5035	3.66074
	F02	SYBR	Elution	Unkn	ABF3	CK		27.915
	F03	SYBR	Elution	Unkn	ABF3	CK	R2	26.2521	32.44	4.37604
	F04	SYBR	Elution	Unkn	ABF3	CK		32.4407
	F05	SYBR	Elution	Unkn	ABF3	CK	R3	31.4114	31.7909	0.536738
	F06	SYBR	Elution	Unkn	ABF3	CK		32.1704
	F07	SYBR	Elution	Unkn	ABF3	CK	R4	33.8174	33.7447	0.10282
	F08	SYBR	Elution	Unkn	ABF3	CK		33.672
	F09	SYBR	Elution	Unkn	ABF3	CK	R5	31.563	31.1435	0.59321
	F10	SYBR	Elution	Unkn	ABF3	CK		30.724
	G01	SYBR	Input	Unkn	ABF4	CK	R1	24.9901	25.4309	0.623399							-3.97964	0.316941
	G02	SYBR	Input	Unkn	ABF4	CK		25.8717
	G03	SYBR	Input	Unkn	ABF4	CK	R2	20.248	22.7431	3.52854							-5.52156	0.108847
	G04	SYBR	Input	Unkn	ABF4	CK		25.2381
	G05	SYBR	Input	Unkn	ABF4	CK	R3	25.1748	25.1235	0.0726284							1.64853	15.6757
	G06	SYBR	Input	Unkn	ABF4	CK		25.0721
	G07	SYBR	Input	Unkn	ABF4	CK	R4	25.6819	25.6065	0.106637							-3.73268	0.376117
	G08	SYBR	Input	Unkn	ABF4	CK		25.531
	G09	SYBR	Input	Unkn	ABF4	CK	R5	26.0322	24.3192	1.21125							-4.56267	0.211577
	G10	SYBR	Input	Unkn	ABF4	CK		24.3192
	H01	SYBR	Elution	Unkn	ABF4	CK	R1	29.4105	29.4105	6.96247
	H02	SYBR	Elution	Unkn	ABF4	CK		19.5641
	H03	SYBR	Elution	Unkn	ABF4	CK	R2	29.6235	28.2646	1.92165
	H04	SYBR	Elution	Unkn	ABF4	CK		26.9058
	H05	SYBR	Elution	Unkn	ABF4	CK	R3	23.4606	23.4749	0.0202117
	H06	SYBR	Elution	Unkn	ABF4	CK		23.4892
	H07	SYBR	Elution	Unkn	ABF4	CK	R4	31.5238	29.3391	3.0896
	H08	SYBR	Elution	Unkn	ABF4	CK		27.1544
	H09	SYBR	Elution	Unkn	ABF4	CK	R5	27.1595	28.8819	2.43578
	H10	SYBR	Elution	Unkn	ABF4	CK		30.6042
Note: 1. Only one tenth dilution of sonicated chromatin was used as input for the GFP control. Therefore, the formula for GFP should be 100 × 2Δ(ct(input) - ct(sample) × 0.05/10. 2.Data in I76 and I77 are R3, which deviate the Ct value compared to other four replicates. Therefore, we deleted it. 3. Data in I73 is the second technical repplicate of R1, which deviate from the Ct value compared to o…

## Sheet: F1F2F3-R1
	Well	Fluor	Target	Content	Sample	Biological Set Name		Cq	Cq Mean	Cq Std. Dev	Starting Quantity (SQ)	Log Starting Quantity	SQ Mean	SQ Std. Dev	Set Point	Well Note	Δ(Ct(input)-Ct(sample））	% input
	A03	SYBR	Input	Unkn	GFP		F1	30.0742	29.0271	0.740418				0	60		-0.585974	0.35305
	A04	SYBR	Input	Unkn	GFP			29.0271						0	60
	A05	SYBR	Input	Unkn	GFP		F2	28.7141	28.7202	0.00856659				0	60		-1.74747	0.158047
	A06	SYBR	Input	Unkn	GFP			28.7262						0	60
	A07	SYBR	Input	Unkn	GFP		F3	31.9806	31.5135	0.660597				0	60		-2.45996	0.110087
	A08	SYBR	Input	Unkn	GFP			31.0463						0	60
	B03	SYBR	Elution	Unkn	GFP		F1	29.1696	29.6131	0.62715				0	60
	B04	SYBR	Elution	Unkn	GFP			30.0566						0	60
	B05	SYBR	Elution	Unkn	GFP		F2	30.3004	30.4676	0.236533				0	60
	B06	SYBR	Elution	Unkn	GFP			30.6349						0	60
	B07	SYBR	Elution	Unkn	GFP		F3	33.9734	33.9734	2.05502				0	60
	B08	SYBR	Elution	Unkn	GFP			36.8797						0	60
	C03	SYBR	Input	Unkn	ABF2		F1	27.6221	27.4669	0.219413				0	60		-2.24931	1.31472
	C04	SYBR	Input	Unkn	ABF2			27.3118						0	60
	C05	SYBR	Input	Unkn	ABF2		F2	25.2509	25.1338	0.1656				0	60		-6.79693	0.0566855
	C06	SYBR	Input	Unkn	ABF2			25.0167						0	60
	C07	SYBR	Input	Unkn	ABF2		F3	27.4008	28.0068	0.857004				0	60		-9.37132	0.0156754
	C08	SYBR	Input	Unkn	ABF2			28.6128						0	60
	D03	SYBR	Elution	Unkn	ABF2		F1	30.0058	29.7162	0.409466				0	60
	D04	SYBR	Elution	Unkn	ABF2			29.4267						0	60
	D05	SYBR	Elution	Unkn	ABF2		F2	31.6224	31.9307	0.436041				0	60
	D06	SYBR	Elution	Unkn	ABF2			32.2391						0	60
	D07	SYBR	Elution	Unkn	ABF2		F3	38.0939	37.3781	1.01228				0	60
	D08	SYBR	Elution	Unkn	ABF2			36.6624						0	60
	E03	SYBR	Input	Unkn	ABF3		F1	27.5293	27.3882	0.199531				0	60		-2.40587	1.19798
	E04	SYBR	Input	Unkn	ABF3			27.2471						0	60
	E05	SYBR	Input	Unkn	ABF3		F2	24.4584	24.5639	0.149102				0	60		-7.29386	0.0408541
	E06	SYBR	Input	Unkn	ABF3			24.6693						0	60
	E07	SYBR	Input	Unkn	ABF3		F3	27.0101	27.0101	2.23768				0	60		-9.43953	0.0150312
	E08	SYBR	Input	Unkn	ABF3			23.8455						0	60
	F03	SYBR	Elution	Unkn	ABF3		F1	29.7316	29.7941	0.0883417				0	60
	F04	SYBR	Elution	Unkn	ABF3			29.8566						0	60
	F05	SYBR	Elution	Unkn	ABF3		F2	31.9234	31.8577	0.0928122				0	60
	F06	SYBR	Elution	Unkn	ABF3			31.7921						0	60
	F07	SYBR	Elution	Unkn	ABF3		F3	35.8327	36.4496	0.872416				0	60
	F08	SYBR	Elution	Unkn	ABF3			37.0665						0	60
	G03	SYBR	Input	Unkn	ABF4		F1	27.2525	27.4161	0.231372				0	60		-2.43186	1.17964
	G04	SYBR	Input	Unkn	ABF4			27.5797						0	60
	G05	SYBR	Input	Unkn	ABF4		F2	24.347	24.3888	0.0590936				0	60		-6.70231	0.0603329
	G06	SYBR	Input	Unkn	ABF4			24.4306						0	60
	G07	SYBR	Input	Unkn	ABF4		F3	27.1795	27.169	0.0148454				0	60		-7.29181	0.0563385
	G08	SYBR	Input	Unkn	ABF4			27.1585						0	60
	H03	SYBR	Elution	Unkn	ABF4		F1	29.6967	29.848	0.213942				0	60
	H04	SYBR	Elution	Unkn	ABF4			29.9992						0	60
	H05	SYBR	Elution	Unkn	ABF4		F2	31.0911	31.0911	0.906231				0	60
	H06	SYBR	Elution	Unkn	ABF4			32.3727						0	60
	H07	SYBR	Elution	Unkn	ABF4		F3	34.4608	34.4608	0.892052				0	60
	H08	SYBR	Elution	Unkn	ABF4			35.7224						0	60
Note： 1. Only one tenth dilution of sonicated chromatin was used as input for the GFP control. Therefore, the formula for GFP should be 100 × 2Δ(ct(input) - ct(sample) × 0.05/10. 2.Data in I13 and I31 is the second technical repplicate of R1, which deviate from the Ct value compared to other four replicates.

## Sheet: F1F2F3-R2
Well	Fluor	Target	Content	Sample	Biological Set Name		Cq	Cq Mean	Cq Std. Dev	Starting Quantity (SQ)	Log Starting Quantity	SQ Mean	SQ Std. Dev	Set Point	Well Note	Δ(Ct(input)-Ct(sample））	% input
A03	SYBR	Input	Unkn	GFP		F1	29.8161	30.4553	0.903956				0	60		-0.52979	0.365029
A04	SYBR	Input	Unkn	GFP			31.0945						0	60
A05	SYBR	Input	Unkn	GFP		F2	30.3281	30.0812	0.349233				0	60		-3.41535	0.0526486
A06	SYBR	Input	Unkn	GFP			29.8342						0	60
A07	SYBR	Input	Unkn	GFP		F3	35.0315	34.3747	0.928884				0	60		-3.51859	0.0573987
A08	SYBR	Input	Unkn	GFP			33.7179						0	60
B03	SYBR	Elution	Unkn	GFP		F1	30.529	30.9851	0.644951				0	60
B04	SYBR	Elution	Unkn	GFP			31.4411						0	60
B05	SYBR	Elution	Unkn	GFP		F2	33.6117	33.4965	0.162896				0	60
B06	SYBR	Elution	Unkn	GFP			33.3813						0	60
B07	SYBR	Elution	Unkn	GFP		F3	37.8025	37.8933	0.128354				0	60
B08	SYBR	Elution	Unkn	GFP			37.9841						0	60
C03	SYBR	Input	Unkn	ABF2		F1	28.5922	29.1638	0.808341				0	60		-2.27133	1.29763
C04	SYBR	Input	Unkn	ABF2			29.7354						0	60
C05	SYBR	Input	Unkn	ABF2		F2	26.1915	26.2615	0.0990481				0	60		-7.02489	0.048778
C06	SYBR	Input	Unkn	ABF2			26.3316						0	60
C07	SYBR	Input	Unkn	ABF2		F3	28.5972	28.4003	0.278438				0	60		-5.79407	0.141566
C08	SYBR	Input	Unkn	ABF2			28.2035						0	60
D03	SYBR	Elution	Unkn	ABF2		F1	31.2737	31.4351	0.228251				0	60
D04	SYBR	Elution	Unkn	ABF2			31.5965						0	60
D05	SYBR	Elution	Unkn	ABF2		F2	33.3976	33.2864	0.157247				0	60
D06	SYBR	Elution	Unkn	ABF2			33.1752						0	60
D07	SYBR	Elution	Unkn	ABF2		F3	34.1944	34.1944	2.76306				0	60
D08	SYBR	Elution	Unkn	ABF2			38.102						0	60
E03	SYBR	Input	Unkn	ABF3		F1	27.9011	28.3051	0.571306				0	60		-2.73295	0.986488
E04	SYBR	Input	Unkn	ABF3			28.709						0	60
E05	SYBR	Input	Unkn	ABF3		F2	26.1249	26.1513	0.0373732				0	60		-7.85118	0.0282952
E06	SYBR	Input	Unkn	ABF3			26.1777						0	60
E07	SYBR	Input	Unkn	ABF3		F3	28.9287	28.93	3.34499				0	60		-7.49001	0.0498713
E08	SYBR	Input	Unkn	ABF3			33.6592						0	60
F03	SYBR	Elution	Unkn	ABF3		F1	31.728	31.038	0.975765				0	60
F04	SYBR	Elution	Unkn	ABF3			30.348						0	60
F05	SYBR	Elution	Unkn	ABF3		F2	34.3996	34.0025	0.561692				0	60
F06	SYBR	Elution	Unkn	ABF3			33.6053						0	60
F07	SYBR	Elution	Unkn	ABF3		F3	36.42	36.42	1.86801				0	60
F08	SYBR	Elution	Unkn	ABF3			39.0618						0	60
G03	SYBR	Input	Unkn	ABF4		F1	29.0244	28.8042	0.311445				0	60		-1.62986	1.89932
G04	SYBR	Input	Unkn	ABF4			28.584						0	60
G05	SYBR	Input	Unkn	ABF4		F2	25.6692	25.5819	0.123482				0	60		-7.0766	0.0471434
G06	SYBR	Input	Unkn	ABF4			25.4946						0	60
G07	SYBR	Input	Unkn	ABF4		F3	29.2389	28.8046	0.614178				0	60		-7.65173	0.0451485
G08	SYBR	Input	Unkn	ABF4			28.3704						0	60
H03	SYBR	Elution	Unkn	ABF4		F1	30.1272	30.4341	0.433971				0	60
H04	SYBR	Elution	Unkn	ABF4			30.7409						0	60
H05	SYBR	Elution	Unkn	ABF4		F2	32.5833	32.6585	0.106292				0	60
H06	SYBR	Elution	Unkn	ABF4			32.7336						0	60
H07	SYBR	Elution	Unkn	ABF4		F3	36.6319	36.4564	0.248298				0	60
H08	SYBR	Elution	Unkn	ABF4			36.2808						0	60
Note： 1. Only one tenth dilution of sonicated chromatin was used as input for the GFP control. Therefore, the formula for GFP should be 100 × 2Δ(ct(input) - ct(sample) × 0.05/10. 2.Data in H31 is the second technical repplicate of R2, which deviate from the Ct value compared to other four replicates.

## Sheet: F1F2F3-R3
Well	Fluor	Target	Content	Sample	Biological Set Name		Cq	Cq Mean	Cq Std. Dev	Starting Quantity (SQ)	Log Starting Quantity	SQ Mean	SQ Std. Dev	Set Point	Well Note	Δ(Ct(input)-Ct(sample））	% input
A03	SYBR	Input	Unkn	GFP		F1	29.9983	29.5894	0.578394				0	60		0.867015	0.836737
A04	SYBR	Input	Unkn	GFP			29.1804						0	60
A05	SYBR	Input	Unkn	GFP		F2	25.4573	29.0109	2.51277				0	60		-1.22812	0.222558
A06	SYBR	Input	Unkn	GFP			29.0109						0	60
A07	SYBR	Input	Unkn	GFP		F3	31.4768	30.0109	1.23157				0	60		-2.95246	0.0813122
A08	SYBR	Input	Unkn	GFP			33.2185						0	60
B03	SYBR	Elution	Unkn	GFP		F1	28.719	28.7223	0.00471146				0	60
B04	SYBR	Elution	Unkn	GFP			28.7257						0	60
B05	SYBR	Elution	Unkn	GFP		F2	30.492	30.239	0.357746				0	60
B06	SYBR	Elution	Unkn	GFP			29.986						0	60
B07	SYBR	Elution	Unkn	GFP		F3	32.1515	32.9633	1.14808				0	60
B08	SYBR	Elution	Unkn	GFP			33.7751						0	60
C03	SYBR	Input	Unkn	ABF2		F1	27.2048	27.7606	0.786063				0	60		-1.80223	1.71452
C04	SYBR	Input	Unkn	ABF2			28.3165						0	60
C05	SYBR	Input	Unkn	ABF2		F2	25.7991	25.7249	0.104889				0	60		-5.53807	0.129956
C06	SYBR	Input	Unkn	ABF2			25.6507						0	60
C07	SYBR	Input	Unkn	ABF2		F3	27.1063	27.3826	0.390639				0	60		-2.93258	0.82313
C08	SYBR	Input	Unkn	ABF2			27.6588						0	60
D03	SYBR	Elution	Unkn	ABF2		F1	29.9078	29.5629	0.48775				0	60
D04	SYBR	Elution	Unkn	ABF2			29.218						0	60
D05	SYBR	Elution	Unkn	ABF2		F2	31.392	31.263	0.18251				0	60
D06	SYBR	Elution	Unkn	ABF2			31.1339						0	60
D07	SYBR	Elution	Unkn	ABF2		F3	33.1854	30.3151	2.02956				0	60
D08	SYBR	Elution	Unkn	ABF2			30.3151						0	60
E03	SYBR	Input	Unkn	ABF3		F1	25.7768	27.3008	1.07767				0	60		-0.0714058	4.7924
E04	SYBR	Input	Unkn	ABF3			27.3008						0	60
E05	SYBR	Input	Unkn	ABF3		F2	25.2594	25.3162	0.0803347				0	60		-7.16065	0.044603
E06	SYBR	Input	Unkn	ABF3			25.373						0	60
E07	SYBR	Input	Unkn	ABF3		F3	26.9261	27.0703	0.20395				0	60		-6.08972	0.118024
E08	SYBR	Input	Unkn	ABF3			27.2145						0	60
F03	SYBR	Elution	Unkn	ABF3		F1	25.7824	27.3723	2.24839				0	60
F04	SYBR	Elution	Unkn	ABF3			28.9621						0	60
F05	SYBR	Elution	Unkn	ABF3		F2	32.477	32.4768	0.000233104				0	60
F06	SYBR	Elution	Unkn	ABF3			32.4767						0	60
F07	SYBR	Elution	Unkn	ABF3		F3	33.2672	33.16	0.151564				0	60
F08	SYBR	Elution	Unkn	ABF3			33.0528						0	60
G03	SYBR	Input	Unkn	ABF4		F1	25.2746	25.4607	0.263114				0	60		-4.17322	0.419392
G04	SYBR	Input	Unkn	ABF4			25.6467						0	60
G05	SYBR	Input	Unkn	ABF4		F2	25.0854	25.0653	0.0283631				0	60		-5.93063	0.100331
G06	SYBR	Input	Unkn	ABF4			25.0453						0	60
G07	SYBR	Input	Unkn	ABF4		F3	25.3938	25.7075	0.44365				0	60		-3.87174	0.461902
G08	SYBR	Input	Unkn	ABF4			26.0212						0	60
H03	SYBR	Elution	Unkn	ABF4		F1	29.0475	29.6339	0.829355				0	60
H04	SYBR	Elution	Unkn	ABF4			30.2204						0	60
H05	SYBR	Elution	Unkn	ABF4		F2	31.0765	30.996	0.113954				0	60
H06	SYBR	Elution	Unkn	ABF4			30.9154						0	60
H07	SYBR	Elution	Unkn	ABF4		F3	31.6489	29.5793	1.46348				0	60
H08	SYBR	Elution	Unkn	ABF4			29.5793						0	60
		Note： Only one tenth dilution of sonicated chromatin was used as input for the GFP control. Therefore, the formula for GFP should be 100 × 2Δ(ct(input) - ct(sample) × 0.05/10.

## Sheet: F1F2F3-R4
Well	Fluor	Target	Content	Sample	Biological Set Name		Cq	Cq Mean	Cq Std. Dev	Starting Quantity (SQ)	Log Starting Quantity	SQ Mean	SQ Std. Dev	Set Point	Well Note	Δ(Ct(input)-Ct(sample））	% input
A03	SYBR	Input	Unkn	GFP		F1	29.8673	29.8338	0.0474249				0	60		1.51094	1.2265
A04	SYBR	Input	Unkn	GFP			29.8002						0	60
A05	SYBR	Input	Unkn	GFP		F2	29.4235	29.4522	0.040677				0	60		-2.44289	0.0999395
A06	SYBR	Input	Unkn	GFP			29.481						0	60
A07	SYBR	Input	Unkn	GFP		F3	35.4518	35.7779	0.46117				0	60		1.01362	0.932781
A08	SYBR	Input	Unkn	GFP			36.104						0	60
B03	SYBR	Elution	Unkn	GFP		F1	28.6508	28.3228	0.463853				0	60
B04	SYBR	Elution	Unkn	GFP			27.9948						0	60
B05	SYBR	Elution	Unkn	GFP		F2	31.7033	31.8951	0.271309				0	60
B06	SYBR	Elution	Unkn	GFP			32.087						0	60
B07	SYBR	Elution	Unkn	GFP		F3	34.8668	34.7643	0.144966				0	60
B08	SYBR	Elution	Unkn	GFP			34.6618						0	60
C03	SYBR	Input	Unkn	ABF2		F1	28.1799	27.8718	0.435647				0	60		-1.90316	1.61477
C04	SYBR	Input	Unkn	ABF2			27.5638						0	60
C05	SYBR	Input	Unkn	ABF2		F2	25.7634	25.9139	0.212818				0	60		-5.97279	0.0975814
C06	SYBR	Input	Unkn	ABF2			26.0643						0	60
C07	SYBR	Input	Unkn	ABF2		F3	27.3455	29.4906	1.51683				0	60		-3.65802	0.526804
C08	SYBR	Input	Unkn	ABF2			29.4906						0	60
D03	SYBR	Elution	Unkn	ABF2		F1	29.0711	29.775	0.995488				0	60
D04	SYBR	Elution	Unkn	ABF2			30.4789						0	60
D05	SYBR	Elution	Unkn	ABF2		F2	31.971	31.8866	0.119289				0	60
D06	SYBR	Elution	Unkn	ABF2			31.8023						0	60
D07	SYBR	Elution	Unkn	ABF2		F3	32.9569	33.1486	0.271177				0	60
D08	SYBR	Elution	Unkn	ABF2			33.3404						0	60
E03	SYBR	Input	Unkn	ABF3		F1	27.1532	27.458	0.430982				0	60		-3.16635	0.762622
E04	SYBR	Input	Unkn	ABF3			27.7627						0	60
E05	SYBR	Input	Unkn	ABF3		F2	25.2039	25.2642	0.0853335				0	60		-7.22683	0.0426994
E06	SYBR	Input	Unkn	ABF3			25.3246						0	60
E07	SYBR	Input	Unkn	ABF3		F3	27.8603	28.1204	0.367825				0	60		-5.78576	0.142291
E08	SYBR	Input	Unkn	ABF3			28.3805						0	60
F03	SYBR	Elution	Unkn	ABF3		F1	30.7148	30.6243	0.127985				0	60
F04	SYBR	Elution	Unkn	ABF3			30.5338						0	60
F05	SYBR	Elution	Unkn	ABF3		F2	32.5221	32.491	0.0438894				0	60
F06	SYBR	Elution	Unkn	ABF3			32.46						0	60
F07	SYBR	Elution	Unkn	ABF3		F3	33.5788	33.9062	0.462971				0	60
F08	SYBR	Elution	Unkn	ABF3			34.2336						0	60
G03	SYBR	Input	Unkn	ABF4		F1	26.1972	26.9542	1.07056				0	60		-1.15438	2.51904
G04	SYBR	Input	Unkn	ABF4			27.7112						0	60
G05	SYBR	Input	Unkn	ABF4		F2	25.1219	25.1284	0.0091555				0	60		-5.48876	0.134249
G06	SYBR	Input	Unkn	ABF4			25.1349						0	60
G07	SYBR	Input	Unkn	ABF4		F3	27.2482	27.9366	0.97353				0	60		-2.68053	0.961188
G08	SYBR	Input	Unkn	ABF4			28.625						0	60
H03	SYBR	Elution	Unkn	ABF4		F1	27.8609	28.1086	0.350194				0	60
H04	SYBR	Elution	Unkn	ABF4			28.3562						0	60
H05	SYBR	Elution	Unkn	ABF4		F2	31.1328	30.6171	0.729214				0	60
H06	SYBR	Elution	Unkn	ABF4			30.1015						0	60
H07	SYBR	Elution	Unkn	ABF4		F3	28.7429	30.6171	1.35878				0	60
H08	SYBR	Elution	Unkn	ABF4			30.6645						0	60
		Note： Only one tenth dilution of sonicated chromatin was used as input for the GFP control. Therefore, the formula for GFP should be 100 × 2Δ(ct(input) - ct(sample) × 0.05/10.

## Sheet: F1F2F3-R5
Well	Fluor	Target	Content	Sample	Biological Set Name		Cq	Cq Mean	Cq Std. Dev	Starting Quantity (SQ)	Log Starting Quantity	SQ Mean	SQ Std. Dev	Set Point	Well Note	Δ(Ct(input)-Ct(sample））	% input
A03	SYBR	Input	Unkn	GFP		F1	29.9083	30.3952	0.688484				0	60		-0.431372	0.387
A04	SYBR	Input	Unkn	GFP			30.882						0	60
A05	SYBR	Input	Unkn	GFP		F2	30.2041	30.0857	0.167416				0	60		-3.77095	0.0416489
A06	SYBR	Input	Unkn	GFP			29.9673						0	60
A07	SYBR	Input	Unkn	GFP		F3	32.5125	32.5125	1.62148				0	60		-1.11292	0.252133
A08	SYBR	Input	Unkn	GFP			34.8056						0	60
B03	SYBR	Elution	Unkn	GFP		F1	30.6472	30.8265	0.253676				0	60
B04	SYBR	Elution	Unkn	GFP			31.0059						0	60
B05	SYBR	Elution	Unkn	GFP		F2	33.3654	33.8566	0.69471				0	60
B06	SYBR	Elution	Unkn	GFP			34.3479						0	60
B07	SYBR	Elution	Unkn	GFP		F3	33.1656	33.6254	0.650171				0	60
B08	SYBR	Elution	Unkn	GFP			34.0851						0	60
C03	SYBR	Input	Unkn	ABF2		F1	28.6744	28.9139	0.338584				0	60		-2.28934	1.28383
C04	SYBR	Input	Unkn	ABF2			29.1533						0	60
C05	SYBR	Input	Unkn	ABF2		F2	26.4004	26.3929	0.0106495				0	60		-6.84559	0.0548963
C06	SYBR	Input	Unkn	ABF2			26.3854						0	60
C07	SYBR	Input	Unkn	ABF2		F3	29.5062	28.9795	0.744807				0	60		-5.16186	0.208865
C08	SYBR	Input	Unkn	ABF2			28.4529						0	60
D03	SYBR	Elution	Unkn	ABF2		F1	31.073	31.2032	0.18417				0	60
D04	SYBR	Elution	Unkn	ABF2			31.3334						0	60
D05	SYBR	Elution	Unkn	ABF2		F2	32.9542	33.2385	0.402094				0	60
D06	SYBR	Elution	Unkn	ABF2			33.5228						0	60
D07	SYBR	Elution	Unkn	ABF2		F3	34.1414	34.1414	0.923245				0	60
D08	SYBR	Elution	Unkn	ABF2			35.447						0	60
E03	SYBR	Input	Unkn	ABF3		F1	28.5681	28.4677	0.142074				0	60		-1.52143	2.02565
E04	SYBR	Input	Unkn	ABF3			28.3672						0	60
E05	SYBR	Input	Unkn	ABF3		F2	26.0924	26.154	0.0871639				0	60		-6.10696	0.0893229
E06	SYBR	Input	Unkn	ABF3			26.2157						0	60
E07	SYBR	Input	Unkn	ABF3		F3	28.6686	28.9326	0.373415				0	60		-5.40605	0.179732
E08	SYBR	Input	Unkn	ABF3			29.1966						0	60
F03	SYBR	Elution	Unkn	ABF3		F1	29.9574	29.9891	0.0447694				0	60
F04	SYBR	Elution	Unkn	ABF3			30.0207						0	60
F05	SYBR	Elution	Unkn	ABF3		F2	32.2882	32.261	0.0384441				0	60
F06	SYBR	Elution	Unkn	ABF3			32.2338						0	60
F07	SYBR	Elution	Unkn	ABF3		F3	33.8635	34.3387	0.672006				0	60
F08	SYBR	Elution	Unkn	ABF3			34.8138						0	60
G03	SYBR	Input	Unkn	ABF4		F1	28.5362	29.1278	0.83664				0	60		-1.56822	1.97014
G04	SYBR	Input	Unkn	ABF4			29.7194						0	60
G05	SYBR	Input	Unkn	ABF4		F2	25.9189	25.8969	0.0310692				0	60		-6.82966	0.0554758
G06	SYBR	Input	Unkn	ABF4			25.8749						0	60
G07	SYBR	Input	Unkn	ABF4		F3	29.8444	29.1938	0.920167				0	60		-4.25108	0.365765
G08	SYBR	Input	Unkn	ABF4			28.5431						0	60
H03	SYBR	Elution	Unkn	ABF4		F1	30.0328	30.696	0.937829				0	60
H04	SYBR	Elution	Unkn	ABF4			31.3591						0	60
H05	SYBR	Elution	Unkn	ABF4		F2	32.9228	32.7266	0.277491				0	60
H06	SYBR	Elution	Unkn	ABF4			32.5304						0	60
H07	SYBR	Elution	Unkn	ABF4		F3	34.0722	33.4449	0.887202				0	60
H08	SYBR	Elution	Unkn	ABF4			32.8175						0	60
Note： Only one tenth dilution of sonicated chromatin was used as input for the GFP control. Therefore, the formula for GFP should be 100 × 2Δ(ct(input) - ct(sample) × 0.05/10.
