# Supplementary material for: The abscisic acid–responsive element binding factors MAPKKK18 module regulates abscisic acid–induced leaf senescence in Arabidopsis
Source: J Biol Chem. 2023 Feb 24;299(4):103060. doi: 10.1016/j.jbc.2023.103060 (PMC10166789; doi:10.1016/j.jbc.2023.103060)
Supplement: Supplemental data 1 [file mmc1.zip › supporting informaiton of raw data for q-RT-PCR/Raw data for Figure S1 M3K18 expression by ABA.xls]

## Sheet: 30 min
		Well	Fluor	Target	Content	Sample	Biological Set Name	Cq	Cq Mean	Cq Std. Dev	Starting Quantity (SQ)	Log Starting Quantity	SQ Mean	SQ Std. Dev	Set Point	Well Note	Delta Ct	E^Delta Ct	Fold change (UBQ10)	Fold change (UBC21)	Geometric mean
Rep 1	Mock	C01	SYBR	UBQ10	Unkn-13	WT		16.758	16.7179	0.0568345					60
		C02	SYBR		Unkn-13			16.6777	16.7179	0.0568345					60
		C03	SYBR	UBC21	Unkn-14			23.2459	23.1934	0.0742342					60
		C04	SYBR		Unkn-14			23.1409	23.1934	0.0742342					60
		C05	SYBR	RD29B	Unkn-15			25.9977	25.9292	0.0968798					60
		C06	SYBR		Unkn-15			25.8607	25.9292	0.0968798					60
		C07	SYBR	RAB18	Unkn-16			24.0751	23.9421	0.188119					60
		C08	SYBR		Unkn-16			23.8091	23.9421	0.188119					60
		C09	SYBR	MAPKKK18	Unkn-17			29.0604	29.2198	0.22543					60
		C10	SYBR		Unkn-17			29.3792	29.2198	0.22543					60
	ABA	D01	SYBR	UBQ10	Unkn-19			16.4739	16.4373	0.0518753					60		0.280597	1.21128
		D02	SYBR		Unkn-19			16.4006	16.4373	0.0518753					60
		D03	SYBR	UBC21	Unkn-20			23.2507	23.2757	0.0353245					60		-0.0823341	0.94414
		D04	SYBR		Unkn-20			23.3007	23.2757	0.0353245					60
		D05	SYBR	RD29B	Unkn-21			24.584	24.6028	0.0266334					60		1.32645	2.42502	2.00204	2.5685	2.26765
		D06	SYBR		Unkn-21			24.6216	24.6028	0.0266334					60
		D07	SYBR	RAB18	Unkn-22			21.1891	21.2392	0.0708526					60		2.70285	5.8307	4.81368	6.17567	5.45231
		D08	SYBR		Unkn-22			21.2893	21.2392	0.0708526					60
		D09	SYBR	MAPKKK18	Unkn-23			25.1421	25.3239	0.257052					60		3.89593	9.66271	7.97729	10.2344	9.03564
		D10	SYBR		Unkn-23			25.5057	25.3239	0.257052					60
Rep 2	Mock	E01	SYBR	UBQ10	Unkn-25	WT		17.2108	17.101	0.155303					60
		E02	SYBR		Unkn-25			16.9912	17.101	0.155303					60
		E03	SYBR	UBC21	Unkn-26			23.6195	23.5733	0.0653513					60
		E04	SYBR		Unkn-26			23.5271	23.5733	0.0653513					60
		E05	SYBR	RD29B	Unkn-27			25.9301	25.817	0.160062					60
		E06	SYBR		Unkn-27			25.7038	25.817	0.160062					60
		E07	SYBR	RAB18	Unkn-28			23.5533	23.5893	0.0509273					60
		E08	SYBR		Unkn-28			23.6253	23.5893	0.0509273					60
		E09	SYBR	MAPKKK18	Unkn-29			28.5146	28.6423	0.180605					60
		E10	SYBR		Unkn-29			28.77	28.6423	0.180605					60
	ABA	F01	SYBR	UBQ10	Unkn-31			16.4357	16.511	0.106577					60		0.589984	1.49633
		F02	SYBR		Unkn-31			16.5864	16.511	0.106577					60
		F03	SYBR	UBC21	Unkn-32			23.25	23.225	0.005477					60		0.348305	1.27528
		F04	SYBR		Unkn-32			23.2	23.225	0.005477					60
		F05	SYBR	RD29B	Unkn-33			24.3236	24.3489	0.0357327					60		1.46809	2.6656	1.78143	2.09022	1.92965
		F06	SYBR		Unkn-33			24.3741	24.3489	0.0357327					60
		F07	SYBR	RAB18	Unkn-34			21.2383	21.3418	0.14639					60		2.24752	4.33237	2.89533	3.3972	3.13624
		F08	SYBR		Unkn-34			21.4453	21.3418	0.14639					60
		F09	SYBR	MAPKKK18	Unkn-35			24.5198	24.6351	0.163013					60		4.00718	10.3093	6.88971	8.08396	7.46299
		F10	SYBR		Unkn-35			24.7504	24.6351	0.163013					60
Rep 3	Mock	G01	SYBR	UBQ10	Unkn-37	WT		16.6832	16.7432	0.084748					60
		G02	SYBR		Unkn-37			16.8031	16.7432	0.084748					60
		G03	SYBR	UBC21	Unkn-38			23.19	23.2407	0.0312399					60
		G04	SYBR		Unkn-38			23.2914	23.2407	0.0312399					60
		G05	SYBR	RD29B	Unkn-39			26.3013	26.1531	0.209543					60
		G06	SYBR		Unkn-39			26.0049	26.1531	0.209543					60
		G07	SYBR	RAB18	Unkn-40			23.9556	23.8686	0.122998					60
		G08	SYBR		Unkn-40			23.7817	23.8686	0.122998					60
		G09	SYBR	MAPKKK18	Unkn-41			28.9121	28.986	0.104457					60
		G10	SYBR		Unkn-41			29.0598	28.986	0.104457					60
	ABA	H01	SYBR	UBQ10	Unkn-43			16.7203	16.6093	0.156928					60		0.133839	1.09573
		H02	SYBR		Unkn-43			16.4983	16.6093	0.156928					60
		H03	SYBR	UBC21	Unkn-44			23.251	23.3629	0.15832					60		-0.122201	0.918225
		H04	SYBR		Unkn-44			23.4749	23.3629	0.15832					60
		H05	SYBR	RD29B	Unkn-45			24.5232	24.438	0.12046					60		1.71507	3.14363	2.86897	3.42359	3.13403
		H06	SYBR		Unkn-45			24.3528	24.438	0.12046					60
		H07	SYBR	RAB18	Unkn-46			21.5797	21.551	0.0405956					60		2.31766	4.5352	4.13896	4.9391	4.52136
		H08	SYBR		Unkn-46			21.5223	21.551	0.0405956					60
		H09	SYBR	MAPKKK18	Unkn-47			24.8425	24.8122	0.0427484					60		4.17374	11.3591	10.3667	12.3707	11.3244
		H10	SYBR		Unkn-47			24.782	24.8122	0.0427484					60
30 min	R1	R2	R3	Ave	STDEV
RD29B	2.26765	1.92965	3.13403	2.44378	0.621207
RAB18	5.45231	3.13624	4.52136	4.36997	1.16543
MAPKKK18	9.03564	7.46299	11.3244	9.27435	1.94176

## Sheet: 60 min
	Well	Fluor	Target	Content	Sample	Biological Set Name	Cq	Cq Mean	Cq Std. Dev	Starting Quantity (SQ)	Log Starting Quantity	SQ Mean	SQ Std. Dev	Set Point	Well Note	Delta Ct	E^Delta Ct	Fold change (UBQ10)	Fold change (UBC21)	Geometric mean
	A01	SYBR	UBQ10	Unkn-01	WT H20 R1		17.3799	17.2625	0.16592					60
	A02	SYBR		Unkn-01			17.1452	17.2625	0.16592					60
	A03	SYBR	UBC21	Unkn-02			23.5713	23.5957	0.034436					60
	A04	SYBR		Unkn-02			23.62	23.5957	0.034436					60
	A05	SYBR	RD29B	Unkn-03			30.3999	30.4505	0.0715318					60
	A06	SYBR		Unkn-03			30.501	30.4505	0.0715318					60
	A07	SYBR	RAB18	Unkn-04			26.1102	26.0867	0.033289					60
	A08	SYBR		Unkn-04			26.0632	26.0867	0.033289					60
	A09	SYBR	M3K18	Unkn-05			33.7159	33.6573	0.0828745					60
	A10	SYBR		Unkn-05			33.5987	33.6573	0.0828745					60
	A11	SYBR	RAF35-1	Unkn-06			26.196	26.1704	0.0360941					60
	A12	SYBR		Unkn-06			26.1449	26.1704	0.0360941					60
	B01	SYBR	UBQ10	Unkn-07	WTABAR1		17.1082	17.1359	0.0392135					60		0.126622	1.09035
	B02	SYBR		Unkn-07			17.1637	17.1359	0.0392135					60
	B03	SYBR	UBC21	Unkn-08			23.8532	23.7998	0.0754225					60		-0.204172	0.867153
	B04	SYBR		Unkn-08			23.7465	23.7998	0.0754225					60
	B05	SYBR	RD29B	Unkn-09			25.4488	25.4645	0.0222086					60		4.98601	27.9329	25.6184	32.2122	28.7267
	B06	SYBR		Unkn-09			25.4802	25.4645	0.0222086					60
	B07	SYBR	RAB18	Unkn-10			22.0808	22.0783	0.0035448					60		4.00835	13.6638	12.5316	15.7571	14.0521
	B08	SYBR		Unkn-10			22.0758	22.0783	0.0035448					60
	B09	SYBR	M3K18	Unkn-11			26.517	25.767	1.06064					60		7.89026	171.917	157.672	198.255	176.803
	B10	SYBR		Unkn-11			25.0171	25.767	1.06064					60
	C01	SYBR	UBQ10	Unkn-13	WTH20R2		17.4002	17.3318	0.096707					60
	C02	SYBR		Unkn-13			17.2635	17.3318	0.096707					60
	C03	SYBR	UBC21	Unkn-14			23.524	23.5861	0.0878171					60
	C04	SYBR		Unkn-14			23.6482	23.5861	0.0878171					60
	C05	SYBR	RD29B	Unkn-15			29.9751	30.0035	0.0401035					60
	C06	SYBR		Unkn-15			30.0318	30.0035	0.0401035					60
	C07	SYBR	RAB18	Unkn-16			26.4236	26.4092	0.0203519					60
	C08	SYBR		Unkn-16			26.3948	26.4092	0.0203519					60
	C09	SYBR	M3K18	Unkn-17			33.8807	34.0627	0.257441					60
	C10	SYBR		Unkn-17			34.2447	34.0627	0.257441					60
	D01	SYBR	UBQ10	Unkn-19	WTABAR2		17.2252	17.1766	0.0686077					60		0.155198	1.11184
	D02	SYBR		Unkn-19			17.1281	17.1766	0.0686077					60
	D03	SYBR	UBC21	Unkn-20			23.6373	23.5776	0.0845105					60		0.00847928	1.00594
	D04	SYBR		Unkn-20			23.5178	23.5776	0.0845105					60
	D05	SYBR	RD29B	Unkn-21			25.5984	25.5292	0.0978674					60		4.47426	19.8468	17.8504	19.7296	18.7665
	D06	SYBR		Unkn-21			25.46	25.5292	0.0978674					60
	D07	SYBR	RAB18	Unkn-22			21.8163	21.774	0.0598213					60		4.63519	20.5662	18.4975	20.4448	19.4468
	D08	SYBR		Unkn-22			21.7317	21.774	0.0598213					60
	D09	SYBR	M3K18	Unkn-23			25.1575	25.0893	0.0965225					60		8.97343	348.485	313.431	346.428	329.517
	D10	SYBR		Unkn-23			25.021	25.0893	0.0965225					60
	E01	SYBR	UBQ10	Unkn-25	WTH20R3		17.3505	17.3323	0.0256614					60
	E02	SYBR		Unkn-25			17.3142	17.3323	0.0256614					60
	E03	SYBR	UBC21	Unkn-26			24.0582	23.7603	0.421287					60
	E04	SYBR		Unkn-26			23.4624	23.7603	0.421287					60
	E05	SYBR	RD29B	Unkn-27			30.246	30.1235	0.173261					60
	E06	SYBR		Unkn-27			30.0009	30.1235	0.173261					60
	E07	SYBR	RAB18	Unkn-28			25.9094	26.0159	0.150628					60
	E08	SYBR		Unkn-28			26.1225	26.0159	0.150628					60
	E09	SYBR	M3K18	Unkn-29			33.76	33.8566	0.136567					60
	E10	SYBR		Unkn-29			33.9531	33.8566	0.136567					60
	F01	SYBR	UBQ10	Unkn-31	WTABAR3		16.9782	16.8715	0.151009					60		0.46085	1.36999
	F02	SYBR		Unkn-31			16.7647	16.8715	0.151009					60
	F03	SYBR	UBC21	Unkn-32			23.6189	23.5903	0.0404338					60		0.170009	1.12602
	F04	SYBR		Unkn-32			23.5617	23.5903	0.0404338					60
	F05	SYBR	RD29B	Unkn-33			25.3425	25.2537	0.125562					60		4.86971	25.8454	18.8654	22.9529	20.809
	F06	SYBR		Unkn-33			25.165	25.2537	0.125562					60
	F07	SYBR	RAB18	Unkn-34			21.9557	21.995	0.0555724					60		4.02092	13.7763	10.0558	12.2345	11.0918
	F08	SYBR		Unkn-34			22.0343	21.995	0.0555724					60
	F09	SYBR	M3K18	Unkn-35			24.8975	24.9374	0.0564891					60		8.91913	336.357	245.518	298.713	270.812
	F10	SYBR		Unkn-35			24.9774	24.9374	0.0564891					60
		R1	R2	R3	Ave	STDEV
	RD29B	28.7267	18.7665	20.809	22.7674	5.26098
	RAB18	14.0521	19.4468	11.0918	14.8636	4.23622
	M3K18	176.803	329.517	270.812	259.044	77.034

## Sheet: 180 min
	Well	Fluor	Target	Content	Sample	Biological Set Name	Cq	Cq Mean	Cq Std. Dev	Starting Quantity (SQ)	Log Starting Quantity	SQ Mean	SQ Std. Dev	Set Point	Well Note	Delta Ct	E^Delta Ct	Fold change (UBQ10)	Fold change (UBC21)	Geometric mean
	C01	SYBR	UBQ10	Unkn-13	WTH20R1()AREB3		17.4348	17.4424	0.0107869					60
	C02	SYBR		Unkn-13			17.45	17.4424	0.0107869					60
	C03	SYBR	UBC21	Unkn-14			23.7865	23.6257	0.227479					60
	C04	SYBR		Unkn-14			23.4648	23.6257	0.227479					60
	C05	SYBR	RD29B	Unkn-15			29.3092	29.632	0.456574					60
	C06	SYBR		Unkn-15			29.9548	29.632	0.456574					60
	C07	SYBR	RAB18	Unkn-16			22.974	23.0587	0.119876					60
	C08	SYBR		Unkn-16			23.1435	23.0587	0.119876					60
	C09	SYBR	M3K18	Unkn-17			34.9499	34.8053	0.2045					60
	C10	SYBR		Unkn-17			34.6607	34.8053	0.2045					60
	D01	SYBR	UBQ10	Unkn-19	WTABAR1		17.355	17.2468	0.152982					60		0.195574	1.14293
	D02	SYBR		Unkn-19			17.1386	17.2468	0.152982					60
	D03	SYBR	UBC21	Unkn-20			23.617	23.5682	0.0690196					60		0.0575124	1.04097
	D04	SYBR		Unkn-20			23.5194	23.5682	0.0690196					60
	D05	SYBR	RD29B	Unkn-21			19.7712	19.9093	0.195234					60		9.72271	660.574	577.965	634.577	605.61
	D06	SYBR		Unkn-21			20.0473	19.9093	0.195234					60
	D07	SYBR	RAB18	Unkn-22			18.1438	18.2274	0.118178					60		4.83137	23.374	20.4509	22.4541	21.4291
	D08	SYBR		Unkn-22			18.3109	18.2274	0.118178					60
	D09	SYBR	M3K18	Unkn-23			23.3213	24.018	0.985198					60		10.7873	1137.76	995.474	1092.98	1043.09
	D10	SYBR		Unkn-23			24.7146	24.018	0.985198					60
	E01	SYBR	UBQ10	Unkn-25	WTH20R2		17.3716	17.333	0.0544749					60
	E02	SYBR		Unkn-25			17.2945	17.333	0.0544749					60
	E03	SYBR	UBC21	Unkn-26			23.3621	23.5053	0.202452					60
	E04	SYBR		Unkn-26			23.6484	23.5053	0.202452					60
	E05	SYBR	RD29B	Unkn-27			28.792	28.8547	0.0886781					60
	E06	SYBR		Unkn-27			28.9174	28.8547	0.0886781					60
	E07	SYBR	RAB18	Unkn-28			22.7969	22.7518	0.0637547					60
	E08	SYBR		Unkn-28			22.7067	22.7518	0.0637547					60
	E09	SYBR	M3K18	Unkn-29			34.8497	34.6131	0.334626					60
	E10	SYBR		Unkn-29			34.3765	34.6131	0.334626					60
	F01	SYBR	UBQ10	Unkn-31	WTABAR2		16.6375	16.7257	0.12464					60		0.607366	1.5142
	F02	SYBR		Unkn-31			16.8138	16.7257	0.12464					60
	F03	SYBR	UBC21	Unkn-32			23.2104	23.269	0.0828458					60		0.236248	1.17931
	F04	SYBR		Unkn-32			23.3276	23.269	0.0828458					60
	F05	SYBR	RD29B	Unkn-33			19.4528	19.5414	0.125204					60		9.31335	502.566	331.901	426.151	376.085
	F06	SYBR		Unkn-33			19.6299	19.5414	0.125204					60
	F07	SYBR	RAB18	Unkn-34			18.0017	18.0195	0.0252372					60		4.73225	21.9105	14.47	18.579	16.3963
	F08	SYBR		Unkn-34			18.0374	18.0195	0.0252372					60
	F09	SYBR	M3K18	Unkn-35			22.6894	22.5162	0.24495					60		12.0969	2673.37	1765.53	2266.89	2000.56
	F10	SYBR		Unkn-35			22.343	22.5162	0.24495					60
	G01	SYBR	UBQ10	Unkn-37	WTH20R3		19.1129	19.127	0.020043					60
	G02	SYBR		Unkn-37			19.1412	19.127	0.020043					60
	G03	SYBR	UBC21	Unkn-38			25.3972	25.336	0.0865845					60
	G04	SYBR		Unkn-38			25.2748	25.336	0.0865845					60
	G05	SYBR	RD29B	Unkn-39			30.6601	30.6321	0.039503					60
	G06	SYBR		Unkn-39			30.6042	30.6321	0.039503					60
	G07	SYBR	RAB18	Unkn-40			25.1368	25.1307	0.00870757					60
	G08	SYBR		Unkn-40			25.1245	25.1307	0.00870757					60
	G09	SYBR	M3K18	Unkn-41			35.528	35.7498	0.313681					60
	G10	SYBR		Unkn-41			35.9716	35.7498	0.313681					60
	H01	SYBR	UBQ10	Unkn-43	WTABAR3		17.4428	17.3228	0.169686					60		1.80422	3.42964
	H02	SYBR		Unkn-43			17.2028	17.3228	0.169686					60
	H03	SYBR	UBC21	Unkn-44			23.9117	23.946	0.0484376					60		1.38999	2.639
	H04	SYBR		Unkn-44			23.9802	23.946	0.0484376					60
	H05	SYBR	RD29B	Unkn-45			20.2193	20.2414	0.0312674					60		10.3907	1031.98	300.901	391.051	343.027
	H06	SYBR		Unkn-45			20.2635	20.2414	0.0312674					60
	H07	SYBR	RAB18	Unkn-46			18.5343	18.5592	0.035282					60		6.57143	72.727	21.2054	27.5585	24.1742
	H08	SYBR		Unkn-46			18.5842	18.5592	0.035282					60
	H09	SYBR	M3K18	Unkn-47			23.3716	23.3829	0.0159358					60		12.3669	3188.32	929.635	1208.15	1059.78
	H10	SYBR		Unkn-47			23.3942	23.3829	0.0159358					60
		R1	R2	R3	Ave	STDEV
	RD29B	605.61	376.085	343.027	441.574	143.017
	RAB18	21.4291	16.3963	24.1742	20.6665	3.94461
	M3K18	1043.09	2000.56	1059.78	1367.81	548.043
