# Supplementary material for: The abscisic acid–responsive element binding factors MAPKKK18 module regulates abscisic acid–induced leaf senescence in Arabidopsis
Source: J Biol Chem. 2023 Feb 24;299(4):103060. doi: 10.1016/j.jbc.2023.103060 (PMC10166789; doi:10.1016/j.jbc.2023.103060)
Supplement: Supplemental data 1 [file mmc1.zip › supporting informaiton of raw data for q-RT-PCR/Raw data for Figure S12 MAPKKK18 level in ChIP plants.xls]

## Sheet: summary
1h		R1	R2	R3	R4	Ave	STDEV		3h		R1	R2	R3	R4	Ave	STDEV
RAB18	WT	20.8882	12.6205	15.7224	50.7351	24.9916	17.4979		RAB18	WT	N/A	258.64	146.248	141.293	182.06	66.3659
	GFP-OE/abf234	4.90245	0.610041	1.82033	2.19982	2.38316	1.81118			GFP-OE/abf234	33.1242	5.69068	4.72906	1.98011	11.381	14.5805
	abf234	1.70124	1.71706	0.977892	1.36887	1.44127	0.348141			abf234	8.04404	3.66715	2.04791	3.06892	4.20701	2.64394
	ABF4-OE/abf234	112.702	45.6152	104.711	229.204	123.058	76.8294			ABF4-OE/abf234	335.794	289.899	570.797	N/A	398.83	150.685
RD29B	WT	33.4863	9.46664	18.9598	25.4362	21.8372	10.1647		RD29B	WT	541.911	590.779	565.259	395.55	523.375	87.5222
	GFP-OE/abf234	1.23755	0.747349	0.592048	1.08833	0.916321	0.298039			GFP-OE/abf234	0.875956	1.16215	0.561619	1.13216	0.932971	0.278897
	abf234	1.02189	0.652703	0.646575	1.26338	0.896137	0.301231			abf234	0.754417	0.590756	0.96833	1.02123	0.833683	0.19883
	ABF4/abf234	101.504	44.5134	133.97	1324.43	401.104	616.66			ABF4-OE/abf234	316.466	233.773	828.336	N/A	459.525	322.065
MAPKKK18	WT	151.606	199.481	240.275	341.66	233.256	80.8459		MAPKKK18	WT	795.11	487.462	529.67	294.184	526.607	206.281
	GFP-OE/abf234	9.39933	0.963887	11.1747	7.54261	7.27013	4.45803			GFP-OE/abf234	4.72696	18.7242	15.7831	8.07939	11.8284	6.52373
	abf234	9.6322	8.10383	6.02137	9.03808	8.19887	1.58211			abf234	17.7068	21.9207	9.58091	7.00076	14.0523	6.95185
	ABF4-OE/abf234	236.385	115.827	147.419	966.809	366.61	403.375			ABF4-OE/abf234	321.558	190.256	192.261	N/A	234.692	75.2354
SPSS analysis									SPSS analysis
1h									3h
RD29B
	VAR00001	N	alpha = 0.05						RD29B
			1A							VAR00001	N	alpha = 0.05
Duncana	3 abf234	4	0.896137									1A	2B
	2 GFP	4	0.916321						Duncana,,b	3 abf234	4	0.833683
	1 WT	4	21.8372							2 GFP	4	0.932971
	4 ABF4/abf234	4	401.104							4 ABF4/abf234	3		459.525
	Significance		0.113767							1 WT	4		523.375
										Significance		0.999129	0.561048
RAB18									RAB18
	VAR00001	N	alpha = 0.05							VAR00001	N	alpha = 0.05
			1a	2b								1a	2b	3c
Duncana	3 abf234	4	1.44127						Duncana,,b	3 abf234	4	4.20701
	2 GFP	4	2.38316							2 GFP	4	11.381
	1 WT	4	24.9916							1 WT	3		182.06
	4 ABF4/abf234	4		123.058						4 ABF4/abf234	3			398.83
	Significance		0.447586	1						Significance		0.902	1	1
M3K18									M3K18
	VAR00001	N	alpha = 0.05							VAR00001	N	alpha = 0.05
			1a'	2b'								1a'	2b'	3c'
Duncana	2 GFP	4	7.27013						Duncana,,b	2 GFP	4	11.8284
	3 abf234	4	8.19887							3 abf234	4	14.0523
	1 WT	4	233.256	233.256						4 ABF4/abf234	3		234.692
	4 ABF4/abf234	4		366.61						1 WT	4			526.607
	Significance		0.154584	0.406603						Significance		0.979055	1	1

## Sheet: 1h-R1
	Well	Target	Content	Sample	Biological Set Name	Cq	Cq Mean	Cq Std. Dev	Starting Quantity (SQ)	Log Starting Quantity	SQ Mean	SQ Std. Dev	Set Point	Well Note	Delta Ct	E	E^Delta Ct	Fold change (UBQ10)	Fold change (UBC21)	Geometric mean
	A01	UBC21	Unkn	WT-M-1		27.8375	27.8962	0				0	60
	A02	UBC21	Unkn			27.9549		0				0	60
	A03	UBQ10	Unkn			20.4206	20.1718	0				0	60
	A04	UBQ10	Unkn			19.9231		0				0	60
	A05	RAB18	Unkn			28.949	29.9986	0				0	60
	A06	RAB18	Unkn			31.0483		0				0	60
	A07	RD29B	Unkn			31.344	31.4131	0				0	60
	A08	RD29B	Unkn			31.4821		0				0	60
	A09	M3K18	Unkn			32.8972	33.3446	0				0	60
	A10	M3K18	Unkn			33.792		0				0	60
	B01	UBC21	Unkn	WT-A-1		26.8911	27.0754	0				0	60		0.820812	2.01	1.77365
	B02	UBC21	Unkn			27.2597		0				0	60
	B03	UBQ10	Unkn			18.8993	18.8551	0				0	60		1.31673	1.98	2.45826
	B04	UBQ10	Unkn			18.8109		0				0	60
	B05	RAB18	Unkn			23.5486	23.7743	0				0	60		6.22427	1.92	57.9886	32.7619	13.3179	20.8882
	B06	RAB18	Unkn			24.0001		0				0	60
	B07	RD29B	Unkn			24.4732	24.6266	0				0	60		6.78646	1.95	92.9625	52.5212	21.3501	33.4863
	B08	RD29B	Unkn			24.78		0				0	60
	B09	M3K18	Unkn			23.8727	24.0819	0				0	60		9.26278	1.92	420.88	237.785	96.6606	151.606
	B10	M3K18	Unkn			24.291		0				0	60
	C01	UBC21	Unkn	GFP-M-1		27.3308	27.3076	0				0	60
	C02	UBC21	Unkn			27.2843		0				0	60
	C03	UBQ10	Unkn			19.7922	19.5536	0				0	60
	C04	UBQ10	Unkn			19.315		0				0	60
	C05	RAB18	Unkn			28.5896	29.6479	0				0	60
	C06	RAB18	Unkn			30.7061		0				0	60
	C07	RD29B	Unkn			30.6452	30.7405	0				0	60
	C08	RD29B	Unkn			30.8358		0				0	60
	C09	M3K18	Unkn			33.1193	33.2809	0				0	60
	C10	M3K18	Unkn			33.4426		0				0	60
	D01	UBC21	Unkn	GFP-A-1		26.4898	26.7886	0				0	60		0.518981	2.01	1.43666
	D02	UBC21	Unkn			27.0873		0				0	60
	D03	UBQ10	Unkn			18.9188	18.8908	0				0	60		0.662774	1.98	1.57261
	D04	UBQ10	Unkn			18.8628		0				0	60
	D05	RAB18	Unkn			26.3061	26.3061	0				0	60		3.34176	1.92	8.84557	6.14275	3.91258	4.90245
	D07	RD29B	Unkn			29.5645	29.5376	0				0	60		1.20288	1.95	2.23294	1.55065	0.987675	1.23755
	D08	RD29B	Unkn			29.5107		0				0	60
	D09	M3K18	Unkn			28.9763	28.9413	0				0	60		4.33958	1.92	16.9594	11.7773	7.50148	9.39933
	D10	M3K18	Unkn			28.9064		0				0	60
	E01	UBC21	Unkn	abf234-M-1		27.1733	27.1828	0				0	60
	E02	UBC21	Unkn			27.1922		0				0	60
	E03	UBQ10	Unkn			19.3507	19.154	0				0	60
	E04	UBQ10	Unkn			18.9572		0				0	60
	E05	RAB18	Unkn			27.7855	27.6806	0				0	60
	E06	RAB18	Unkn			27.5757		0				0	60
	E07	RD29B	Unkn			31.0668	30.9602	0				0	60
	E08	RD29B	Unkn			30.8535		0				0	60
	E09	M3K18	Unkn			33.0793	32.9538	0				0	60
	E10	M3K18	Unkn			32.8283		0				0	60
	F01	UBC21	Unkn	abf234-A-1		26.4414	26.6033	0				0	60		0.579481	2.01	1.49864
	F02	UBC21	Unkn			26.7651		0				0	60
	F03	UBQ10	Unkn			18.7622	18.701	0				0	60		0.453006	1.98	1.36267
	F04	UBQ10	Unkn			18.6398		0				0	60
	F05	RAB18	Unkn			26.1769	26.0088	0				0	60		1.67181	1.92	2.97596	1.98397	1.4588	1.70124
	F06	RAB18	Unkn			25.8406		0				0	60
	F07	RD29B	Unkn			30.2865	30.0904	0				0	60		0.86978	1.95	1.78758	1.19172	0.876266	1.02189
	F08	RD29B	Unkn			29.8943		0				0	60
	F09	M3K18	Unkn			28.5239	28.6242	0				0	60		4.32962	1.92	16.8495	11.233	8.25954	9.6322
	F10	M3K18	Unkn			28.7244		0				0	60
	G01	UBC21	Unkn	ABF4-M-1		26.8751	27.0941	0				0	60
	G02	UBC21	Unkn			27.3131		0				0	60
	G03	UBQ10	Unkn			19.0105	18.8917	0				0	60
	G04	UBQ10	Unkn			18.773		0				0	60
	G05	RAB18	Unkn			27.6733	27.4773	0				0	60
	G06	RAB18	Unkn			27.2813		0				0	60
	G07	RD29B	Unkn			26.6118	26.5764	0				0	60
	G08	RD29B	Unkn			26.541		0				0	60
	G09	M3K18	Unkn			32.0855	32.0887	0				0	60
	G10	M3K18	Unkn			32.0918		0				0	60
	H01	UBC21	Unkn	ABF4-A-1		26.6698	26.9886	0				0	60		0.105484	2.01	1.07642
	H02	UBC21	Unkn			27.3074		0				0	60
	H03	UBQ10	Unkn			18.9922	18.9593	0				0	60		-0.0675289	1.98	0.954919
	H04	UBQ10	Unkn			18.9263		0				0	60
	H05	RAB18	Unkn			20.3304	20.1557	0				0	60		7.3216	1.92	118.637	109.849	115.63	112.702
	H06	RAB18	Unkn			19.981		0				0	60
	H07	RD29B	Unkn			19.578	19.5814	0				0	60		6.99492	1.95	106.849	98.9341	104.141	101.504
	H08	RD29B	Unkn			19.5849		0				0	60
	H09	M3K18	Unkn			23.7769	23.6316	0				0	60		8.45709	1.92	248.831	230.399	242.526	236.385
	H10	M3K18	Unkn			23.4862		0				0	60

## Sheet: 1 h-R2
Well	Target	Content	Sample	Biological Set Name	Cq	Cq Mean	Cq Std. Dev	Starting Quantity (SQ)	Log Starting Quantity	SQ Mean	SQ Std. Dev	Set Point	Well Note	Delta Ct	E	E^Delta Ct	Fold change (UBQ10)	Fold change (UBC21)	Geometric mean
A01	UBC21	Unkn	WT-M-2		27.7314	27.8616	0				0	60
A02	UBC21	Unkn			27.9917		0				0	60
A03	UBQ10	Unkn			19.9817	19.8291	0				0	60
A04	UBQ10	Unkn			19.6764		0				0	60
A05	RAB18	Unkn			27.7219	27.8657	0				0	60
A06	RAB18	Unkn			28.0096		0				0	60
A07	RD29B	Unkn			29.5716	29.57	0				0	60
A08	RD29B	Unkn			20.645		0				0	60
A09	M3K18	Unkn			33.7141	33.7921	0				0	60
A10	M3K18	Unkn			33.8701		0				0	60
B01	UBC21	Unkn	WT-A-2		26.9716	27.1164	0				0	60		0.745126	2.01	1.68236
B02	UBC21	Unkn			27.2613		0				0	60
B03	UBQ10	Unkn			18.8672	18.877	0				0	60		0.952034	1.98	1.91618
B04	UBQ10	Unkn			18.8869		0				0	60
B05	RAB18	Unkn			22.8109	22.6832	0				0	60		5.18252	1.92	29.391	17.4701	9.11716	12.6205
B06	RAB18	Unkn			22.5556		0				0	60
B07	RD29B	Unkn			24.6143	24.9384	0				0	60		4.63163	1.95	22.0462	13.1043	6.83877	9.46664
B08	RD29B	Unkn			25.2625		0				0	60
B09	M3K18	Unkn			24.2047	24.378	0				0	60		9.41414	1.92	464.556	276.133	144.106	199.481
B10	M3K18	Unkn			24.5513		0				0	60
C01	UBC21	Unkn	GFP-M-2		27.5692	27.6946	0				0	60
C02	UBC21	Unkn			27.82		0				0	60
C03	UBQ10	Unkn			19.8732	19.9734	0				0	60
C04	UBQ10	Unkn			20.0735		0				0	60
C05	RAB18	Unkn			28.0093	27.8427	0				0	60
C06	RAB18	Unkn			27.6762		0				0	60
C07	RD29B	Unkn			29.7647	29.8526	0				0	60
C08	RD29B	Unkn			29.9406		0				0	60
C09	M3K18	Unkn			30.403	30.7459	0				0	60
C10	M3K18	Unkn			31.0889		0				0	60
D01	UBC21	Unkn	GFP-A-2		27.1237	27.2361	0				0	60		0.458531	2.01	1.37729
D02	UBC21	Unkn			27.3485		0				0	60
D03	UBQ10	Unkn			18.8218	18.8997	0				0	60		1.07371	1.98	2.08225
D04	UBQ10	Unkn			18.9775		0				0	60
D05	RAB18	Unkn			27.5172	27.5474	0				0	60		0.295269	1.92	1.21241	0.880289	0.422759	0.610041
D06	RAB18	Unkn			27.5777		0				0	60
D07	RD29B	Unkn			29.2721	29.2603	0				0	60		0.592392	1.95	1.4853	1.07842	0.517913	0.747349
D08	RD29B	Unkn			29.2484		0				0	60
D09	M3K18	Unkn			29.858	29.7494	0				0	60		0.996526	1.92	1.91565	1.39089	0.667975	0.963887
D10	M3K18	Unkn			29.6409		0				0	60
E01	UBC21	Unkn	abf234-M-2		27.2475	27.4212	0				0	60
E02	UBC21	Unkn			27.5949		0				0	60
E03	UBQ10	Unkn			19.676	19.6576	0				0	60
E04	UBQ10	Unkn			19.6392		0				0	60
E05	RAB18	Unkn			27.2736	27.3273	0				0	60
E06	RAB18	Unkn			27.3811		0				0	60
E07	RD29B	Unkn			29.9473	29.9017	0				0	60
E08	RD29B	Unkn			29.8561		0				0	60
E09	M3K18	Unkn			32.3078	32.485	0				0	60
E10	M3K18	Unkn			32.6622		0				0	60
F01	UBC21	Unkn	abf234-A-2		26.7024	26.8935	0				0	60		0.527696	2.01	1.44542
F02	UBC21	Unkn			27.0847		0				0	60
F03	UBQ10	Unkn			19.1113	19.0533	0				0	60		0.604259	1.98	1.51099
F04	UBQ10	Unkn			18.9954		0				0	60
F05	RAB18	Unkn			25.6008	25.6174	0				0	60		1.70988	1.92	3.05079	2.11065	1.39686	1.71706
F06	RAB18	Unkn			25.6341		0				0	60
F07	RD29B	Unkn			29.0154	29.6799	0				0	60		0.221842	1.95	1.15969	0.802318	0.530987	0.652703
F08	RD29B	Unkn			30.3443		0				0	60
F09	M3K18	Unkn			28.4208	28.3964	0				0	60		4.08864	1.92	14.3985	9.96143	6.59264	8.10383
F10	M3K18	Unkn			28.3719		0				0	60
G01	UBC21	Unkn	ABF4-M-2		27.1013	27.2569	0				0	60
G02	UBC21	Unkn			27.4125		0				0	60
G03	UBQ10	Unkn			19.5469	19.4763	0				0	60
G04	UBQ10	Unkn			19.4057		0				0	60
G05	RAB18	Unkn			26.1994	26.2061	0				0	60
G06	RAB18	Unkn			26.2127		0				0	60
G07	RD29B	Unkn			25.2355	25.0139	0				0	60
G08	RD29B	Unkn			24.7924		0				0	60
G09	M3K18	Unkn			31.0954	31.2348	0				0	60
G10	M3K18	Unkn			31.3742		0				0	60
H01	UBC21	Unkn	ABF4-A-2		26.9141	26.9764	0				0	60		0.280475	2.01	1.21629
H02	UBC21	Unkn			27.0387		0				0	60
H03	UBQ10	Unkn			19.3861	19.4246	0				0	60		0.0516243	1.98	1.03589
H04	UBQ10	Unkn			19.4632		0				0	60
H05	RAB18	Unkn			19.9565	20.0225	0				0	60		6.18354	1.92	56.4684	46.4266	44.8179	45.6152
H06	RAB18	Unkn			20.0885		0				0	60
H07	RD29B	Unkn			19.0106	19.0106	0				0	60		6.00338	1.95	55.1045	45.3052	43.7354	44.5134
H09	M3K18	Unkn			23.5745	23.6227	0				0	60		7.61206	1.92	143.386	117.887	113.803	115.827
H10	M3K18	Unkn			23.671		0				0	60

## Sheet: 1h-R3
	Well	Target	Content	Sample	Biological Set Name	Cq	Cq Mean	Cq Std. Dev	Starting Quantity (SQ)	Log Starting Quantity	SQ Mean	SQ Std. Dev	Set Point	Well Note	Delta Ct	E	E^Delta Ct	Fold change (UBQ10)	Fold change (UBC21)	Geometric mean
	A01	UBC21	Unkn	WT-M-3		27.3131	27.6702	0				0	60
	A02	UBC21	Unkn			28.0272		0				0	60
	A03	UBQ10	Unkn			19.4893	19.5128	0				0	60
	A04	UBQ10	Unkn			19.5362		0				0	60
	A05	RAB18	Unkn			28.0318	28.2163	0				0	60
	A06	RAB18	Unkn			28.4007		0				0	60
	A07	RD29B	Unkn			30.9546	30.6674	0				0	60
	A08	RD29B	Unkn			30.3803		0				0	60
	A09	M3K18	Unkn			33.3594	34.2817	0				0	60
	A10	M3K18	Unkn			35.2041		0				0	60
	B01	UBC21	Unkn	WT-A-3		26.3268	26.6158	0				0	60		1.05438	2.01	2.08777
	B02	UBC21	Unkn			26.9048		0				0	60
	B03	UBQ10	Unkn			18.3121	18.4343	0				0	60		1.07846	1.98	2.08902
	B04	UBQ10	Unkn			18.5565		0				0	60
	B05	RAB18	Unkn			22.354	22.2997	0				0	60		5.91658	1.92	47.4433	22.7244	10.878	15.7224
	B06	RAB18	Unkn			22.2454		0				0	60
	B07	RD29B	Unkn			24.7379	24.6078	0				0	60		6.05958	1.95	57.2123	27.4035	13.1179	18.9598
	B08	RD29B	Unkn			24.4778		0				0	60
	B09	M3K18	Unkn			24.1126	24.1852	0				0	60		10.0965	1.92	725.042	347.28	166.24	240.275
	B10	M3K18	Unkn			24.2578		0				0	60
	C01	UBC21	Unkn	GFP-M-3		27.0116	27.2332	0				0	60
	C02	UBC21	Unkn			27.4549		0				0	60
	C03	UBQ10	Unkn			19.27	19.2967	0				0	60
	C04	UBQ10	Unkn			19.3235		0				0	60
	C05	RAB18	Unkn			27.7582	27.9065	0				0	60
	C06	RAB18	Unkn			28.0548		0				0	60
	C07	RD29B	Unkn			29.4292	29.4135	0				0	60
	C08	RD29B	Unkn			29.3979		0				0	60
	C09	M3K18	Unkn			32.9231	33.503	0				0	60
	C10	M3K18	Unkn			34.0829		0				0	60
	D01	UBC21	Unkn	GFP-A-3		26.4906	26.5412	0				0	60		0.69207	2.01	1.62119
	D02	UBC21	Unkn			26.5917		0				0	60
	D03	UBQ10	Unkn			18.6563	18.7544	0				0	60		0.542331	1.98	1.44841
	D04	UBQ10	Unkn			18.8525		0				0	60
	D05	RAB18	Unkn			25.8266	25.9636	0				0	60		1.94291	1.92	3.55164	2.19077	1.51253	1.82033
	D06	RAB18	Unkn			26.1006		0				0	60
	D07	RD29B	Unkn			29.2797	29.1976	0				0	60		0.215959	1.95	1.15514	0.712529	0.49194	0.592048
	D08	RD29B	Unkn			29.1154		0				0	60
	D09	M3K18	Unkn			28.7064	28.7783	0				0	60		4.7247	1.92	21.8029	13.4487	9.28517	11.1747
	D10	M3K18	Unkn			28.8501		0				0	60
	E01	UBC21	Unkn	abf234-M-3		26.9337	27.1994	0				0	60
	E02	UBC21	Unkn			27.4652		0				0	60
	E03	UBQ10	Unkn			19.3114	19.2228	0				0	60
	E04	UBQ10	Unkn			19.1342		0				0	60
	E05	RAB18	Unkn			27.6125	27.5401	0				0	60
	E06	RAB18	Unkn			27.4676		0				0	60
	E07	RD29B	Unkn			29.9349	29.7205	0				0	60
	E08	RD29B	Unkn			29.5061		0				0	60
	E09	M3K18	Unkn			32.6272	33.2874	0				0	60
	E10	M3K18	Unkn			33.9476		0				0	60
	F01	UBC21	Unkn	abf234-A-3		26.3102	26.4908	0				0	60		0.708671	2.01	1.64008
	F02	UBC21	Unkn			26.6713		0				0	60
	F03	UBQ10	Unkn			18.4569	18.546	0				0	60		0.676807	1.98	1.58776
	F04	UBQ10	Unkn			18.6351		0				0	60
	F05	RAB18	Unkn			26.3498	26.4615	0				0	60		1.07853	1.92	2.02092	1.23221	0.776065	0.977892
	F06	RAB18	Unkn			26.5732		0				0	60
	F07	RD29B	Unkn			29.2746	29.2865	0				0	60		0.43401	1.95	1.33622	0.814726	0.513129	0.646575
	F08	RD29B	Unkn			29.2983		0				0	60
	F09	M3K18	Unkn			29.1549	29.4224	0				0	60		3.86498	1.92	12.4438	7.58731	4.77862	6.02137
	F10	M3K18	Unkn			29.69		0				0	60
	G01	UBC21	Unkn	ABF4-M-3		27.2209	27.2768	0				0	60
	G02	UBC21	Unkn			27.3328		0				0	60
	G03	UBQ10	Unkn			19.0366	19.1696	0				0	60
	G04	UBQ10	Unkn			19.3026		0				0	60
	G05	RAB18	Unkn			27.2556	27.2909	0				0	60
	G06	RAB18	Unkn			27.3263		0				0	60
	G07	RD29B	Unkn			26.6417	26.6844	0				0	60
	G08	RD29B	Unkn			26.7271		0				0	60
	G09	M3K18	Unkn			31.2938	31.7354	0				0	60
	G10	M3K18	Unkn			32.177		0				0	60
	H01	UBC21	Unkn	ABF4-A-3		26.7846	26.9965	0				0	60		0.280291	2.01	1.21614
	H02	UBC21	Unkn			27.2085		0				0	60
	H03	UBQ10	Unkn			18.626	18.6087	0				0	60		0.560902	1.98	1.4669
	H04	UBQ10	Unkn			18.5914		0				0	60
	H05	RAB18	Unkn			19.5291	19.5671	0				0	60		7.72384	1.92	154.232	126.821	86.4551	104.711
	H06	RAB18	Unkn			19.6051		0				0	60
	H07	RD29B	Unkn			18.9893	18.7709	0				0	60		7.9135	1.95	197.329	162.258	110.613	133.97
	H08	RD29B	Unkn			18.5525		0				0	60
	H09	M3K18	Unkn			23.2125	23.4872	0				0	60		8.24824	1.92	217.138	178.547	121.717	147.419
	H10	M3K18	Unkn			23.7619		0				0	60

## Sheet: 1h-R4
	Well	Target	Content	Sample	Biological Set Name	Cq	Cq Mean	Cq Std. Dev	Starting Quantity (SQ)	Log Starting Quantity	SQ Mean	SQ Std. Dev	Set Point	Well Note	Delta Ct	E	E^Delta Ct	Fold change (UBQ10)	Fold change (UBC21)	Geometric mean
	A01	UBC21	Unkn	WT-M-4		27.7846	27.7339	0				0	60
	A02	UBC21	Unkn			27.6832		0				0	60
	A03	UBQ10	Unkn			20.1811	20.1093	0				0	60
	A04	UBQ10	Unkn			20.0375		0				0	60
	A05	RAB18	Unkn			30.0065	29.9243	0				0	60
	A06	RAB18	Unkn			29.8422		0				0	60
	A07	RD29B	Unkn			30.6139	30.9589	0				0	60
	A08	RD29B	Unkn			31.304		0				0	60
	A09	M3K18	Unkn			34.436	34.7788	0				0	60
	A10	M3K18	Unkn			35.1216		0				0	60
	B01	UBC21	Unkn	WT-A-4		27.009	27.0495	0				0	60		0.68445	2.01	1.61258
	B02	UBC21	Unkn			27.09		0				0	60
	B03	UBQ10	Unkn			18.7761	18.8828	0				0	60		1.22653	1.98	2.31136
	B04	UBQ10	Unkn			18.9895		0				0	60
	B05	RAB18	Unkn			22.6038	22.5302	0				0	60		7.39413	1.92	124.384	77.1334	33.3714	50.7351
	B06	RAB18	Unkn			22.4566		0				0	60
	B07	RD29B	Unkn			24.5871	24.7703	0				0	60		6.1886	1.95	62.3604	38.6711	16.7309	25.4362
	B08	RD29B	Unkn			24.9536		0				0	60
	B09	M3K18	Unkn			24.4798	24.461	0				0	60		10.3178	1.92	837.627	519.431	224.73	341.66
	B10	M3K18	Unkn			24.4421		0				0	60
	C01	UBC21	Unkn	GFP-M-4		27.4497	27.5425	0				0	60
	C02	UBC21	Unkn			27.6354		0				0	60
	C03	UBQ10	Unkn			20.3123	20.2531	0				0	60
	C04	UBQ10	Unkn			20.1938		0				0	60
	C05	RAB18	Unkn			28.0421	28.0037	0				0	60
	C06	RAB18	Unkn			27.9653		0				0	60
	C07	RD29B	Unkn			30.9727	31.057	0				0	60
	C08	RD29B	Unkn			31.1413		0				0	60
	C09	M3K18	Unkn			32.865	33.1074	0				0	60
	C10	M3K18	Unkn			33.3497		0				0	60
	D01	UBC21	Unkn	GFP-A-4		26.9913	27.1009	0				0	60		0.441655	2.01	1.36116
	D02	UBC21	Unkn			27.2105		0				0	60
	D03	UBQ10	Unkn			19.4686	19.4622	0				0	60		0.790843	1.98	1.71639
	D04	UBQ10	Unkn			19.4558		0				0	60
	D05	RAB18	Unkn			25.7805	25.9084	0				0	60		2.09531	1.92	3.92287	2.88201	1.67911	2.19982
	D06	RAB18	Unkn			26.0362		0				0	60
	D07	RD29B	Unkn			29.8596	30.0641	0				0	60		0.992907	1.95	1.94078	1.42583	0.830718	1.08833
	D08	RD29B	Unkn			30.2686		0				0	60
	D09	M3K18	Unkn			29.0339	29.1232	0				0	60		3.98423	1.92	13.4505	9.88165	5.75723	7.54261
	D10	M3K18	Unkn			29.2124		0				0	60
	E01	UBC21	Unkn	abf234-M-4		27.2808	27.2628	0				0	60
	E02	UBC21	Unkn			27.2448		0				0	60
	E03	UBQ10	Unkn			19.5667	19.4176	0				0	60
	E04	UBQ10	Unkn			19.2685		0				0	60
	E05	RAB18	Unkn			27.2321	27.2407	0				0	60
	E06	RAB18	Unkn			27.2493		0				0	60
	E07	RD29B	Unkn			29.5028	29.6837	0				0	60
	E08	RD29B	Unkn			29.8645		0				0	60
	E09	M3K18	Unkn			32.9263	33.0696	0				0	60
	E10	M3K18	Unkn			33.2128		0				0	60
	F01	UBC21	Unkn	abf234-A-4		27.0603	27.095	0				0	60		0.167735	2.01	1.12423
	F02	UBC21	Unkn			27.1298		0				0	60
	F03	UBQ10	Unkn			19.1387	19.0685	0				0	60		0.34914	1.98	1.26934
	F04	UBQ10	Unkn			18.9983		0				0	60
	F05	RAB18	Unkn			26.3975	26.3971	0				0	60		0.843654	1.92	1.73384	1.54224	1.21499	1.36887
	F06	RAB18	Unkn			26.3966		0				0	60
	F07	RD29B	Unkn			28.7683	28.9797	0				0	60		0.703977	1.95	1.60021	1.42338	1.12136	1.26338
	F08	RD29B	Unkn			29.1911		0				0	60
	F09	M3K18	Unkn			29.1533	29.3325	0				0	60		3.73709	1.92	11.4478	10.1827	8.02209	9.03808
	F10	M3K18	Unkn			29.5117		0				0	60
	G01	UBC21	Unkn	ABF4-M-4		27.5783	27.6137	0				0	60
	G02	UBC21	Unkn			27.649		0				0	60
	G03	UBQ10	Unkn			19.7931	19.7753	0				0	60
	G04	UBQ10	Unkn			19.7575		0				0	60
	G05	RAB18	Unkn			28.0267	28.0512	0				0	60
	G06	RAB18	Unkn			28.0757		0				0	60
	G07	RD29B	Unkn			29.5923	29.9915	0				0	60
	G08	RD29B	Unkn			30.3907		0				0	60
	G09	M3K18	Unkn			34.3369	34.6477	0				0	60
	G10	M3K18	Unkn			34.9585		0				0	60
	H01	UBC21	Unkn	ABF4-A-4		27.2219	27.4532	0				0	60		0.160442	2.01	1.11852
	H02	UBC21	Unkn			27.6845		0				0	60
	H03	UBQ10	Unkn			20.0012	19.7492	0				0	60		0.0260746	1.98	1.01797
	H04	UBQ10	Unkn			19.4973		0				0	60
	H05	RAB18	Unkn			19.6298	19.5347	0				0	60		8.5165	1.92	258.664	231.255	227.172	229.204
	H06	RAB18	Unkn			19.4396		0				0	60
	H07	RD29B	Unkn			19.0012	19.0461	0				0	60		10.9454	1.95	1494.66	1336.28	1312.69	1324.43
	H08	RD29B	Unkn			19.0911		0				0	60
	H09	M3K18	Unkn			23.7412	23.9246	0				0	60		10.7231	1.92	1091.07	975.457	958.237	966.809
	H10	M3K18	Unkn			24.1081		0				0	60

## Sheet: 3h-R1
	Well	Target	Content	Sample	Biological Set Name	Cq	Cq Mean	Cq Std. Dev	Starting Quantity (SQ)	Log Starting Quantity	SQ Mean	SQ Std. Dev	Set Point	Well Note	Delta Ct	E	E^Delta Ct	Fold change (UBQ10)	Fold change (UBC21)	Geometric mean
	A01	UBC21	Unkn	WT-M-1		27.0171	27.1629	0.206217				0	60
	A02	UBC21	Unkn	WT-M-1		27.3087		0.206217				0	60
	A03	UBQ10	Unkn	WT-M-1		19.6356	19.4085	0.321152				0	60
	A04	UBQ10	Unkn	WT-M-1		19.1814		0.321152				0	60
	A05	RAB18	Unkn	WT-M-1		0	0	0			0	0	60
	A06	RAB18	Unkn	WT-M-1		0		0			0	0	60
	A07	RD29B	Unkn	WT-M-1		30.1595	30.2211	0.0871043				0	60
	A08	RD29B	Unkn	WT-M-1		30.2827		0.0871043				0	60
	A09	M3K18	Unkn	WT-M-1		34.8241	35.0464	0.314451				0	60
	A10	M3K18	Unkn	WT-M-1		35.2688		0.314451				0	60
	B01	UBC21	Unkn	WT-A-1		26.1222	26.4427	0.453299				0	60		0.720194	2.01	1.65333
	B02	UBC21	Unkn	WT-A-1		26.7633		0.453299				0	60
	B03	UBQ10	Unkn	WT-A-1		17.8606	17.8558	0.00680237				0	60		1.55264	1.98	2.88812
	B04	UBQ10	Unkn	WT-A-1		17.851		0.00680237				0	60
	B05	RAB18	Unkn	WT-A-1		21.7668	20.5909	1.66303				0	60		N.A	1.92	#VALUE!	#VALUE!	#VALUE!	#VALUE!
	B06	RAB18	Unkn	WT-A-1		19.4149		1.66303				0	60
	B07	RD29B	Unkn	WT-A-1		19.1178	19.2479	0.184044				0	60		10.9732	1.95	1522.63	920.948	318.875	541.911
	B08	RD29B	Unkn	WT-A-1		19.3781		0.184044				0	60
	B09	M3K18	Unkn	WT-A-1		23.304	23.2247	0.112056				0	60		11.8217	1.92	2234.06	1351.25	467.864	795.11
	B10	M3K18	Unkn	WT-A-1		23.1455		0.112056				0	60
	C01	UBC21	Unkn	GFP-M-1		26.9354	26.9852	0.0703758				0	60
	C02	UBC21	Unkn	GFP-M-1		27.0349		0.0703758				0	60
	C03	UBQ10	Unkn	GFP-M-1		18.8689	18.9241	0.0780955				0	60
	C04	UBQ10	Unkn	GFP-M-1		18.9794		0.0780955				0	60
	C05	RAB18	Unkn	GFP-M-1		35.2824	32.822	3.47956				0	60
	C06	RAB18	Unkn	GFP-M-1		30.3616		3.47956				0	60
	C07	RD29B	Unkn	GFP-M-1		29.7373	29.8332	0.135592				0	60
	C08	RD29B	Unkn	GFP-M-1		29.9291		0.135592				0	60
	C09	M3K18	Unkn	GFP-M-1		33.6352	32.9429	0.979148				0	60
	C10	M3K18	Unkn	GFP-M-1		32.2505		0.979148				0	60
	D01	UBC21	Unkn	GFP-A-1		25.9305	26.1746	0.345193				0	60		0.810567	2.01	1.76101
	D02	UBC21	Unkn	GFP-A-1		26.4187		0.345193				0	60
	D03	UBQ10	Unkn	GFP-A-1		18.3689	18.3222	0.0659476				0	60		0.601903	1.98	1.50856
	D04	UBQ10	Unkn	GFP-A-1		18.2756		0.0659476				0	60
	D05	RAB18	Unkn	GFP-A-1		26.5591	26.2736	0.403764				0	60		6.54847	1.92	71.6454	40.6844	26.969	33.1242
	D06	RAB18	Unkn	GFP-A-1		25.9881		0.403764				0	60
	D07	RD29B	Unkn	GFP-A-1		28.5463	28.8763	0.466792				0	60		0.956867	1.95	1.89463	1.07588	0.713182	0.875956
	D08	RD29B	Unkn	GFP-A-1		29.2064		0.466792				0	60
	D09	M3K18	Unkn	GFP-A-1		29.1939	29.3791	0.261861				0	60		3.56378	1.92	10.2241	5.80582	3.84858	4.72696
	D10	M3K18	Unkn	GFP-A-1		29.5642		0.261861				0	60
	E01	UBC21	Unkn	abf234-M-1		26.9603	27.1401	0.254218				0	60
	E02	UBC21	Unkn	abf234-M-1		27.3198		0.254218				0	60
	E03	UBQ10	Unkn	abf234-M-1		19.0457	18.9964	0.0696963				0	60
	E04	UBQ10	Unkn	abf234-M-1		18.9471		0.0696963				0	60
	E05	RAB18	Unkn	abf234-M-1		30.8324	29.8738	1.35578				0	60
	E06	RAB18	Unkn	abf234-M-1		28.9151		1.35578				0	60
	E07	RD29B	Unkn	abf234-M-1		30.2567	30.2773	0.0291292				0	60
	E08	RD29B	Unkn	abf234-M-1		30.2979		0.0291292				0	60
	E09	M3K18	Unkn	abf234-M-1		34.1101	34.2807	0.241323				0	60
	E10	M3K18	Unkn	abf234-M-1		34.4514		0.241323				0	60
	F01	UBC21	Unkn	abf234-A-1		25.8989	26.2039	0.431441				0	60		0.936132	2.01	1.92235
	F02	UBC21	Unkn	abf234-A-1		26.509		0.431441				0	60
	F03	UBQ10	Unkn	abf234-A-1		18.3302	18.3538	0.0334671				0	60		0.642555	1.98	1.55104
	F04	UBQ10	Unkn	abf234-A-1		18.3775		0.0334671				0	60
	F05	RAB18	Unkn	abf234-A-1		25.0244	25.3393	0.445272				0	60		4.53446	1.92	19.2583	10.0181	6.45896	8.04404
	F06	RAB18	Unkn	abf234-A-1		25.6542		0.445272				0	60
	F07	RD29B	Unkn	abf234-A-1		29.2196	29.392	0.243892				0	60		0.885255	1.95	1.80615	0.939557	0.605759	0.754417
	F08	RD29B	Unkn	abf234-A-1		29.5645		0.243892				0	60
	F09	M3K18	Unkn	abf234-A-1		28.5584	28.5367	0.0307404				0	60		5.74401	1.92	42.392	22.0523	14.2177	17.7068
	F10	M3K18	Unkn	abf234-A-1		28.515		0.0307404				0	60
	C01	UBC21	Unkn	ABF4-M-1		27.2733	27.6792	0.574049				0	60
	C02	UBC21	Unkn	ABF4-M-1		28.0851		0.574049				0	60
	C03	UBQ10	Unkn	ABF4-M-1		18.8239	18.8655	0.058873				0	60
	C04	UBQ10	Unkn	ABF4-M-1		18.9072		0.058873				0	60
	C05	RAB18	Unkn	ABF4-M-1		26.8998	26.9636	0.0901813				0	60
	C06	RAB18	Unkn	ABF4-M-1		27.0274		0.0901813				0	60
	C07	RD29B	Unkn	ABF4-M-1		28.0268	28.0103	0.0232956				0	60
	C08	RD29B	Unkn	ABF4-M-1		27.9938		0.0232956				0	60
	C09	M3K18	Unkn	ABF4-M-1		35.9546	35.7402	0.303146				0	60
	C10	M3K18	Unkn	ABF4-M-1		35.5259		0.303146				0	60
	D01	UBC21	Unkn	ABF4-A-1		26.9685	27.0997	0.185552				0	60		0.579419	2.01	1.49857
	D02	UBC21	Unkn	ABF4-A-1		27.231		0.185552				0	60
	D03	UBQ10	Unkn	ABF4-A-1		18.7025	18.6274	0.106161				0	60		0.238106	1.98	1.17662
	D04	UBQ10	Unkn	ABF4-A-1		18.5524		0.106161				0	60
	D05	RAB18	Unkn	ABF4-A-1		17.2933	17.3023	0.0126435				0	60		9.66134	1.92	545.845	364.244	309.567	335.794
	D06	RAB18	Unkn	ABF4-A-1		17.3112		0.0126435				0	60
	D07	RD29B	Unkn	ABF4-A-1		18.5891	18.662	0.103101				0	60		9.34828	1.95	514.427	343.278	291.749	316.466
	D08	RD29B	Unkn	ABF4-A-1		18.7349		0.103101				0	60
	D09	M3K18	Unkn	ABF4-A-1		26.2582	26.1453	0.159683				0	60		9.59493	1.92	522.704	348.802	296.443	321.558
	D10	M3K18	Unkn	ABF4-A-1		26.0324		0.159683				0	60

## Sheet: 3h-R2
	Well	Fluor	Target	Content	Sample	Biological Set Name	Cq	Cq Mean	Cq Std. Dev	Starting Quantity (SQ)	Log Starting Quantity	SQ Mean	SQ Std. Dev	Set Point	Well Note	Delta Ct	E	E^Delta Ct	Fold change (UBQ10)	Fold change (UBC21)	Geometric mean
	A01	SYBR	UBC21	Unkn	WT-M-2		27.3862	27.3621	0				0	60
	A02	SYBR	UBC21	Unkn			27.3381		0				0	60
	A03	SYBR	UBQ10	Unkn			19.8544	19.5273	0				0	60
	A04	SYBR	UBQ10	Unkn			19.2002		0				0	60
	A05	SYBR	RAB18	Unkn			28.9021	28.7984	0				0	60
	A06	SYBR	RAB18	Unkn			28.6947		0				0	60
	A07	SYBR	RD29B	Unkn			30.1288	30.1041	0				0	60
	A08	SYBR	RD29B	Unkn			30.0794		0				0	60
	A09	SYBR	M3K18	Unkn			34.7011	34.5683	0				0	60
	A10	SYBR	M3K18	Unkn			34.4355		0				0	60
	B01	SYBR	UBC21	Unkn	WT-A-2		26.7269	26.7353	0				0	60		0.626808	2.01	1.54898
	B02	SYBR	UBC21	Unkn			26.7438		0				0	60
	B03	SYBR	UBQ10	Unkn			17.3062	17.5104	0				0	60		2.01691	1.98	3.96595
	B04	SYBR	UBQ10	Unkn			17.7146		0				0	60
	B05	SYBR	RAB18	Unkn			18.5442	18.5552	0				0	60		10.2432	1.92	797.838	515.073	129.874	258.64
	B06	SYBR	RAB18	Unkn			18.5662		0				0	60
	B07	SYBR	RD29B	Unkn			18.7835	18.8618	0				0	60		11.2423	1.95	1822.4	1176.52	296.655	590.779
	B08	SYBR	RD29B	Unkn			18.9401		0				0	60
	B09	SYBR	M3K18	Unkn			23.4958	23.3535	0				0	60		11.2148	1.92	1503.7	970.767	244.775	487.462
	B10	SYBR	M3K18	Unkn			23.2112		0				0	60
	C01	SYBR	UBC21	Unkn	GFP-M-2		27.4955	27.4576	0				0	60
	C02	SYBR	UBC21	Unkn			27.4197		0				0	60
	C03	SYBR	UBQ10	Unkn			18.9763	19.0028	0				0	60
	C04	SYBR	UBQ10	Unkn			19.0293		0				0	60
	C05	SYBR	RAB18	Unkn			28.9344	28.9357	0				0	60
	C06	SYBR	RAB18	Unkn			28.9369		0				0	60
	C07	SYBR	RD29B	Unkn			29.9847	29.9737	0				0	60
	C08	SYBR	RD29B	Unkn			29.9627		0				0	60
	C09	SYBR	M3K18	Unkn			34.8973	34.9864	0				0	60
	C10	SYBR	M3K18	Unkn			35.0754		0				0	60
	D01	SYBR	UBC21	Unkn	GFP-A-2		26.7405	26.7445	0				0	60		0.713131	2.01	1.6452
	D02	SYBR	UBC21	Unkn			26.7484		0				0	60
	D03	SYBR	UBQ10	Unkn			18.335	18.4451	0				0	60		0.557732	1.98	1.46373
	D04	SYBR	UBQ10	Unkn			18.5552		0				0	60
	D05	SYBR	RAB18	Unkn			25.2805	25.2148	0				0	60		3.72082	1.92	11.3269	6.88485	4.70365	5.69068
	D06	SYBR	RAB18	Unkn			25.1492		0				0	60
	D07	SYBR	RD29B	Unkn			28.8966	28.718	0				0	60		1.25574	1.95	2.31318	1.40602	0.960575	1.16215
	D08	SYBR	RD29B	Unkn			28.5393		0				0	60
	D09	SYBR	M3K18	Unkn			29.5872	29.4398	0				0	60		5.54658	1.92	37.2693	22.6534	15.4765	18.7242
	D10	SYBR	M3K18	Unkn			29.2924		0				0	60
	E01	SYBR	UBC21	Unkn	abf234-M-2		27.4357	27.4469	0				0	60
	E02	SYBR	UBC21	Unkn			27.4581		0				0	60
	E03	SYBR	UBQ10	Unkn			18.9628	19.0257	0				0	60
	E04	SYBR	UBQ10	Unkn			19.0886		0				0	60
	E05	SYBR	RAB18	Unkn			28.4135	28.3565	0				0	60
	E06	SYBR	RAB18	Unkn			28.2996		0				0	60
	E07	SYBR	RD29B	Unkn			30.358	30.2028	0				0	60
	E08	SYBR	RD29B	Unkn			30.0477		0				0	60
	E09	SYBR	M3K18	Unkn			35.6212	35.4936	0				0	60
	E10	SYBR	M3K18	Unkn			35.366		0				0	60
	F01	SYBR	UBC21	Unkn	abf234-A-2		26.5797	26.5413	0				0	60		0.905552	2.01	1.88174
	F02	SYBR	UBC21	Unkn			26.503		0				0	60
	F03	SYBR	UBQ10	Unkn			18.0439	18.1674	0				0	60		0.85831	1.98	1.79734
	F04	SYBR	UBQ10	Unkn			18.2909		0				0	60
	F05	SYBR	RAB18	Unkn			24.9326	24.946	0				0	60		3.41052	1.92	9.25132	4.91636	2.73535	3.66715
	F06	SYBR	RAB18	Unkn			24.9595		0				0	60
	F07	SYBR	RD29B	Unkn			29.7533	29.6054	0				0	60		0.597458	1.95	1.49033	0.791997	0.440649	0.590756
	F08	SYBR	RD29B	Unkn			29.4575		0				0	60
	F09	SYBR	M3K18	Unkn			29.4639	29.3421	0				0	60		6.15151	1.92	55.3005	29.3879	16.3508	21.9207
	F10	SYBR	M3K18	Unkn			29.2203		0				0	60
	G01	SYBR	UBC21		ABF4-M-2	27.2645	27.4058	27.4058				0	60
	G02	SYBR	UBC21		ABF4-M-2	27.5479	27.4058					0	60
	G03	SYBR	UBQ10		ABF4-M-2	20.2118	19.7223	19.7223				0	60
	G04	SYBR	UBQ10		ABF4-M-2	19.2445	19.7223					0	60
	G05	SYBR	RAB18		ABF4-M-2	27.0033	26.9356	26.9356				0	60
	G06	SYBR	RAB18		ABF4-M-2	26.8681	26.9356					0	60
	G07	SYBR	RD29B		ABF4-M-2	27.5229	27.4637	27.4637				0	60
	G08	SYBR	RD29B		ABF4-M-2	27.4045	27.4637					0	60
	G09	SYBR	M3K18		ABF4-M-2	34.7484	34.5337	34.5337				0	60
	G10	SYBR	M3K18		ABF4-M-2	34.3203	34.5337					0	60
	H01	SYBR	UBC21		ABF4-A-2	26.7869	26.9779	26.9779				0	60			0.427944	2.01	1.34819
	H02	SYBR	UBC21		ABF4-A-2	27.1702	26.9779					0	60
	H03	SYBR	UBQ10		ABF4-A-2	18.5308	18.5094	18.5094				0	60			1.21287	1.98	2.2899
	H04	SYBR	UBQ10		ABF4-A-2	18.488	18.5094					0	60
	H05	SYBR	RAB18		ABF4-A-2	17.2229	17.1513	17.1513				0	60			9.78431	1.92	591.434	438.688	191.575	289.899
	H06	SYBR	RAB18		ABF4-A-2	17.08	17.1513					0	60
	H07	SYBR	RD29B		ABF4-A-2	18.1252	18.2287	18.2287				0	60			9.23494	1.95	476.928	353.754	154.485	233.773
	H08	SYBR	RD29B		ABF4-A-2	18.3328	18.2287					0	60
	H09	SYBR	M3K18		ABF4-A-2	25.3232	25.395	25.395				0	60			9.13867	1.92	388.147	287.903	125.727	190.256
	H10	SYBR	M3K18		ABF4-A-2	25.4671	25.395					0	60

## Sheet: 3h-R3
	Well	Target	Content	Sample	Biological Set Name	Cq	Cq Mean	Cq Std. Dev	Starting Quantity (SQ)	Log Starting Quantity	SQ Mean	SQ Std. Dev	Set Point	Well Note	Delta Ct	E	E^Delta Ct	Fold change (UBQ10)	Fold change (UBC21)	Geometric mean
	A01	UBC21	Unkn	WT-M-3		27.5002	27.3914	0				0	60
	A02	UBC21	Unkn			27.2825		0				0	60
	A03	UBQ10	Unkn			19.7725	19.5455	0				0	60
	A04	UBQ10	Unkn			19.3184		0				0	60
	A05	RAB18	Unkn			27.8809	27.9823	0				0	60
	A06	RAB18	Unkn			28.0837		0				0	60
	A07	RD29B	Unkn			29.992	29.9107	0				0	60
	A08	RD29B	Unkn			29.8294		0				0	60
	A09	M3K18	Unkn			34.4408	35.1501	0				0	60
	A10	M3K18	Unkn			35.8594		0				0	60
	B01	UBC21	Unkn	WT-A-3		26.4528	26.4786	0				0	60		0.912753	2.01	1.89122
	B02	UBC21	Unkn			26.5045		0				0	60
	B03	UBQ10	Unkn			17.6234	17.5485	0				0	60		1.99696	1.98	3.91228
	B04	UBQ10	Unkn			17.4736		0				0	60
	B05	RAB18	Unkn			18.2745	18.3175	0				0	60		9.66479	1.92	547.077	289.271	73.9393	146.248
	B06	RAB18	Unkn			18.3606		0				0	60
	B07	RD29B	Unkn			18.5065	18.4458	0				0	60		11.4649	1.95	2114.49	1118.05	285.781	565.259
	B08	RD29B	Unkn			18.3852		0				0	60
	B09	M3K18	Unkn			23.3106	23.5124	0				0	60		11.6377	1.92	1981.36	1047.66	267.788	529.67
	B10	M3K18	Unkn			23.7143		0				0	60
	C01	UBC21	Unkn	GFP-M-3		27.3128	27.247	0				0	60
	C02	UBC21	Unkn			27.1812		0				0	60
	C03	UBQ10	Unkn			19.3306	19.2076	0				0	60
	C04	UBQ10	Unkn			19.0845		0				0	60
	C05	RAB18	Unkn			28.6543	28.7309	0				0	60
	C06	RAB18	Unkn			28.8075		0				0	60
	C07	RD29B	Unkn			29.6724	29.6479	0				0	60
	C08	RD29B	Unkn			29.6235		0				0	60
	C09	M3K18	Unkn			34.2254	34.6816	0				0	60
	C10	M3K18	Unkn			35.1378		0				0	60
	D01	UBC21	Unkn	GFP-A-3		26.521	26.5204	0				0	60		0.726571	2.01	1.66071
	D02	UBC21	Unkn			26.5199		0				0	60
	D03	UBQ10	Unkn			18.47	18.3918	0				0	60		0.815719	1.98	1.7458
	D04	UBQ10	Unkn			18.3137		0				0	60
	D05	RAB18	Unkn			24.9273	25.1444	0				0	60		3.58652	1.92	10.3769	6.24846	3.57913	4.72906
	D06	RAB18	Unkn			25.3614		0				0	60
	D07	RD29B	Unkn			29.3054	29.3351	0				0	60		0.312835	1.95	1.23235	0.742061	0.425054	0.561619
	D08	RD29B	Unkn			29.3648		0				0	60
	D09	M3K18	Unkn			28.8741	29.2475	0				0	60		5.43409	1.92	34.6325	20.854	11.9452	15.7831
	D10	M3K18	Unkn			29.6208		0				0	60
	E01	UBC21	Unkn	abf234-M-3		27.7765	27.5887	0				0	60
	E02	UBC21	Unkn			27.4009		0				0	60
	E03	UBQ10	Unkn			19.6499	19.5066	0				0	60
	E04	UBQ10	Unkn			19.3634		0				0	60
	E05	RAB18	Unkn			28.1137	28.0375	0				0	60
	E06	RAB18	Unkn			27.9613		0				0	60
	E07	RD29B	Unkn			29.9696	29.8566	0				0	60
	E08	RD29B	Unkn			29.7437		0				0	60
	E09	M3K18	Unkn			34.2929	34.6034	0				0	60
	E10	M3K18	Unkn			34.9139		0				0	60
	F01	UBC21	Unkn	abf234-A-3		26.9403	26.9016	0				0	60		0.687146	2.01	1.61562
	F02	UBC21	Unkn			26.8628		0				0	60
	F03	UBQ10	Unkn			18.221	18.2157	0				0	60		1.29092	1.98	2.4153
	F04	UBQ10	Unkn			18.2105		0				0	60
	F05	RAB18	Unkn			25.745	25.5273	0				0	60		2.51018	1.92	5.14205	3.18271	1.31773	2.04791
	F06	RAB18	Unkn			25.3096		0				0	60
	F07	RD29B	Unkn			28.497	28.5263	0				0	60		1.33035	1.95	2.43136	1.5049	0.623071	0.96833
	F08	RD29B	Unkn			28.5556		0				0	60
	F09	M3K18	Unkn			29.7312	29.7279	0				0	60		4.87549	1.92	24.0565	14.8899	6.16483	9.58091
	F10	M3K18	Unkn			29.7246		0				0	60
	C01	UBC21	Unkn	ABF4-M-3	27.3424	27.3714	27.3714					60
	C02	UBC21	Unkn		27.4004	27.3714						60
	C03	UBQ10	Unkn		18.9582	18.9238	18.9238					60
	C04	UBQ10	Unkn		18.8893	18.9238						60
	C05	RAB18	Unkn		26.8718	27.3933	27.3933					60
	C06	RAB18	Unkn		27.9148	27.3933						60
	C07	RD29B	Unkn		27.79	28.1825	28.1825					60
	C08	RD29B	Unkn		28.5751	28.1825						60
	C09	M3K18	Unkn		33.6665	33.7916	33.7916					60
	C10	M3K18	Unkn		33.9166	33.7916						60
	D01	UBC21	Unkn	ABF4-A-3	26.9708	26.8684	26.8684					60		0.371562	0.502996	2.01	1.42071
	D02	UBC21	Unkn		26.766	26.8684						60		0.634431
	D03	UBQ10	Unkn		19.1714	19.0991	19.0991					60		-0.213226	-0.175313	1.98	0.887137
	D04	UBQ10	Unkn		19.0267	19.0991						60		-0.1374
	D05	RAB18	Unkn		16.9311	17.2169	17.2169					60		9.94066	10.1764	1.92	763.807	537.622	606.019	570.797
	D06	RAB18	Unkn		17.5027	17.2169						60		10.4121
	D07	RD29B	Unkn		17.4889	17.6848	17.6848					60		10.3011	10.4977	1.95	1108.43	780.193	879.45	828.336
	D08	RD29B	Unkn		17.8807	17.6848						60		10.6944
	D09	M3K18	Unkn		25.9264	25.2833	25.2833					60		7.74008	8.50823	1.92	257.272	181.087	204.125	192.261
	D10	M3K18	Unkn		24.6402	25.2833						60		9.27638

## Sheet: 3h-R4
	Well	Target	Content	Sample	Biological Set Name	Cq	Cq Mean	Cq Std. Dev	Starting Quantity (SQ)	Log Starting Quantity	SQ Mean	SQ Std. Dev	Set Point	Well Note	Delta Ct	E	E^Delta Ct	Fold change (UBQ10)	Fold change (UBC21)	Geometric mean
	A01	UBC21	Unkn	WT-M-4		27.7829	27.6897	0				0	60
	A02	UBC21	Unkn			27.5965		0				0	60
	A03	UBQ10	Unkn			19.8547	19.9144	0				0	60
	A04	UBQ10	Unkn			19.9741		0				0	60
	A05	RAB18	Unkn			27.5074	27.4975	0				0	60
	A06	RAB18	Unkn			27.4876		0				0	60
	A07	RD29B	Unkn			30.4674	30.3805	0				0	60
	A08	RD29B	Unkn			30.2935		0				0	60
	A09	M3K18	Unkn			34.2382	33.9362	0				0	60
	A10	M3K18	Unkn			33.6342		0				0	60
	B01	UBC21	Unkn	WT-A-4		26.9597	27.0174	0				0	60		0.672292	2.01	1.59895
	B02	UBC21	Unkn			27.075		0				0	60
	B03	UBQ10	Unkn			17.9595	17.9894	0				0	60		1.92504	1.98	3.72472
	B04	UBQ10	Unkn			18.0193		0				0	60
	B05	RAB18	Unkn			18.0472	18.1805	0				0	60		9.31695	1.92	436.017	272.689	73.2106	141.293
	B06	RAB18	Unkn			18.3139		0				0	60
	B07	RD29B	Unkn			19.7377	19.7383	0				0	60		10.6421	1.95	1220.63	763.393	204.953	395.55
	B08	RD29B	Unkn			19.739		0				0	60
	B09	M3K18	Unkn			23.7455	23.495	0				0	60		10.4412	1.92	907.826	567.762	152.431	294.184
	B10	M3K18	Unkn			23.2446		0				0	60
	C01	UBC21	Unkn	GFP-M-4		27.6137	27.7994	0				0	60
	C02	UBC21	Unkn			27.985		0				0	60
	C03	UBQ10	Unkn			19.5359	19.5531	0				0	60
	C04	UBQ10	Unkn			19.5702		0				0	60
	C05	RAB18	Unkn			26.8914	26.8669	0				0	60
	C06	RAB18	Unkn			26.8424		0				0	60
	C07	RD29B	Unkn			30.8643	31.2813	0				0	60
	C08	RD29B	Unkn			31.6984		0				0	60
	C09	M3K18	Unkn			33.5442	33.1791	0				0	60
	C10	M3K18	Unkn			32.814		0				0	60
	D01	UBC21	Unkn	GFP-A-4		26.8303	26.9602	0				0	60		0.839114	2.01	1.79645
	D02	UBC21	Unkn			27.0902		0				0	60
	D03	UBQ10	Unkn			18.7657	18.8234	0				0	60		0.72965	1.98	1.64612
	D04	UBQ10	Unkn			18.8811		0				0	60
	D05	RAB18	Unkn			24.4998	24.5396	0				0	60		2.32733	1.92	4.56389	2.5405	1.54332	1.98011
	D06	RAB18	Unkn			24.5793		0				0	60
	D07	RD29B	Unkn			29.9742	29.8451	0				0	60		1.43623	1.95	2.60949	1.45258	0.882424	1.13216
	D08	RD29B	Unkn			29.716		0				0	60
	D09	M3K18	Unkn			29.1718	28.6961	0				0	60		4.48295	1.92	18.622	10.366	6.29721	8.07939
	D10	M3K18	Unkn			28.2205		0				0	60
	E01	UBC21	Unkn	abf234-M-4		27.5774	27.6224	0				0	60
	E02	UBC21	Unkn			27.6675		0				0	60
	E03	UBQ10	Unkn			19.7089	19.7646	0				0	60
	E04	UBQ10	Unkn			19.8203		0				0	60
	E05	RAB18	Unkn			27.6007	27.5676	0				0	60
	E06	RAB18	Unkn			27.5344		0				0	60
	E07	RD29B	Unkn			30.8849	30.7456	0				0	60
	E08	RD29B	Unkn			30.6064		0				0	60
	E09	M3K18	Unkn			33.2948	33.0448	0				0	60
	E10	M3K18	Unkn			32.7947		0				0	60
	F01	UBC21	Unkn	abf234-A-4		26.7355	26.8462	0				0	60		0.776178	2.01	1.71923
	F02	UBC21	Unkn			26.957		0				0	60
	F03	UBQ10	Unkn			18.5858	18.6367	0				0	60		1.1279	1.98	2.16077
	F04	UBQ10	Unkn			18.6876		0				0	60
	F05	RAB18	Unkn			24.4576	24.4273	0				0	60		3.1402	1.92	7.75575	4.51118	2.08777	3.06892
	F06	RAB18	Unkn			24.3971		0				0	60
	F07	RD29B	Unkn			29.2568	29.3259	0				0	60		1.4197	1.95	2.58084	1.50116	0.694735	1.02123
	F08	RD29B	Unkn			29.395		0				0	60
	F09	M3K18	Unkn			28.6619	28.6404	0				0	60		4.40444	1.92	17.6923	10.2908	4.76257	7.00076
	F10	M3K18	Unkn			28.6188		0				0	60
	G01	UBC21	Unkn	ABF4-M-4	26.9439	27.0795	27.0795					60
	G02	UBC21	Unkn		27.2152	27.0795						60
	G03	UBQ10	Unkn		18.7652	18.777	18.777					60
	G04	UBQ10	Unkn		18.7889	18.777						60
	G05	RAB18	Unkn		26.5863	26.9044	26.9044					60
	G06	RAB18	Unkn		27.2226	26.9044						60
	G07	RD29B	Unkn		27.0899	27.1923	27.1923					60
	G08	RD29B	Unkn		27.2948	27.1923						60
	G09	M3K18	Unkn		33.6569	33.2198	33.2198					60
	G10	M3K18	Unkn		32.7827	33.2198						60
	H01	UBC21	Unkn	ABF4-A-4		0	0	no samples		0	0	60		26.9439	27.0795
	H02	UBC21	Unkn			0		no samples		0	0	60		27.2152
	H03	UBQ10	Unkn			0	0	no samples		0	0	60		18.7652	18.777
	H04	UBQ10	Unkn			0		no samples		0	0	60		18.7889
	H05	RAB18	Unkn		29.5677	29.5915	29.5915					60		-2.98141	-2.68702
	H06	RAB18	Unkn		29.6153	29.5915						60		-2.39264
	H07	RD29B	Unkn			0	18.1607	no samples		0	0	60		27.0899	9.03169
	H08	RD29B	Unkn		36.3213	36.3213					0	60		-9.02648
	H09	M3K18	Unkn			0	19.35	no samples		0	0	60		33.6569	13.8698
	H10	M3K18	Unkn		38.7001	38.7001					0	60		-5.91737
	H11					0		no samples		0	0	60
	H12					0		no samples		0	0	60
