# Supplementary material for: The abscisic acid–responsive element binding factors MAPKKK18 module regulates abscisic acid–induced leaf senescence in Arabidopsis
Source: J Biol Chem. 2023 Feb 24;299(4):103060. doi: 10.1016/j.jbc.2023.103060 (PMC10166789; doi:10.1016/j.jbc.2023.103060)
Supplement: Supplemental data 1 [file mmc1.zip › supporting informaiton of raw data for q-RT-PCR/Raw data for Figure S14 AtABFsOEm3k18 screening-9-30-2022.xls]

## Sheet: ABF2OE in mapkkk18
Well	Target	Content	Sample	Biological Set Name	Cq	Cq Mean	Cq Std. Dev	ΔCt	E	E^ΔCt	Fold change (OE/WT)	Average fold change	STDEV
A01	UBQ10	Unkn-01	m3k18	R1	20.1201	20.0924	0.0391548
A02		Unkn-01		R2	20.0647	20.0924	0.0391548
A03	ABF2OEm3k18	Unkn-02		R1	28.9101	28.6509	0.366518
A04		Unkn-02		R2	28.3918	28.6509	0.366518
B01	UBQ10	Unkn-07	1#	R1	16.3136	16.3243	0.0150633	3.80649	1.89	11.281
B02		Unkn-07		R2	16.3349	16.3243	0.0150633	3.72981	1.89	10.7436
B03	ABF2OEm3k18	Unkn-08		R1	21.9405	21.9234	0.0242072	6.9696	1.89	84.4944	7.48995	6.6344	1.20993
B04		Unkn-08		R2	21.9063	21.9234	0.0242072	6.4855	1.89	62.0859	5.77885
C01	UBQ10	Unkn-13	2#	R1	16.4539	16.4696	0.0221559	3.6662	1.89	10.3173
C02		Unkn-13		R2	16.4852	16.4696	0.0221559	3.57949	1.89	9.76322
C03	ABF2OEm3k18	Unkn-14		R1	21.235	21.269	0.0481169	7.67512	1.89	132.397	12.8326	11.0844	2.47227
C04		Unkn-14		R2	21.303	21.269	0.0481169	7.08874	1.89	91.1518	9.33624
D01	UBQ10	Unkn-19	5#	R1	16.7392	16.8801	0.199339	3.38095	1.89	8.60405
D02		Unkn-19		R2	17.0211	16.8801	0.199339	3.04367	1.89	6.94157
D03	ABF2OEm3k18	Unkn-20		R1	19.1851	19.2964	0.1574	9.72502	1.89	488.199	56.7405	50.3119	9.09145
D04		Unkn-20		R2	19.4077	19.2964	0.1574	8.98409	1.89	304.619	43.8833
E01	UBQ10	Unkn-25	6#	R1	17.0106	16.996	0.0206198	3.10954	1.89	7.23883
E02		Unkn-25		R2	16.9814	16.996	0.0206198	3.08332	1.89	7.11904
E03	ABF2OEm3k18	Unkn-26		R1	25.5153	25.4867	0.0404797	3.39476	1.89	8.68002	1.19909	1.05411	0.205034
E04		Unkn-26		R2	25.4581	25.4867	0.0404797	2.93367	1.89	6.47213	0.90913
F01	UBQ10	Unkn-31	8#	R1	15.4266	15.4496	0.0325576	4.69349	1.89	19.8413
F02		Unkn-31		R2	15.4727	15.4496	0.0325576	4.59207	1.89	18.6008
F03	ABF2OEm3k18	Unkn-32		R1	17.4944	17.4686	0.0365258	11.4157	1.89	1432.19	72.182	64.6944	10.5891
F04		Unkn-32		R2	17.4428	17.4686	0.0365258	10.949	1.89	1064.09	57.2068
G01	UBQ10	Unkn-37	9#	R1	16.3017	16.3615	0.0845953	3.81841	1.89	11.367
G02		Unkn-37		R2	16.4213	16.3615	0.0845953	3.6434	1.89	10.1686
G03	ABF2OEm3k18	Unkn-38		R1	23.4756	23.3828	0.131324	5.43449	1.89	31.8001	2.79759	2.66406	0.188837
G04		Unkn-38		R2	23.2899	23.3828	0.131324	5.10187	1.89	25.7319	2.53053
H01	UBQ10	Unkn-43	10#	R1	16.879	16.646	0.32958	3.24107	1.89	7.87105
H02		Unkn-43		R2	16.4129	16.646	0.32958	3.65179	1.89	10.2231
H03	ABF2OEm3k18	Unkn-44		R1	22.2328	22.2425	0.0137071	6.67728	1.89	70.1475	8.91209	6.89241	2.85627
H04		Unkn-44		R2	22.2522	22.2425	0.0137071	6.13956	1.89	49.8142	4.87272
A05	UBQ10	Unkn-03	11#	R1	16.5741	16.7162	0.200948	3.54605	1.89	9.55759
A06		Unkn-03		R2	16.8582	16.7162	0.200948	3.2065	1.89	7.6997
A07	ABF2OEm3k18	Unkn-04		R1	19.171	19.4306	0.367195	9.7391	1.89	492.594	51.5395	42.294	13.0752
A08		Unkn-04		R2	19.6903	19.4306	0.367195	8.70147	1.89	254.463	33.0484
B05	UBQ10	Unkn-09	12#	R1	16.4157	16.347	0.0972038	3.70441	1.89	10.5713
B06		Unkn-09		R2	16.2782	16.347	0.0972038	3.7865	1.89	11.1384
B07	ABF2OEm3k18	Unkn-10		R1	22.4868	22.3967	0.127455	6.42329	1.89	59.6751	5.64502	4.9826	0.936805
B08		Unkn-10		R2	22.3066	22.3967	0.127455	6.0852	1.89	48.1199	4.32018
C05	UBQ10	Unkn-15	13#	R1	16.6224	16.4904	0.186665	3.49774	1.89	9.26814
C06		Unkn-15		R2	16.3584	16.4904	0.186665	3.70635	1.89	10.5844
C07	ABF2OEm3k18	Unkn-16		R1	20.435	20.3729	0.0878376	8.47505	1.89	220.307	23.7703	19.9831	5.35594
C08		Unkn-16		R2	20.3108	20.3729	0.0878376	8.08094	1.89	171.423	16.1959
D05	UBQ10	Unkn-21	14#	R1	16.8359	16.9043	0.0967368	3.28417	1.89	8.09
D06		Unkn-21		R2	16.9727	16.9043	0.0967368	3.09199	1.89	7.15843
D07	ABF2OEm3k18	Unkn-22		R1	20.2779	20.1428	0.191176	8.63217	1.89	243.48	30.0965	29.5714	0.742557
D08		Unkn-22		R2	20.0076	20.1428	0.191176	8.38419	1.89	207.926	29.0463
E05	UBQ10	Unkn-27	15#	R1	17.0934	16.9517	0.200413	3.02667	1.89	6.86689
E06		Unkn-27		R2	16.81	16.9517	0.200413	3.25473	1.89	7.93977
E07	ABF2OEm3k18	Unkn-28		R1	25.3661	25.322	0.062418	3.544	1.89	9.5451	1.39002	1.15215	0.336402
E08		Unkn-28		R2	25.2778	25.322	0.062418	3.11394	1.89	7.25913	0.914275
F05	UBQ10	Unkn-33	16#	R1	15.9488	15.9116	0.0525558	4.17134	1.89	14.2304
F06		Unkn-33		R2	15.8744	15.9116	0.0525558	4.1903	1.89	14.4031
F07	ABF2OEm3k18	Unkn-34		R1	20.1391	20.3022	0.230641	8.77101	1.89	265.979	18.6909	14.7392	5.58864
F08		Unkn-34		R2	20.4653	20.3022	0.230641	7.9265	1.89	155.372	10.7874
G05	UBQ10	Unkn-39	17#	R1	16.9405	16.7789	0.228479	3.17961	1.89	7.56903
G06		Unkn-39		R2	16.6174	16.7789	0.228479	3.44735	1.89	8.97556
G07	ABF2OEm3k18	Unkn-40		R1	19.823	19.7877	0.0498988	9.08708	1.89	325.26	42.9725	35.1117	11.1169
G08		Unkn-40		R2	19.7524	19.7877	0.0498988	8.63932	1.89	244.591	27.2508
H05	UBQ10	Unkn-45	18#	R1	17.244	17.2014	0.0601868	2.87614	1.89	6.23939
H06		Unkn-45		R2	17.1589	17.2014	0.0601868	2.90588	1.89	6.35865
H07	ABF2OEm3k18	Unkn-46		R1	19.7354	20.0523	0.448215	9.17475	1.89	343.928	55.122	40.5486	20.6098
H08		Unkn-46		R2	20.3692	20.0523	0.448215	8.02254	1.89	165.168	25.9753
A09	UBQ10	Unkn-05	19#	R1	17.6363	17.7591	0.173574	2.48379	1.89	4.8604
A10		Unkn-05		R2	17.8818	17.7591	0.173574	2.18294	1.89	4.01329
A11	ABF2OEm3k18	Unkn-06		R1	23.0624	23.0556	0.00953338	5.84772	1.89	41.3687	8.51137	7.99308	0.732972
A12		Unkn-06		R2	23.0489	23.0556	0.00953338	5.34287	1.89	29.9985	7.47479
B09	UBQ10	Unkn-11	20#	R1	16.9911	17.0869	0.135469	3.12896	1.89	7.32891
B10		Unkn-11		R2	17.1827	17.0869	0.135469	2.88201	1.89	6.26275
B11	ABF2OEm3k18	Unkn-12		R1	19.2452	19.3154	0.0993228	9.66493	1.89	469.876	64.1127	56.7198	10.455
B12		Unkn-12		R2	19.3856	19.3154	0.0993228	9.00613	1.89	308.923	49.327
C09	UBQ10	Unkn-17	21#	R1	18.1456	18.3641	0.308921	1.97447	1.89	3.51451
C10		Unkn-17		R2	18.5825	18.3641	0.308921	1.48221	1.89	2.56907
C11	ABF2OEm3k18	Unkn-18		R1	20.5018	20.5028	0.00144174	8.4083	1.89	211.142	60.0772	59.5443	0.753676
C12		Unkn-18		R2	20.5038	20.5028	0.00144174	7.88793	1.89	151.604	59.0114
D09	UBQ10	Unkn-23	22#	R1	16.0636	16.1393	0.107086	4.05649	1.89	13.2271
D10		Unkn-23		R2	16.2151	16.1393	0.107086	3.84968	1.89	11.5955
D11	ABF2OEm3k18	Unkn-24		R1	19.1329	19.1601	0.0384785	9.77724	1.89	504.699	38.1564	34.1919	5.60667
D12		Unkn-24		R2	19.1873	19.1601	0.0384785	9.20448	1.89	350.5	30.2274
F01	UBQ10	Unkn-31	m3k18	R1	20.1938	20.1525	0.058514
F02		Unkn-31		R2	20.1111	20.1525	0.058514
F03	ABF2OEm3k18	Unkn-32		R1	28.3741	28.3574	0.0237055
F04		Unkn-32		R2	28.3406	28.3574	0.0237055
G01	UBQ10	Unkn-37	23#	R1	16.0883	15.9698	0.167651	4.10553	1.89	13.6465
G02		Unkn-37		R2	15.8512	15.9698	0.167651	4.25987	1.89	15.0554
G03	ABF2OEm3k18	Unkn-38		R1	21.6003	21.5622	0.0539168	6.77378	1.89	74.5921	5.46602	5.27857	0.265097
G04		Unkn-38		R2	21.5241	21.5622	0.0539168	6.81651	1.89	76.6486	5.09112
H01	UBQ10	Unkn-43	24#	R1	17.6329	17.1459	0.688724	2.56091	1.89	5.10499
H02		Unkn-43		R2	16.6589	17.1459	0.688724	3.45216	1.89	9.00309
H03	ABF2OEm3k18	Unkn-44		R1	20.2121	20.3165	0.147656	8.16205	1.89	180.508	35.3591	26.2712	12.8522
H04		Unkn-44		R2	20.4209	20.3165	0.147656	7.91971	1.89	154.702	17.1833
ABF2OEm3k18		AVERAGE	STDEV
	1#	6.6344	1.20993
	2#	11.0844	2.47227
	5#	50.3119	9.09145
	6#	1.05411	0.205034
	8#	64.6944	10.5891
	9#	2.66406	0.188837
	10#	6.89241	2.85627
	11#	42.294	13.0752
	12#	4.9826	0.936805
	13#	19.9831	5.35594
	14#	29.5714	0.742557
	15#	1.15215	0.336402
	16#	14.7392	5.58864
	17#	35.1117	11.1169
	18#	40.5486	20.6098
	19#	7.99308	0.732972
	20#	56.7198	10.455
	21#	59.5443	0.753676
	22#	34.1919	5.60667
	23#	5.27857	0.265097
	24#	26.2712	12.8522

## Sheet: ABF3OE in mapkkk18
Well	Target	Content	Sample	Biological Set Name	Cq	Cq Mean	Cq Std. Dev	Starting Quantity (SQ)	Log Starting Quantity	SQ Mean	SQ Std. Dev	Set Point	Well Note	ΔCt	E	E^ΔCt	Fold change(UBQ10)	AVERAGE	STDEV
A01	UBQ10	Unkn-01	m3k18	R1	20.2832	20.1623	0.170948					60
A02		Unkn-01		R2	20.0414	20.1623	0.170948					60
A03	ABF3	Unkn-02		R1	32.846	32.294	0.780673					60
A04		Unkn-02		R2	31.742	32.294	0.780673					60
B01	UBQ10	Unkn-07	1#	R1	19.2217	19.15	0.101347					60		1.06152	2.301	2.42204
B02		Unkn-07		R2	19.0784	19.15	0.101347					60		0.963086	2.301	2.23129
B03	ABF3	Unkn-08		R1	31.0376	31.1112	0.104057					60		1.80844	2.301	4.5134	1.86347	1.28826	0.813475
B04		Unkn-08		R2	31.1848	31.1112	0.104057					60		0.557241	2.301	1.59102	0.713046
C01	UBQ10	Unkn-13	3#	R1	17.0102	16.8578	0.215528					60		3.27298	2.301	15.2949
C02		Unkn-13		R2	16.7054	16.8578	0.215528					60		3.33603	2.301	16.12
C03	ABF3	Unkn-14		R1	28.5379	28.4341	0.14688					60		4.30812	2.301	36.2394	2.36938	1.71728	0.922204
C04		Unkn-14		R2	28.3302	28.4341	0.14688					60		3.4118	2.301	17.1707	1.06518
E01	UBQ10	Unkn-25	5#	R1	17.3195	17.3021	0.0247286					60		2.96366	2.301	11.8194
E02		Unkn-25		R2	17.2846	17.3021	0.0247286					60		2.75687	2.301	9.94851
E03	ABF3	Unkn-26		R1	29.1216	28.9964	0.177083					60		3.72447	2.301	22.2817	1.88517	1.49241	0.555445
E04		Unkn-26		R2	28.8711	28.9964	0.177083					60		2.87087	2.301	10.9399	1.09965
G01	UBQ10	Unkn-37	9#	R1	17.5706	17.576	0.00761237					60		2.71257	2.301	9.58793
G02		Unkn-37		R2	17.5814	17.576	0.00761237					60		2.46005	2.301	7.76842
G03	ABF3	Unkn-38		R1	29.8073	29.7161	0.128958					60		3.03878	2.301	12.5831	1.31239	1.03191	0.396656
G04		Unkn-38		R2	29.6249	29.7161	0.128958					60		2.11712	2.301	5.83741	0.751429
H01	UBQ10	Unkn-43	10#	R1	17.6787	17.6121	0.0941873					60		2.60452	2.301	8.76228
H02		Unkn-43		R2	17.5455	17.6121	0.0941873					60		2.49596	2.301	8.0044
H03	ABF3	Unkn-44		R1	28.451	28.4006	0.0712509					60		4.39508	2.301	38.963	4.44667	3.27819	1.65248
H04		Unkn-44		R2	28.3502	28.4006	0.0712509					60		3.3918	2.301	16.8869	2.1097
A05	UBQ10	Unkn-03	11#	R1	17.7244	18.1536	0.606993					60		2.55877	2.301	8.43457
A06		Unkn-03		R2	18.5828	18.1536	0.606993					60		1.4586	2.301	3.37203
A07	ABF3	Unkn-04		R1	28.9849	29.0812	0.136074					60		3.8611	2.301	24.9686	2.96027	2.73691	0.315884
A08		Unkn-04		R2	29.1774	29.0812	0.136074					60		2.56462	2.301	8.47575	2.51355
B05	UBQ10	Unkn-09	12#	R1	18.595	18.6879	0.131405					60		1.68824	2.301	4.08321
B06		Unkn-09		R2	18.7808	18.6879	0.131405					60		1.26064	2.301	2.85922
B07	ABF3	Unkn-10		R1	29.6404	29.6038	0.0518179					60		3.20561	2.301	14.4599	3.54131	2.84178	0.98929
B08		Unkn-10		R2	29.5671	29.6038	0.0518179					60		2.17486	2.301	6.12515	2.14224
F05	UBQ10	Unkn-33	17#	R1	18.1789	17.5312	0.915884					60		2.10433	2.301	5.77551
F06		Unkn-33		R2	16.8836	17.5312	0.915884					60		3.15782	2.301	13.8953
F07	ABF3	Unkn-34		R1	30.1836	30.0262	0.222635					60		2.66241	2.301	9.19542	1.59214	1.59214	0
F08		Unkn-34		R2	29.8688	30.0262	0.222635					60		1.87323	2.301	4.76379	1.59214
G05	UBQ10	Unkn-39	18#	R1	16.8817	16.8167	0.0919723					60		3.40147	2.301	17.0235
G06		Unkn-39		R2	16.7517	16.8167	0.0919723					60		3.28978	2.301	15.5105
G07	ABF3	Unkn-40		R1	28.0454	28.0833	0.0536061					60		4.80064	2.301	54.63	3.20909	2.26337	1.33746
G08		Unkn-40		R2	28.1212	28.0833	0.0536061					60		3.62079	2.301	20.4373	1.31764
A09	UBQ10	Unkn-05	21#	R1	17.8867	17.9963	0.154889					60		2.39647	2.301	7.36752
A10		Unkn-05		R2	18.1058	17.9963	0.154889					60		1.93566	2.301	5.01821
A11	ABF3	Unkn-06		R1	28.5023	28.1609	0.482747					60		4.34376	2.301	37.3317	5.06707	5.1518	0.119817
A12		Unkn-06		R2	27.8196	28.1609	0.482747					60		3.92243	2.301	26.2779	5.23652
B09	UBQ10	Unkn-11	22#	R1	17.5217	17.5764	0.0773161					60		2.76146	2.301	9.98665
B10		Unkn-11		R2	17.6311	17.5764	0.0773161					60		2.41037	2.301	7.45335
B11	ABF3	Unkn-12		R1	29.1252	29.0886	0.0517936					60		3.72086	2.301	22.2148	2.22445	1.74347	0.680202
B12		Unkn-12		R2	29.0519	29.0886	0.0517936					60		2.69007	2.301	9.40982	1.2625
D09	UBQ10	Unkn-23	25#	R1	15.8071	15.7389	0.0964244					60		4.47609	2.301	41.6841
D10		Unkn-23		R2	15.6707	15.7389	0.0964244					60		4.3707	2.301	38.1793
D11	ABF3	Unkn-24		R1	26.1219	25.9959	0.178208					60		6.7241	2.301	271.372	6.5102	5.00232	2.13245
D12		Unkn-24		R2	25.8699	25.9959	0.178208					60		5.87209	2.301	133.416	3.49445
E09	UBQ10	Unkn-29	26#	R1	17.599	17.7366	0.194642					60		2.6842	2.301	9.36388
E10		Unkn-29		R2	17.8743	17.7366	0.194642					60		2.16718	2.301	6.08607
E11	ABF3	Unkn-30		R1	29.7509	29.5841	0.235926					60		3.09516	2.301	13.1884	1.40843	1.27439	0.189561
E12		Unkn-30		R2	29.4172	29.5841	0.235926					60		2.32477	2.301	6.94024	1.14035
F09	UBQ10	Unkn-35	27#	R1	18.5424	18.4994	0.0607801					60		1.74079	2.301	4.26599
F10		Unkn-35		R2	18.4565	18.4994	0.0607801					60		1.58499	2.301	3.74656
F11	ABF3	Unkn-36		R1	28.9578	28.8646	0.131909					60		3.88819	2.301	25.5388	5.98661	4.57996	1.9893
F12		Unkn-36		R2	28.7713	28.8646	0.131909					60		2.9707	2.301	11.889	3.17331
G09	UBQ10	Unkn-41	28#	R1	17.8756	17.7719	0.146738					60		2.40757	2.301	7.436
G10		Unkn-41		R2	17.6681	17.7719	0.146738					60		2.37333	2.301	7.22683
G11	ABF3	Unkn-42		R1	29.8515	30.3066	0.643563					60		2.9945	2.301	12.1271	1.63087	1.63087	0
G12		Unkn-42		R2	30.7617	30.3066	0.643563					60		0.980324	2.301	2.26358	1.63087
H09	UBQ10	Unkn-47	29#	R1	17.11	17.1997	0.126873					60		3.17324	2.301	14.075
H10		Unkn-47		R2	17.2894	17.1997	0.126873					60		2.75205	2.301	9.90865
H11	ABF3	Unkn-48		R1	25.2216	25.3363	0.162196					60		7.62445	2.301	574.666	40.8289	29.9597	15.3715
H12		Unkn-48		R2	25.451	25.3363	0.162196					60		6.29103	2.301	189.16	19.0904
A01	UBQ10	Unkn-01	m3k18	R1	20.2325	20.2712	0.0547246					60			2.301
A02		Unkn-01		R2	20.3099	20.2712	0.0547246					60			2.301
A03	ABF3	Unkn-02		R1	32.6093	32.4611	0.209588					60			2.301
A04		Unkn-02		R2	32.3129	32.4611	0.209588					60			2.301
H01	UBQ10	Unkn-43	38#	R1	18.4058	18.2248	0.256027					60		1.82668	2.301	4.58254
H02		Unkn-43		R2	18.0437	18.2248	0.256027					60		2.26615	2.301	6.60933
H03	ABF3	Unkn-44		R1	29.8112	30.0482	0.335225					60		2.79813	2.301	10.2965	2.2469	1.53333	1.00915
H04		Unkn-44		R2	30.2853	30.0482	0.335225					60		2.02765	2.301	5.41802	0.819753
E05	UBQ10	Unkn-27	44#	R1	16.8979	17.0006	0.145218					60		3.33462	2.301	16.101
E06		Unkn-27		R2	17.1032	17.0006	0.145218					60		3.20664	2.301	14.4722
E07	ABF3	Unkn-28		R1	26.4026	26.6359	0.329939					60		6.20675	2.301	176.33	10.9515	8.70137	3.18213
E08		Unkn-28		R2	26.8692	26.6359	0.329939					60		5.44374	2.301	93.3643	6.45126
H05	UBQ10	Unkn-45	47#	R1	16.1292	16.1763	0.0665906					60		4.10332	2.301	30.5533
H06		Unkn-45		R2	16.2234	16.1763	0.0665906					60		4.08654	2.301	30.129
H07	ABF3	Unkn-46		R1	27.1972	27.2021	0.00704792					60		5.41215	2.301	90.9387	2.97639	2.6573	0.451263
H08		Unkn-46		R2	27.2071	27.2021	0.00704792					60		5.10579	2.301	70.448	2.33821
C09	UBQ10	Unkn-17	52#	R1	18.0441	17.9036	0.198744					60		2.18837	2.301	6.19453
C10		Unkn-17		R2	17.7631	17.9036	0.198744					60		2.54683	2.301	8.35105
C11	ABF3	Unkn-18		R1	30.2215	29.9483	0.386358					60		2.38781	2.301	7.31457	1.18081	1.12978	0.0721625
C12		Unkn-18		R2	29.6751	29.9483	0.386358					60		2.6378	2.301	9.00876	1.07876
D09	UBQ10	Unkn-23	53#	R1	17.1343	17.1493	0.0212464					60		3.09818	2.301	13.2216
D10		Unkn-23		R2	17.1644	17.1493	0.0212464					60		3.14553	2.301	13.7537
D11	ABF3	Unkn-24		R1	25.8587	25.7637	0.134378					60		6.75061	2.301	277.433	20.9833	19.722	1.78387
D12		Unkn-24		R2	25.6687	25.7637	0.134378					60		6.64425	2.301	253.901	18.4606
E09	UBQ10	Unkn-29	55#	R1	18.0396	18.0502	0.015092					60		2.19292	2.301	6.21805
E10		Unkn-29		R2	18.0609	18.0502	0.015092					60		2.24897	2.301	6.51537
E11	ABF3	Unkn-30		R1	30.3405	30.2304	0.155638					60		2.26886	2.301	6.62428	1.06533	1.00971	0.0786634
E12		Unkn-30		R2	30.1203	30.2304	0.155638					60		2.19257	2.301	6.21621	0.954085
F09	UBQ10	Unkn-35	56#	R1	17.137	17.1123	0.0348282					60		3.09553	2.301	13.1924
F10		Unkn-35		R2	17.0877	17.1123	0.0348282					60		3.22218	2.301	14.6609
F11	ABF3	Unkn-36		R1	27.3833	27.2918	0.129362					60		5.22602	2.301	77.8721	5.9028	5.36759	0.756902
F12		Unkn-36		R2	27.2004	27.2918	0.129362					60		5.11256	2.301	70.8468	4.83238
H09	UBQ10	Unkn-47	58#	R1	16.8253	16.8053	0.0282692					60		3.40721	2.301	17.105
H10		Unkn-47		R2	16.7853	16.8053	0.0282692					60		3.52458	2.301	18.8627
H11	ABF3	Unkn-48		R1	28.7537	28.7034	0.0710361					60		3.85564	2.301	24.8554	1.4531	1.28614	0.236113
H12		Unkn-48		R2	28.6532	28.7034	0.0710361					60		3.6597	2.301	21.1108	1.11919
F01	UBQ10	Unkn-31	m3k18	R1	20.334	20.2519	0.116151
F02		Unkn-31		R2	20.1697	20.2519	0.116151
F03	ABF3	Unkn-32		R1	33.2035	33.1355	0.0961137
F04		Unkn-32		R2	33.0675	33.1355	0.0961137
G01	UBQ10	Unkn-37	16#	R1	18.2646	18.4116	0.207912							2.06941	2.301	5.6099
G02		Unkn-37		R2	18.5586	18.4116	0.207912							1.61112	2.301	3.82905
G03	ABF3	Unkn-38		R1	30.1967	30.1193	0.109407							3.0068	2.301	12.2522	2.18402	2.71717	0.753982
G04		Unkn-38		R2	30.0419	30.1193	0.109407							3.0256	2.301	12.4456	3.25031
Sample	AVERAGE	STDEV(SE)
1#	1.28826	0.813475
3#	1.71728	0.922204
5#	1.49241	0.555445
9#	1.03191	0.396656
10#	3.27819	1.65248
11#	2.73691	0.315884
12#	2.84178	0.98929
16#	2.71717	0.753982
17#	1.59214	0
18#	2.26337	1.33746
21#	5.1518	0.119817
22#	1.74347	0.680202
25#	5.00232	2.13245
26#	1.27439	0.189561
27#	4.57996	1.9893
28#	1.63087	0
29#	29.9597	15.3715
38#	1.53333	1.00915
44#	8.70137	3.18213
47#	2.6573	0.451263
52#	1.12978	0.0721625
53#	19.722	1.78387
55#	1.00971	0.0786634
56#	5.36759	0.756902
58#	1.28614	0.236113

## Sheet: ABF4OE in mapkkk18
Well	Target	Content	Sample	Biological Set Name	Cq	Cq Mean	Cq Std. Dev	Starting Quantity (SQ)	Log Starting Quantity	SQ Mean	SQ Std. Dev	Set Point	Well Note	ΔCt	E	E^ΔCt	Fold change (UBQ10)	AVERAGE	STDEV
A01	UBQ10	Unkn-01	m3k18	R1	19.9328	19.8692	0.0900051					60
A02		Unkn-01		R2	19.8055	19.8692	0.0900051					60
A03	ABF4	Unkn-02		R1	27.187	27.1	0.122974					60
A04		Unkn-02		R2	27.0131	27.1	0.122974					60
B01	UBQ10	Unkn-07	1#	R1	16.6819	16.8288	0.207856					60		3.25096	1.91	8.1965
B02		Unkn-07		R2	16.9758	16.8288	0.207856					60		2.82972	1.91	6.24089
B03	ABF4	Unkn-08		R1	21.5005	21.4313	0.0978411					60		5.68652	1.91	39.637	4.83584	5.5213	0.969391
B04		Unkn-08		R2	21.3621	21.4313	0.0978411					60		5.65097	1.91	38.7357	6.20677
C01	UBQ10	Unkn-13	3#	R1	17.9755	17.8408	0.19048					60		1.95731	1.91	3.54871
C02		Unkn-13		R2	17.7061	17.8408	0.19048					60		2.09941	1.91	3.89048
C03	ABF4	Unkn-14		R1	21.8887	21.9545	0.0930463					60		5.2983	1.91	30.8318	8.68819	7.5958	1.54488
C04		Unkn-14		R2	22.0203	21.9545	0.0930463					60		4.9928	1.91	25.3014	6.50341
D01	UBQ10	Unkn-19	4#	R1	17.0679	17.0722	0.00597986					60		2.86488	1.91	6.38451
D02		Unkn-19		R2	17.0764	17.0722	0.00597986					60		2.72914	1.91	5.84762
D03	ABF4	Unkn-20		R1	18.8492	18.8929	0.0618804					60		8.3378	1.91	220.394	34.5202	33.172	1.9066
D04		Unkn-20		R2	18.9367	18.8929	0.0618804					60		8.07638	1.91	186.094	31.8238
E01	UBQ10	Unkn-25	5#	R1	17.0139	16.9222	0.129672					60		2.91893	1.91	6.61176
E02		Unkn-25		R2	16.8305	16.9222	0.129672					60		2.97503	1.91	6.85618
E03	ABF4	Unkn-26		R1	19.7814	19.567	0.303255					60		7.40555	1.91	120.561	18.2343	19.4863	1.77065
E04		Unkn-26		R2	19.3526	19.567	0.303255					60		7.6605	1.91	142.186	20.7384
F01	UBQ10	Unkn-31	6#	R1	17.5137	17.6606	0.207625					60		2.41908	1.91	4.78457
F02		Unkn-31		R2	17.8074	17.6606	0.207625					60		1.99817	1.91	3.64378
F03	ABF4	Unkn-32		R1	21.2774	21.1668	0.156467					60		5.90957	1.91	45.7916	9.57069	11.2644	2.39534
F04		Unkn-32		R2	21.0561	21.1668	0.156467					60		5.95694	1.91	47.2169	12.9582
G01	UBQ10	Unkn-37	7#	R1	17.3936	17.5539	0.226658					60		2.5392	1.91	5.1713
G02		Unkn-37		R2	17.7142	17.5539	0.226658					60		2.09137	1.91	3.8703
G03	ABF4	Unkn-38		R1	21.2067	21.2493	0.0602133					60		5.9803	1.91	47.9361	9.26965	9.87182	0.851598
G04		Unkn-38		R2	21.2918	21.2493	0.0602133					60		5.72123	1.91	40.5375	10.474
H01	UBQ10	Unkn-43	8#	R1	17.3171	17.2603	0.0804122					60		2.6157	1.91	5.43375
H02		Unkn-43		R2	17.2034	17.2603	0.0804122					60		2.60214	1.91	5.38626
H03	ABF4	Unkn-44		R1	19.1848	19.3114	0.178959					60		8.00215	1.91	177.366	32.6415	28.8105	5.41793
H04		Unkn-44		R2	19.4379	19.3114	0.178959					60		7.57515	1.91	134.546	24.9794
A05	UBQ10	Unkn-03	9#	R1	16.36	16.6666	0.433653					60		3.57283	1.91	10.0945
A06		Unkn-03		R2	16.9733	16.6666	0.433653					60		2.83227	1.91	6.25119
A07	ABF4	Unkn-04		R1	23.7609	23.8642	0.146155					60		3.42611	1.91	9.18018	0.909422	1.02869	0.16867
A08		Unkn-04		R2	23.9676	23.8642	0.146155					60		3.0455	1.91	7.1761	1.14796
C05	UBQ10	Unkn-15	11#	R1	16.6536	16.5977	0.0790905					60		3.27924	1.91	8.34787
C06		Unkn-15		R2	16.5417	16.5977	0.0790905					60		3.2638	1.91	8.2649
C07	ABF4	Unkn-16		R1	18.7508	18.7729	0.0311268					60		8.43613	1.91	234.874	28.1358	26.4081	2.44338
C08		Unkn-16		R2	18.7949	18.7729	0.0311268					60		8.2182	1.91	203.981	24.6803
E05	UBQ10	Unkn-27	13#	R1	19.8261	19.6918	0.189897					60		0.106714	1.91	1.0715
E06		Unkn-27		R2	19.5576	19.6918	0.189897					60		0.247983	1.91	1.17406
E07	ABF4	Unkn-28		R1	24.9207	24.6691	0.355886					60		2.26626	1.91	4.33407	4.04488	4.30669	0.370251
E08		Unkn-28		R2	24.4174	24.6691	0.355886					60		2.59565	1.91	5.3637	4.56849
F05	UBQ10	Unkn-33	14#	R1	17.7389	17.759	0.0285137					60		2.19395	1.91	4.13592
F06		Unkn-33		R2	17.7792	17.759	0.0285137					60		2.02634	1.91	3.7108
F07	ABF4	Unkn-34		R1	23.9915	23.7894	0.285823					60		3.19547	1.91	7.90738	1.91188	2.19262	0.397028
F08		Unkn-34		R2	23.5873	23.7894	0.285823					60		3.42577	1.91	9.17816	2.47336
G05	UBQ10	Unkn-39	15#	R1	17.3366	17.372	0.0501378					60		2.59627	1.91	5.36586
G06		Unkn-39		R2	17.4075	17.372	0.0501378					60		2.39808	1.91	4.71999
G07	ABF4	Unkn-40		R1	21.3087	21.2877	0.0296822					60		5.87824	1.91	44.8725	8.3626	8.54577	0.259046
G08		Unkn-40		R2	21.2668	21.2877	0.0296822					60		5.7463	1.91	41.2005	8.72894
A09	UBQ10	Unkn-05	17#	R1	17.3617	17.3086	0.0751123					60		2.57108	1.91	5.2791
A10		Unkn-05		R2	17.2555	17.3086	0.0751123					60		2.55002	1.91	5.20764
A11	ABF4	Unkn-06		R1	22.9989	22.9447	0.0766473					60		4.18803	1.91	15.0306	2.84719	2.80682	0.0570898
A12		Unkn-06		R2	22.8905	22.9447	0.0766473					60		4.12252	1.91	14.4067	2.76646
C09	UBQ10	Unkn-17	19#	R1	17.1076	17.0554	0.0737584					60		2.82526	1.91	6.22291
C10		Unkn-17		R2	17.0033	17.0554	0.0737584					60		2.80229	1.91	6.13107
C11	ABF4	Unkn-18		R1	19.005	19.0088	0.00541777					60		8.18196	1.91	199.253	32.0192	30.4577	2.20836
C12		Unkn-18		R2	19.0127	19.0088	0.00541777					60		8.00039	1.91	177.164	28.8961
D09	UBQ10	Unkn-23	21#	R1	15.9522	15.8705	0.115504					60		3.98064	1.91	13.143
D10		Unkn-23		R2	15.7888	15.8705	0.115504					60		4.0167	1.91	13.4533
D11	ABF4	Unkn-24		R1	21.6934	21.7993	0.149709					60		5.49354	1.91	34.9839	2.66179	2.34395	0.449491
D12		Unkn-24		R2	21.9052	21.7993	0.149709					60		5.10791	1.91	27.2579	2.02612
E09	UBQ10	Unkn-29	22#	R1	17.0285	17.1054	0.108777					60		2.90434	1.91	6.54962
E10		Unkn-29		R2	17.1823	17.1054	0.108777					60		2.62322	1.91	5.46025
E11	ABF4	Unkn-30		R1	20.463	20.4455	0.0247767					60		6.72393	1.91	77.5621	11.8422	12.4131	0.807384
E12		Unkn-30		R2	20.428	20.4455	0.0247767					60		6.58506	1.91	70.8961	12.984
F09	UBQ10	Unkn-35	23#	R1	19.5196	19.5528	0.0469682					60		0.413204	1.91	1.30654
F10		Unkn-35		R2	19.586	19.5528	0.0469682					60		0.219495	1.91	1.15262
F11	ABF4	Unkn-36		R1	25.039	24.9874	0.0729679					60		2.14799	1.91	4.01475	3.0728	3.20007	0.179994
F12		Unkn-36		R2	24.9358	24.9874	0.0729679					60		2.07728	1.91	3.83516	3.32735
G09	UBQ10	Unkn-41	26#	R1	17.1441	17.1971	0.0748976					60		2.78869	1.91	6.07738
G10		Unkn-41		R2	17.2501	17.1971	0.0748976					60		2.55549	1.91	5.22609
G11	ABF4	Unkn-42		R1	20.2537	20.4824	0.323319					60		6.93323	1.91	88.8113	14.6134	12.9546	2.34593
G12		Unkn-42		R2	20.711	20.4824	0.323319					60		6.30207	1.91	59.0328	11.2958
H09	UBQ10	Unkn-47	27#	R1	17.0029	16.9736	0.0414594					60		2.92996	1.91	6.65911
H10		Unkn-47		R2	16.9442	16.9736	0.0414594					60		2.8613	1.91	6.36974
H11	ABF4	Unkn-48		R1	21.6081	21.8409	0.32929					60		5.57892	1.91	36.971	5.55195	4.69447	1.21265
H12		Unkn-48		R2	22.0737	21.8409	0.32929					60		4.93932	1.91	24.4407	3.83699
A01	UBQ10	Unkn-01	m3k18	R1	20.0965	20.0823	0.0201257					60			1.91	1
A02		Unkn-01		R2	20.068	20.0823	0.0201257					60			1.91	1
A03	ABF4	Unkn-02		R1	27.4338	27.2857	0.209443					60			1.91	1
A04		Unkn-02		R2	27.1376	27.2857	0.209443					60			1.91	1
B01	UBQ10	Unkn-07	29#	R1	16.6777	16.6257	0.0735735					60		3.4188	1.91	9.13686
B02		Unkn-07		R2	16.5737	16.6257	0.0735735					60		3.49439	1.91	9.59488
B03	ABF4	Unkn-08		R1	21.477	21.3641	0.159709					60		5.95676	1.91	47.2116	5.16716	4.93437	0.32922
B04		Unkn-08		R2	21.2511	21.3641	0.159709					60		5.88643	1.91	45.111	4.70157
D01	UBQ10	Unkn-19	32#	R1	15.5767	15.568	0.0123286					60		4.51979	1.91	18.6299
D02		Unkn-19		R2	15.5593	15.568	0.0123286					60		4.50876	1.91	18.4975
D03	ABF4	Unkn-20		R1	19.1559	19.3276	0.242753					60		8.27784	1.91	212.007	11.3799	9.47864	2.68883
D04		Unkn-20		R2	19.4992	19.3276	0.242753					60		7.63834	1.91	140.162	7.57734
F01	UBQ10	Unkn-31	34#	R1	18.0061	18.0712	0.0921322					60		2.09041	1.91	3.86789
F02		Unkn-31		R2	18.1364	18.0712	0.0921322					60		1.93165	1.91	3.49026
F03	ABF4	Unkn-32		R1	22.2653	22.1625	0.145376					60		5.16847	1.91	28.3474	7.32891	7.49414	0.233663
F04		Unkn-32		R2	22.0597	22.1625	0.145376					60		5.07787	1.91	26.7332	7.65936
G01	UBQ10	Unkn-37	35#	R1	17.2142	17.2205	0.00903438					60		2.88235	1.91	6.45707
G02		Unkn-37		R2	17.2269	17.2205	0.00903438					60		2.84111	1.91	6.28704
G03	ABF4	Unkn-38		R1	21.9627	21.9463	0.0231995					60		5.47102	1.91	34.4779	5.33955	4.98207	0.505554
G04		Unkn-38		R2	21.9299	21.9463	0.0231995					60		5.20764	1.91	29.075	4.62459
H01	UBQ10	Unkn-43	36#	R1	15.9107	15.7305	0.254829					60		4.18576	1.91	15.0086
H02		Unkn-43		R2	15.5504	15.7305	0.254829					60		4.51768	1.91	18.6046
H03	ABF4	Unkn-44		R1	22.4696	22.5441	0.105357					60		4.96413	1.91	24.8362	1.6548	1.32781	0.462444
H04		Unkn-44		R2	22.6186	22.5441	0.105357					60		4.51893	1.91	18.6196	1.00081
A05	UBQ10	Unkn-03	37#	R1	17.1724	17.5482	0.531454					60		2.92415	1.91	6.63411
A06		Unkn-03		R2	17.9239	17.5482	0.531454					60		2.1441	1.91	4.00463
A07	ABF4	Unkn-04		R1	24.5855	24.8201	0.331782					60		2.84823	1.91	6.31609	0.952063	0.956595	0.00640959
A08		Unkn-04		R2	25.0547	24.8201	0.331782					60		2.08282	1.91	3.84896	0.961127
B05	UBQ10	Unkn-09	38#	R1	16.4017	16.4841	0.116521					60		3.69477	1.91	10.9233
B06		Unkn-09		R2	16.5665	16.4841	0.116521					60		3.50153	1.91	9.6393
B07	ABF4	Unkn-10		R1	23.1676	23.0914	0.107841					60		4.26611	1.91	15.8096	1.44733	1.47091	0.0333532
B08		Unkn-10		R2	23.0151	23.0914	0.107841					60		4.12243	1.91	14.4059	1.49449
C05	UBQ10	Unkn-15	39#	R1	17.15	17.0877	0.0882039					60		2.94646	1.91	6.7306
C06		Unkn-15		R2	17.0253	17.0877	0.0882039					60		3.04274	1.91	7.16326
C07	ABF4	Unkn-16		R1	21.1529	21.0463	0.150766					60		6.28082	1.91	58.2264	8.65099	8.17724	0.66998
C08		Unkn-16		R2	20.9397	21.0463	0.150766					60		6.19784	1.91	55.1822	7.7035
A09	UBQ10	Unkn-05	46#	R1	17.451	17.4271	0.033701					60		2.64553	1.91	5.53966
A10		Unkn-05		R2	17.4033	17.4271	0.033701					60		2.66473	1.91	5.60891
A11	ABF4	Unkn-06		R1	21.8983	21.7538	0.204357					60		5.53543	1.91	35.9451	6.48869	6.43375	0.0776928
A12		Unkn-06		R2	21.6093	21.7538	0.204357					60		5.52824	1.91	35.7782	6.37882
D09	UBQ10	Unkn-23	49#	R1	17.0845	17.2367	0.21519					60		3.01199	1.91	7.02213
D10		Unkn-23		R2	17.3888	17.2367	0.21519					60		2.6792	1.91	5.66168
D11	ABF4	Unkn-24		R1	21.2882	21.2241	0.0905783					60		6.14561	1.91	53.3483	7.59716	8.02433	0.604105
D12		Unkn-24		R2	21.1601	21.2241	0.0905783					60		5.97751	1.91	47.8496	8.45149
E09	UBQ10	Unkn-29	50#	R1	17.0737	17.0781	0.0062175					60		3.02277	1.91	7.07129
E10		Unkn-29		R2	17.0825	17.0781	0.0062175					60		2.98551	1.91	6.90286
E11	ABF4	Unkn-30		R1	21.4359	21.2313	0.289329					60		5.99782	1.91	48.4829	6.8563	7.2063	0.49498
E12		Unkn-30		R2	21.0268	21.2313	0.289329					60		6.1108	1.91	52.1601	7.5563
F09	UBQ10	Unkn-35	52#	R1	17.1279	17.1799	0.0734719					60		2.96859	1.91	6.82769
F10		Unkn-35		R2	17.2318	17.1799	0.0734719					60		2.83623	1.91	6.26721
F11	ABF4	Unkn-36		R1	21.3066	21.2671	0.0559047					60		6.12712	1.91	52.7139	7.72061	7.51456	0.291401
F12		Unkn-36		R2	21.2276	21.2671	0.0559047					60		5.90998	1.91	45.8039	7.30851
	AVERAGE	STDEV(SE)
1#	5.5213	0.969391
3#	7.5958	1.54488
4#	33.172	1.9066	*
5#	19.4863	1.77065
6#	11.2644	2.39534
7#	9.87182	0.851598	*
8#	28.8105	5.41793	*
9#	1.02869	0.16867	*
11#	26.4081	2.44338	*
13#	4.30669	0.370251	*
14#	2.19262	0.397028
15#	8.54577	0.259046
17#	2.80682	0.0570898	*
19#	30.4577	2.20836	*
21#	2.34395	0.449491
22#	12.4131	0.807384
23#	3.20007	0.179994
26#	12.9546	2.34593
27#	4.69447	1.21265
29#	4.93437	0.32922
32#	9.47864	2.68883	*
34#	7.49414	0.233663	*
35#	4.98207	0.505554	*
36#	1.32781	0.462444	*
38#	1.47091	0.0333532	*
39#	8.17724	0.66998	*
46#	6.43375	0.0776928	*
49#	8.02433	0.604105	*
50#	7.2063	0.49498
52#	7.51456	0.291401	*
