# Supplementary material for: The abscisic acid–responsive element binding factors MAPKKK18 module regulates abscisic acid–induced leaf senescence in Arabidopsis
Source: J Biol Chem. 2023 Feb 24;299(4):103060. doi: 10.1016/j.jbc.2023.103060 (PMC10166789; doi:10.1016/j.jbc.2023.103060)
Supplement: Supplemental data 1 [file mmc1.zip › supporting informaiton of raw data for q-RT-PCR/Raw data for Figure S18 ABF4OE in col-0.xls]

## Sheet: raw data
	Well	Fluor	lines	Content	Sample	Biological Set Name	Cq	Cq Mean	Cq Std. Dev	Starting Quantity (SQ)	Log Starting Quantity	SQ Mean	SQ Std. Dev	Set Point	Well Note	ΔCt	E	E^ΔCt	Relative expression level
	A01	SYBR	WT	Unkn	UBQ10		19.6801	19.6801	0				0	60
	A02	SYBR		Unkn			19.6321	19.6321	0				0	60
	A03	SYBR	WT	Unkn	ABF4		26.0431	26.0431	0				0	60
	A04	SYBR		Unkn			26.5153	26.5153	0				0	60
	A05	SYBR	12#	Unkn	UBQ10		19.2131	19.2131	0				0	60		0.466905	1.95	1.3659
	A06	SYBR		Unkn			19.3539	19.3539	0				0	60		0.27607	1.95	1.20246
	A07	SYBR	12#	Unkn	ABF4		22.5587	22.5587	0				0	60		3.48134	1.91	9.51421	6.96553
	A08	SYBR		Unkn			22.3399	22.3399	0				0	60		4.18006	1.91	14.9532	12.4356
	A09	SYBR	22#	Unkn	UBQ10		20.1508	20.1508	0				0	60		-0.470801	1.95	0.730216
	A10	SYBR		Unkn			20.0051	20.0051	0				0	60		-0.375115	1.95	0.778401
	A11	SYBR	22#	Unkn	ABF4		25.7146	25.7146	0				0	60		0.325394	1.91	1.23437	1.69042
	A12	SYBR		Unkn			26.1017	26.1017	0				0	60		0.418296	1.91	1.31086	1.68404
	B01	SYBR	2#	Unkn	UBQ10		18.8245	18.8245	0				0	60		0.855525	1.95	1.77065
	B02	SYBR		Unkn			18.83	18.83	0				0	60		0.799981	1.95	1.70617
	B03	SYBR	2#	Unkn	ABF4		23.9375	23.9375	0				0	60		2.10249	1.91	3.89826	2.2016
	B04	SYBR		Unkn			24.0543	24.0543	0				0	60		2.46567	1.91	4.93101	2.89011
	B05	SYBR	13#	Unkn	UBQ10		18.4421	18.4421	0				0	60		1.23792	1.95	2.2858
	B06	SYBR		Unkn			18.316	18.316	0				0	60		1.31403	1.95	2.40499
	B07	SYBR	13#	Unkn	ABF4		19.4196	19.4196	0				0	60		6.62042	1.91	72.5368	31.7336
	B08	SYBR		Unkn			19.4527	19.4527	0				0	60		7.06731	1.91	96.8613	40.2751
	B09	SYBR	27#	Unkn	UBQ10		19.6828	19.6828	0				0	60		-0.00276844	1.95	0.998153
	B10	SYBR		Unkn			19.821	19.821	0				0	60		-0.191017	1.95	0.880234
	B11	SYBR	27#	Unkn	ABF4		21.9746	21.9746	0				0	60		4.06543	1.91	13.8842	13.9099
	B12	SYBR		Unkn			22.1446	22.1446	0				0	60		4.37537	1.91	16.9677	19.2764
	C01	SYBR	3#	Unkn	UBQ10		19.3317	19.3317	0				0	60		0.34833	1.95	1.26191
	C02	SYBR		Unkn			19.3058	19.3058	0				0	60		0.324184	1.95	1.24172
	C03	SYBR	3#	Unkn	ABF4		26.6637	26.6637	0				0	60		-0.623703	1.91	0.667911	0.529287
	C04	SYBR		Unkn			27.0627	27.0627	0				0	60		-0.5427	1.91	0.703855	0.566838
	C05	SYBR	14#	Unkn	UBQ10		19.7079	19.7079	0				0	60		-0.0279321	1.95	0.981519
	C06	SYBR		Unkn			19.6681	19.6681	0				0	60		-0.0380687	1.95	0.974897
	C07	SYBR	14#	Unkn	ABF4		23.3054	23.3054	0				0	60		2.73458	1.91	5.86825	5.97874
	C08	SYBR		Unkn			23.2731	23.2731	0				0	60		3.24689	1.91	8.17494	8.38544
	C09	SYBR	30#	Unkn	UBQ10		19.0908	19.0908	0				0	60		0.589228	1.95	1.48216
	C10	SYBR		Unkn			19.0152	19.0152	0				0	60		0.61477	1.95	1.50766
	C11	SYBR	30#	Unkn	ABF4		22.1173	22.1173	0				0	60		3.92268	1.91	12.6591	8.54096
	C12	SYBR		Unkn			22.1036	22.1036	0				0	60		4.41638	1.91	17.4241	11.557
	D01	SYBR	4#	Unkn	UBQ10		18.3245	18.3245	0				0	60		1.35546	1.95	2.47247
	D02	SYBR		Unkn			18.2781	18.2781	0				0	60		1.35192	1.95	2.46663
	D03	SYBR	4#	Unkn	ABF4		19.3495	19.3495	0				0	60		6.69049	1.91	75.9016	30.6987
	D04	SYBR		Unkn			19.4223	19.4223	0				0	60		7.09768	1.91	98.7836	40.048
	D05	SYBR	15#	Unkn	UBQ10		19.051	19.051	0				0	60		0.628964	1.95	1.52202
	D06	SYBR		Unkn			18.9245	18.9245	0				0	60		0.705477	1.95	1.60182
	D07	SYBR	15#	Unkn	ABF4		25.0681	25.0681	0				0	60		0.971926	1.91	1.87562	1.23232
	D08	SYBR		Unkn			25.0296	25.0296	0				0	60		1.49039	1.91	2.62331	1.63771
	D09	SYBR	31#	Unkn	UBQ10		18.6126	18.6126	0				0	60		1.06745	1.95	2.03984
	D10	SYBR		Unkn			18.6538	18.6538	0				0	60		0.976213	1.95	1.91927
	D11	SYBR	31#	Unkn	ABF4		20.8913	20.8913	0				0	60		5.14867	1.91	27.9864	13.7199
	D12	SYBR		Unkn			20.8009	20.8009	0				0	60		5.71912	1.91	40.4822	21.0925
	E01	SYBR	5#	Unkn	UBQ10		19.2287	19.2287	0				0	60		0.451279	1.95	1.35172
	E02	SYBR		Unkn			19.3735	19.3735	0				0	60		0.256541	1.95	1.18688
	E03	SYBR	5#	Unkn	ABF4		22.4575	22.4575	0				0	60		3.58251	1.91	10.1579	7.51481
	E04	SYBR		Unkn			22.609	22.609	0				0	60		3.91095	1.91	12.5634	10.5853
	E05	SYBR	16#	Unkn	UBQ10		19.264	19.264	0				0	60		0.41603	1.95	1.32027
	E06	SYBR		Unkn			19.4115	19.4115	0				0	60		0.218467	1.95	1.15708
	E07	SYBR	16#	Unkn	ABF4		22.5953	22.5953	0				0	60		3.44467	1.91	9.29108	7.03725
	E08	SYBR		Unkn			22.4884	22.4884	0				0	60		4.03163	1.91	13.5838	11.7397
	E09	SYBR	33#	Unkn	UBQ10		19.1444	19.1444	0				0	60		0.535589	1.95	1.43001
	E10	SYBR		Unkn			19.12	19.12	0				0	60		0.509969	1.95	1.40575
	E11	SYBR	33#	Unkn	ABF4		21.5155	21.5155	0				0	60		4.52447	1.91	18.6865	13.0674
	E12	SYBR		Unkn			21.46	21.46	0				0	60		5.05999	1.91	26.4256	18.7982
	F01	SYBR	6#	Unkn	UBQ10		18.1774	18.1774	0				0	60		1.50264	1.95	2.72783
	F02	SYBR		Unkn			18.4209	18.4209	0				0	60		1.20911	1.95	2.24225
	F03	SYBR	6#	Unkn	ABF4		25.821	25.821	0				0	60		0.218982	1.91	1.15224	0.4224
	F04	SYBR		Unkn			25.7516	25.7516	0				0	60		0.768423	1.91	1.64419	0.733276
	F05	SYBR	17#	Unkn	UBQ10		19.1634	19.1634	0				0	60		0.51661	1.95	1.412
	F06	SYBR		Unkn			19.0865	19.0865	0				0	60		0.54353	1.95	1.43761
	F07	SYBR	17#	Unkn	ABF4		25.0219	25.0219	0				0	60		1.0181	1.91	1.9325	1.36862
	F08	SYBR		Unkn			24.864	24.864	0				0	60		1.65601	1.91	2.92008	2.0312
	F09	SYBR	34#	Unkn	UBQ10		18.6565	18.6565	0				0	60		1.02355	1.95	1.98091
	F10	SYBR		Unkn			18.6424	18.6424	0				0	60		0.987609	1.95	1.93393
	F11	SYBR	34#	Unkn	ABF4		20.6843	20.6843	0				0	60		5.3557	1.91	31.9985	16.1534
	F12	SYBR		Unkn			20.6087	20.6087	0				0	60		5.91132	1.91	45.8435	23.7048
	G01	SYBR	8#	Unkn	UBQ10		18.6666	18.6666	0				0	60		1.0134	1.95	1.96753
	G02	SYBR		Unkn			18.8467	18.8467	0				0	60		0.783323	1.95	1.68729
	G03	SYBR	8#	Unkn	ABF4		21.6631	21.6631	0				0	60		4.37688	1.91	16.9843	8.63234
	G04	SYBR		Unkn			21.9376	21.9376	0				0	60		4.58242	1.91	19.4005	11.498
	G05	SYBR	19#	Unkn	UBQ10		18.3827	18.3827	0				0	60		1.29734	1.95	2.37834
	G06	SYBR		Unkn			18.3295	18.3295	0				0	60		1.3005	1.95	2.38336
	G07	SYBR	19#	Unkn	ABF4		22.6297	22.6297	0				0	60		3.4103	1.91	9.08671	3.82061
	G08	SYBR		Unkn			22.466	22.466	0				0	60		4.05399	1.91	13.7818	5.78252
	G09	SYBR	35#	Unkn	UBQ10		18.8425	18.8425	0				0	60		0.837512	1.95	1.74947
	G10	SYBR		Unkn			18.7565	18.7565	0				0	60		0.873503	1.95	1.79203
	G11	SYBR	35#	Unkn	ABF4		24.3257	24.3257	0				0	60		1.71431	1.91	3.03235	1.73329
	G12	SYBR		Unkn			24.226	24.226	0				0	60		2.29403	1.91	4.41264	2.46237
	H01	SYBR	11#	Unkn	UBQ10		18.4342	18.4342	0				0	60		1.24584	1.95	2.29793
	H02	SYBR		Unkn			18.8007	18.8007	0				0	60		0.829314	1.95	1.73992
	H03	SYBR	11#	Unkn	ABF4		21.9493	21.9493	0				0	60		4.09075	1.91	14.1135	6.14186
	H04	SYBR		Unkn			21.9115	21.9115	0				0	60		4.60847	1.91	19.7303	11.3398
	H05	SYBR	21#	Unkn	UBQ10		18.1848	18.1848	0				0	60		1.49517	1.95	2.71426
	H06	SYBR		Unkn			18.1147	18.1147	0				0	60		1.51525	1.95	2.75091
	H07	SYBR	21#	Unkn	ABF4		19.6984	19.6984	0				0	60		6.34162	1.91	60.5629	22.3129
	H08	SYBR		Unkn			19.447	19.447	0				0	60		7.07304	1.91	97.221	35.3414
	H09	SYBR	36#	Unkn	UBQ10		18.9089	18.9089	0				0	60		0.771085	1.95	1.67356
	H10	SYBR		Unkn			18.7435	18.7435	0				0	60		0.88646	1.95	1.80761
	H11	SYBR	36#	Unkn	ABF4		22.6874	22.6874	0				0	60		3.3526	1.91	8.75374	5.23061
	H12	SYBR		Unkn			22.805	22.805	0				0	60		3.71498	1.91	11.0671	6.12251
	Well	Fluor	Target	Content	Sample	Biological Set Name	Cq	Cq Mean	Cq Std. Dev	Starting Quantity (SQ)	Log Starting Quantity	SQ Mean	SQ Std. Dev	Set Point	Well Note	ΔCt	E	E^ΔCt	Relative expression level
	A01	SYBR	WT	Unkn	UBQ10		19.6951	19.6951	0				0	60
	A02	SYBR		Unkn			19.5512	19.5512	0				0	60
	A03	SYBR	WT	Unkn	ABF4		26.1946	26.1946	0				0	60
	A04	SYBR		Unkn			27.4517	27.4517	0				0	60
	A05	SYBR	44#	Unkn	UBQ10		19.29	19.29	0				0	60		0.410045	1.95	1.315
	A06	SYBR		Unkn			19.2628	19.2628	0				0	60		0.287151	1.95	1.21139
	A07	SYBR	44#	Unkn	ABF4		24.059	24.059	0				0	60		2.13097	1.91	3.97077	3.01959
	A08	SYBR		Unkn			24.6177	24.6177	0				0	60		1.57226	1.91	2.76604	2.28336
	A09	SYBR	55#	Unkn	UBQ10		19.4525	19.4525	0				0	60		0.24746	1.95	1.1797
	A10	SYBR		Unkn			19.4992	19.4992	0				0	60		0.0507604	1.95	1.03448
	A11	SYBR	55#	Unkn	ABF4		21.9826	21.9826	0				0	60		4.20739	1.91	15.2201	12.9016
	A12	SYBR		Unkn			21.8656	21.8656	0				0	60		4.32436	1.91	16.4168	15.8696
	B01	SYBR	37#	Unkn	UBQ10		19.3141	19.3141	0				0	60		0.385932	1.95	1.294
	B02	SYBR		Unkn			19.2131	19.2131	0				0	60		0.336888	1.95	1.2523
	B03	SYBR	37#	Unkn	ABF4		21.6112	21.6112	0				0	60		4.57885	1.91	19.3557	14.9581
	B04	SYBR		Unkn			21.6407	21.6407	0				0	60		4.54932	1.91	18.9893	15.1636
	B05	SYBR	45#	Unkn	UBQ10		19.391	19.391	0				0	60		0.308982	1.95	1.22918
	B06	SYBR		Unkn			19.0906	19.0906	0				0	60		0.459378	1.95	1.35905
	B07	SYBR	45#	Unkn	ABF4		23.1014	23.1014	0				0	60		3.08865	1.91	7.37925	6.0034
	B08	SYBR		Unkn			23.1053	23.1053	0				0	60		3.08466	1.91	7.36025	5.41573
	C01	SYBR	38#	Unkn	UBQ10		18.9877	18.9877	0				0	60		0.712348	1.95	1.60918
	C02	SYBR		Unkn			19.0511	19.0511	0				0	60		0.49893	1.95	1.39543
	C03	SYBR	38#	Unkn	ABF4		21.9354	21.9354	0				0	60		4.25461	1.91	15.6924	9.75175
	C04	SYBR		Unkn			21.5671	21.5671	0				0	60		4.62293	1.91	19.9157	14.2721
	C05	SYBR	47#	Unkn	UBQ10		18.212	18.212	0				0	60		1.48804	1.95	2.70136
	C06	SYBR		Unkn			18.2623	18.2623	0				0	60		1.28767	1.95	2.36303
	C07	SYBR	47#	Unkn	ABF4		20.3166	20.3166	0				0	60		5.87345	1.91	44.7337	16.5597
	C08	SYBR		Unkn			20.3288	20.3288	0				0	60		5.86116	1.91	44.3794	18.7807
	C09	SYBR	57#	Unkn	UBQ10		18.4105	18.4105	0				0	60		1.28949	1.95	2.36589
	C10	SYBR		Unkn			18.421	18.421	0				0	60		1.12899	1.95	2.12543
	C11	SYBR	57#	Unkn	ABF4		20.787	20.787	0				0	60		5.40305	1.91	32.9941	13.9457
	C12	SYBR		Unkn			20.6035	20.6035	0				0	60		5.58646	1.91	37.152	17.4798
	D01	SYBR	39#	Unkn	UBQ10		18.5785	18.5785	0				0	60		1.12147	1.95	2.11479
	D02	SYBR		Unkn			18.4364	18.4364	0				0	60		1.11356	1.95	2.10363
	D03	SYBR	39#	Unkn	ABF4		22.8232	22.8232	0				0	60		3.36676	1.91	8.83427	4.17738
	D04	SYBR		Unkn			22.7859	22.7859	0				0	60		4.66408	1.91	20.4533	9.72286
	D05	SYBR	48#	Unkn	UBQ10		18.0252	18.0252	0				0	60		1.67483	1.95	3.06026
	D06	SYBR		Unkn			17.8429	17.8429	0				0	60		1.70709	1.95	3.12691
	D07	SYBR	48#	Unkn	ABF4		19.3765	19.3765	0				0	60		6.81346	1.91	82.1884	26.8567
	D08	SYBR		Unkn			19.4389	19.4389	0				0	60		6.75112	1.91	78.9387	25.2449
	D09	SYBR	58#	Unkn	UBQ10		18.1889	18.1889	0				0	60		1.51111	1.95	2.74331
	D10	SYBR		Unkn			18.1911	18.1911	0				0	60		1.35885	1.95	2.47808
	D11	SYBR	58#	Unkn	ABF4		25.7407	25.7407	0				0	60		0.449337	1.91	1.33745	0.487532
	D12	SYBR		Unkn			25.2701	25.2701	0				0	60		2.17992	1.91	4.09854	1.65392
	E01	SYBR	40#	Unkn	UBQ10		19.2638	19.2638	0				0	60		0.43623	1.95	1.3382
	E02	SYBR		Unkn			19.064	19.064	0				0	60		0.48601	1.95	1.38344
	E03	SYBR	40#	Unkn	ABF4		21.7974	21.7974	0				0	60		4.3926	1.91	17.158	12.8217
	E04	SYBR		Unkn			21.6831	21.6831	0				0	60		4.50693	1.91	18.4755	13.3548
	E05	SYBR	49#	Unkn	UBQ10		19.1303	19.1303	0				0	60		0.569668	1.95	1.46293
	E06	SYBR		Unkn			18.9377	18.9377	0				0	60		0.612261	1.95	1.50514
	E07	SYBR	49#	Unkn	ABF4		21.4434	21.4434	0				0	60		4.74658	1.91	21.5749	14.7477
	E08	SYBR		Unkn			21.3107	21.3107	0				0	60		4.87934	1.91	23.5103	15.62
	E09	SYBR	60#	Unkn	UBQ10		18.817	18.817	0				0	60		0.883042	1.95	1.80349
	E10	SYBR		Unkn			18.7974	18.7974	0				0	60		0.752644	1.95	1.65308
	E11	SYBR	60#	Unkn	ABF4		22.9067	22.9067	0				0	60		3.28329	1.91	8.36977	4.64089
	E12	SYBR		Unkn			22.8747	22.8747	0				0	60		3.3153	1.91	8.54495	5.16912
	F01	SYBR	41#	Unkn	UBQ10		18.5614	18.5614	0				0	60		1.1386	1.95	2.13912
	F02	SYBR		Unkn			18.6373	18.6373	0				0	60		0.912656	1.95	1.83951
	F03	SYBR	41#	Unkn	ABF4		21.2034	21.2034	0				0	60		4.98661	1.91	25.2002	11.7806
	F04	SYBR		Unkn			21.1335	21.1335	0				0	60		5.05648	1.91	26.3657	14.333
	F05	SYBR	50#	Unkn	UBQ10		17.2976	17.2976	0				0	60		2.40235	1.95	4.97468
	F06	SYBR		Unkn			17.219	17.219	0				0	60		2.33097	1.95	4.74308
	F07	SYBR	50#	Unkn	ABF4		22.312	22.312	0				0	60		3.87802	1.91	12.2985	2.47223
	F08	SYBR		Unkn			22.3761	22.3761	0				0	60		3.8139	1.91	11.7987	2.48755
	F09	SYBR	61#	Unkn	UBQ10		17.7791	17.7791	0				0	60		1.92086	1.95	3.60676
	F10	SYBR		Unkn			17.791	17.791	0				0	60		1.75895	1.95	3.23711
	F11	SYBR	61#	Unkn	ABF4		20.8981	20.8981	0				0	60		5.29195	1.91	30.7053	8.51328
	F12	SYBR		Unkn			20.7586	20.7586	0				0	60		5.4314	1.91	33.6051	10.3812
	G01	SYBR	42#	Unkn	UBQ10		19.4236	19.4236	0				0	60		0.276444	1.95	1.20276
	G02	SYBR		Unkn			19.0931	19.0931	0				0	60		0.456924	1.95	1.35682
	G03	SYBR	42#	Unkn	ABF4		22.5898	22.5898	0				0	60		3.60016	1.91	10.2746	8.54252
	G04	SYBR		Unkn			22.6474	22.6474	0				0	60		3.54263	1.91	9.8991	7.29579
	G05	SYBR	52#	Unkn	UBQ10		18.3804	18.3804	0				0	60		1.31962	1.95	2.41398
	G06	SYBR		Unkn			18.6183	18.6183	0				0	60		0.931702	1.95	1.86306
	G07	SYBR	52#	Unkn	ABF4		24.8418	24.8418	0				0	60		1.34816	1.91	2.39264	0.991158
	G08	SYBR		Unkn			24.7734	24.7734	0				0	60		1.41665	1.91	2.50107	1.34246
	G09	SYBR	62#	Unkn	UBQ10		18.8382	18.8382	0				0	60		0.861781	1.95	1.77806
	G10	SYBR		Unkn			18.8993	18.8993	0				0	60		0.650719	1.95	1.5443
	G11	SYBR	62#	Unkn	ABF4		22.6149	22.6149	0				0	60		3.5751	1.91	10.1093	5.68558
	G12	SYBR		Unkn			22.545	22.545	0				0	60		3.64498	1.91	10.577	6.84906
	H05	SYBR	54#	Unkn	UBQ10		19.8822	19.8822	0				0	60		-0.182243	1.95	0.885407
	H06	SYBR		Unkn			19.9071	19.9071	0				0	60		-0.357059	1.95	0.787844
	H07	SYBR	54#	Unkn	ABF4		23.6897	23.6897	0				0	60		2.50032	1.91	5.04282	5.69547
	H08	SYBR		Unkn			22.9696	22.9696	0				0	60		3.22043	1.91	8.03615	10.2002
	H09	SYBR	63#	Unkn	UBQ10		17.4302	17.4302	0				0	60		2.26976	1.95	4.5531
	H10	SYBR		Unkn			17.4956	17.4956	0				0	60		2.05442	1.95	3.94324
	H11	SYBR	63#	Unkn	ABF4		19.8603	19.8603	0				0	60		6.32965	1.91	60.0958	13.1989
	H12	SYBR		Unkn			19.9665	19.9665	0				0	60		6.22354	1.91	56.1077	14.2288

## Sheet: sum
ABF4OE/col-0 lines	Rep 1	Rep 2	Ave	SD
2#	2.2016	2.89011	2.54585	0.486845
3#	0.529287	0.566838	0.548062	0.0265527
4#	30.6987	40.048	35.3734	6.61094
5#	7.51481	10.5853	9.05004	2.17115
6#	0.4224	0.733276	0.577838	0.219822
8#	8.63234	11.498	10.0652	2.02635
11#	6.14186	11.3398	8.7408	3.67547
12#	6.96553	12.4356	9.70055	3.8679
13#	31.7336	40.2751	36.0044	6.03971
14#	5.97874	8.38544	7.18209	1.70179
15#	1.23232	1.63771	1.43501	0.286656
16#	7.03725	11.7397	9.3885	3.32516
17#	1.36862	2.0312	1.69991	0.468512
19#	3.82061	5.78252	4.80157	1.38727
21#	22.3129	35.3414	28.8271	9.21256
22#	1.69042	1.68404	1.68723	0.00451424
27#	13.9099	19.2764	16.5931	3.7947
30#	8.54096	11.557	10.049	2.13268
31#	13.7199	21.0925	17.4062	5.21325
33#	13.0674	18.7982	15.9328	4.05231
34#	16.1534	23.7048	19.9291	5.33965
35#	1.73329	2.46237	2.09783	0.515534
36#	5.23061	6.12251	5.67656	0.63067
37#	14.9581	15.1636	15.0608	0.145307
38#	9.75175	14.2721	12.012	3.1964
39#	4.17738	9.72286	6.95012	3.92124
40#	12.8217	13.3548	13.0882	0.376949
41#	11.7806	14.333	13.0568	1.80478
42#	8.54252	7.29579	7.91915	0.881573
44#	3.01959	2.28336	2.65147	0.520592
45#	6.0034	5.41573	5.70956	0.41554
47#	16.5597	18.7807	17.6702	1.57051
48#	26.8567	25.2449	26.0508	1.13968
49#	14.7477	15.62	15.1839	0.616807
50#	2.47223	2.48755	2.47989	0.0108392
52#	0.991158	1.34246	1.16681	0.248405
54#	5.69547	10.2002	7.94783	3.18531
55#	12.9016	15.8696	14.3856	2.09869
57#	13.9457	17.4798	15.7128	2.49894
58#	0.487532	1.65392	1.07073	0.824762
60#	4.64089	5.16912	4.905	0.373515
61#	8.51328	10.3812	9.44725	1.32083
62#	5.68558	6.84906	6.26732	0.8227
63#	13.1989	14.2288	13.7138	0.728308
