# Supplementary material for: The abscisic acid–responsive element binding factors MAPKKK18 module regulates abscisic acid–induced leaf senescence in Arabidopsis
Source: J Biol Chem. 2023 Feb 24;299(4):103060. doi: 10.1016/j.jbc.2023.103060 (PMC10166789; doi:10.1016/j.jbc.2023.103060)
Supplement: Supplemental data 1 [file mmc1.zip › supporting informaiton of raw data for q-RT-PCR/Raw data for Figure S20 q-PCR of marker genes-1-11-2023.xlsx]

## Sheet: sum
NYE1	R1	R2	R3	R4	AVE	STDEV	t-test
WT	1.01171	1.29197	1.69471	1.55055	1.38724	0.300725
m3k18	0.957227	0.755733	0.990402	0.796932	0.875074	0.116043	0.0244571
M3K18OE#7	2.94925	2.53563	3.71597	2.02151	2.80559	0.715797	0.0146418
M3K18OE#15	6.71409	6.153	2.3806	3.41047	4.66454	2.09803	0.0355395
M3K18OE#35	1.05133	4.07282	2.01942	4.17896	2.83063	1.54758	0.0714363
NYC1	R1	R2	R3	R4	AVE	STDEV	t-test
WT	0.962843	0.744996	0.932165	1.08714	0.931786	0.14141
m3k18	0.523876	0.579735	0.584398	0.708919	0.599232	0.0781236	0.00549749
M3K18OE#7	1.39001	1.06244	1.57175	1.65222	1.4191	0.26185	0.0032573
M3K18OE#15	1.22583	3.30368	1.8194	2.49483	2.21093	0.894131	0.0391822
M3K18OE#35	0.449642	1.96831	0.648845	1.92816	1.24874	0.811958	0.253971
NYE2	R1	R2	R3	R4	AVE	STDEV	t-test
WT	1.441	1.57961	1.59702	2.43397	1.53921	0.0854946
m3k18	0.493558	0.714297	1.13187	1.17201	0.877935	0.329388	0.021
M3K18OE #7	9.1497	86.4799	2.27761	6.21711	5.88147	3.44832	0.95
M3K18OE #15	8.38433	8.01052	5.18402	7.05717	7.15901	1.43032	0.001
M3K18OE #35	0.0975505	2.65246	1.08617	2.00041	1.45915	1.11206	0.908
PAO	R1	R2	R3	R4	R5	AVE	STDEV	TTEST
WT	0.851067	1.00211	0.884437	1.03493	0.93146	0.940799	0.0773537
m3k18	0.874235	0.823062	1.14592	1.03851	0.661209	0.908587	0.189008	0.371783
M3K18OE#7	1.56783	1.11209	1.26692	2.11842	1.09365	1.43178	0.428282	0.027375
M3K18OE#15	1.09192	2.24202	1.75367	2.48177	1.0329	1.72046	0.655843	0.0213882
M3K18OE#35	0.874187	1.25778	0.921658	1.55514	1.48774	1.2193	0.313856	0.0354214
SAG29	R1	R2	R3	R4	R5	AVE	STDEV	TTEST
WT	21.3202	45.4511	37.69	38.1072	40.73	36.6597	9.11472
m3k18	16.0324	10.16	10.4782	3.02798	6.03	9.14571	4.93368	0.00439708
M3K18OE#7	92.9442	87.7112	92.907	79.7933	57.0003	82.0712	15.0099	0.00377133
M3K18OE#15	4.9186	55.9175	115.831	56.8432	1.61944	47.026	46.7556	0.313993
M3K18OE#35	123.692	67.3567	123.301	37.1693	238.261	117.956	76.8464	0.0399478
NYE1	R1	R2	R3	R4	AVE	STDEV	t-test
WT	2.42919	6.45307	6.78309	6.69658	5.59048	2.11216
m3k18	0.0550715	1.15982	0.0819218	0.767889	0.516176	0.541244	0.00632174
ABF4OE/m3k18#4	0.00799241	0.00519734	0.00566037	0.879336	0.224547	0.436528	0.00636227
ABF4OE/m3k18#7	0.799896	1.79555	1.03338	0.0165912	0.911354	0.732509	0.0118331
NYC1	R1	R2	R3	R4	AVE	STDEV	t-test
WT	2.54711	3.1344	2.2314	3.37851	2.82285	0.526519
m3k18	0.3175	1.17587	0.631389	0.679827	0.701145	0.3549	0.00137389
ABF4OE/m3k18#4	0.771439	0.981951	0.505949	0.683491	0.735708	0.197845	0.00130701
ABF4OE/m3k18#7	0.964258	2.84144	1.60273	0.488451	1.47422	1.01941	0.0516584
NYE2	R1	R2	R3	R4	AVE	STDEV	t-test
WT	1.93543	1.93563	4.78891	5.003	3.41574	1.71144
m3k18	0.129396	1.09061	0.552427	1.15407	0.731628	0.483779	0.023
ABF4OE/m3k18#4	0.175572	1.82683	0.364673	0.652446	0.75488	0.741041	0.029
ABF4OE/m3k18#7	0.583863	0.011181	0.407596	0.166891	0.292383	0.253678	0.011
PAO	R1	R2	R3	R4	R5	R6	AVE	STDEV	TTEST
WT	2.29487	2.28338	1.52286	2.7455	4.49959	5.00222	3.05807	1.37803
m3k18	1.89635	1.56924	0.360775	0.39606	1.41763	1.44191	1.18033	0.644269	0.0084983
ABF4OE/m3k18#4	0.45229	0.782544	0.910478	0.752619	0.577805	0.449263	0.654167	0.189968	0.00573767
ABF4OE/m3k18#7	0.777271	0.929238	0.978206	0.68968	0.662146	0.959882	0.832737	0.140913	0.00598986
SAG29	R1	R2	R3	R4	R5	R6	AVE	STDEV	TTEST
WT	991.996	619.81	163.021	646.125	657.127	706.34	657.351	223.285
m3k18	450.26	624.894	30.0324	466.94	496.475	174.7	373.884	223.801	0.0194275
ABF4OE/m3k18#4	84.5775	304.021	92.2822	204.737	63.2087	85.6162	139.074	95.1752	0.00423417
ABF4OE/m3k18#7	129.023	204.768	267.19	209.449	60.4286	204.12	179.163	72.8784	0.00876851

## Sheet: NYE1-M3K18OE
	Well	Target	Content	Sample	Biological Set Name	Cq	Cq Mean	Cq Std. Dev	Starting Quantity (SQ)	Log Starting Quantity	SQ Mean	SQ Std. Dev	Set Point	Well Note	Delta Ct	E	E^Delta Ct	Fold change relative to UBC21	Fold change relative to UBQ10	Geometric mean
	A01	UBC21	Unkn	WT-ABA-R1		23.3386	22.9004	0.619664				0	60		-0.163874	2.01	0.891896
	A02		Unkn	WT-H2O-R1		23.068	22.7365	0.468788				0	60
	A03		Unkn	m3k18-ABA-R1		22.904	22.6372	0.377351				0	60		-0.612177	2.01	0.652214
	A04		Unkn	m3k18-H2O-R1		22.429	22.025	0.571357				0	60
	A05		Unkn	M3K18OE#7-ABA-R1		22.5048	22.2882	0.306386				0	60		0.299741	2.01	1.23277
	A06		Unkn	M3K18OE#7-H2O-R1		22.8483	22.5879	0.36817				0	60
	A07		Unkn	M3K18OE#15-ABA-R1		22.9594	22.6508	0.436416				0	60		-0.282826	2.01	0.820821
	A08		Unkn	M3K18OE#15-H2O-R1		22.6151	22.368	0.349439				0	60
	A09		Unkn	M3K18OE#35-ABA-R1		23.1185	22.6483	0.664852				0	60		0.105273	2.01	1.07626
	A10		Unkn	M3K18OE#35-H2O-R1		23.1378	22.7536	0.543336				0	60
	A11		Unkn
	A12		Unkn
	B01		Unkn	WT-ABA-R1		22.4622						0	60
	B02		Unkn	WT-H2O-R1		22.405						0	60
	B03		Unkn	m3k18-ABA-R1		22.3704						0	60
	B04		Unkn	m3k18-H2O-R1		21.621						0	60
	B05		Unkn	M3K18OE#7-ABA-R1		22.0715						0	60
	B06		Unkn	M3K18OE#7-H2O-R1		22.3276						0	60
	B07		Unkn	M3K18OE#15-ABA-R1		22.3422						0	60
	B08		Unkn	M3K18OE#15-H2O-R1		22.1209						0	60
	B09		Unkn	M3K18OE#35-ABA-R1		22.1782						0	60
	B10		Unkn	M3K18OE#35-H2O-R1		22.3694						0	60
	B11		Unkn
	B12		Unkn
	C01	UBQ10	Unkn	WT-ABA-R1		17.4322	17.189	0.343892				0	60		0.398629	1.98	1.31298
	C02		Unkn	WT-H2O-R1		17.7746	17.5876	0.264361				0	60
	C03		Unkn	m3k18-ABA-R1		18.3163	17.8776	0.620506				0	60		-0.967235	1.98	0.516482
	C04		Unkn	m3k18-H2O-R1		17.3267	16.9103	0.588805				0	60
	C05		Unkn	M3K18OE#7-ABA-R1		16.9442	16.7156	0.323311				0	60		0.637443	1.98	1.54564
	C06		Unkn	M3K18OE#7-H2O-R1		17.3293	17.3531	0.0335903				0	60
	C07		Unkn	M3K18OE#15-ABA-R1		17.6356	17.392	0.344397				0	60		-0.6911	1.98	0.623699
	C08		Unkn	M3K18OE#15-H2O-R1		16.9147	16.7009	0.302376				0	60
	C09		Unkn	M3K18OE#35-ABA-R1		16.2916	16.2135	0.110386				0	60		1.22385	1.98	2.30713
	C10		Unkn	M3K18OE#35-H2O-R1		17.9211	17.4374	0.684122				0	60
	C11		Unkn
	C12		Unkn
	D01		Unkn	WT-ABA-R1		16.9458						0	60
	D02		Unkn	WT-H2O-R1		17.4007						0	60
	D03		Unkn	m3k18-ABA-R1		17.4388						0	60
	D04		Unkn	m3k18-H2O-R1		16.494						0	60
	D05		Unkn	M3K18OE#7-ABA-R1		16.487						0	60
	D06		Unkn	M3K18OE#7-H2O-R1		17.3768						0	60
	D07		Unkn	M3K18OE#15-ABA-R1		17.1485						0	60
	D08		Unkn	M3K18OE#15-H2O-R1		16.4871						0	60
	D09		Unkn	M3K18OE#35-ABA-R1		16.1354						0	60
	D10		Unkn	M3K18OE#35-H2O-R1		16.9536						0	60
	D11		Unkn
	D12		Unkn
	E01	NYE1	Unkn	WT-ABA-R1		22.6085	22.642	0.0473509				0	60		0.145352	1.865	1.09482	1.22752	0.833843	1.01171
	E02		Unkn	WT-H2O-R1		22.8543	22.7873	0.0947224				0	60
	E03		Unkn	m3k18-ABA-R1		23.2881	23.2041	0.118868				0	60		-0.943045	1.865	0.555569	0.851819	1.07568	0.957227
	E04		Unkn	m3k18-H2O-R1		22.6788	22.261	0.590823				0	60
	E05		Unkn	M3K18OE#7-ABA-R1		20.3036	20.5138	0.297182				0	60		2.25251	1.865	4.07104	3.30237	2.6339	2.94925
	E06		Unkn	M3K18OE#7-H2O-R1		22.8417	22.7663	0.106705				0	60
	E07		Unkn	M3K18OE#15-ABA-R1		19.9621	19.8589	0.145909				0	60		2.51811	1.865	4.80395	5.85262	7.70236	6.71409
	E08		Unkn	M3K18OE#15-H2O-R1		22.2233	22.377	0.217398				0	60
	E09		Unkn	M3K18OE#35-ABA-R1		21.8985	21.6841	0.303238				0	60		0.809937	1.865	1.65666	1.53927	0.718059	1.05133
	E10		Unkn	M3K18OE#35-H2O-R1		22.8896	22.494	0.55938				0	60
	E11		Unkn
	E12		Unkn
	F01		Unkn	WT-ABA-R1		22.6755						0	60
	F02		Unkn	WT-H2O-R1		22.7204						0	60
	F03		Unkn	m3k18-ABA-R1		23.12						0	60
	F04		Unkn	m3k18-H2O-R1		21.8432						0	60
	F05		Unkn	M3K18OE#7-ABA-R1		20.7239						0	60
	F06		Unkn	M3K18OE#7-H2O-R1		22.6908						0	60
	F07		Unkn	M3K18OE#15-ABA-R1		19.7557						0	60
	F08		Unkn	M3K18OE#15-H2O-R1		22.5307						0	60
	F09		Unkn	M3K18OE#35-ABA-R1		21.4697						0	60
	F10		Unkn	M3K18OE#35-H2O-R1		22.0985						0	60
	F11		Unkn
	F12		Unkn
	Well	Target	Content	Sample	Biological Set Name	Cq	Cq Mean	Cq Std. Dev	Starting Quantity (SQ)	Log Starting Quantity	SQ Mean	SQ Std. Dev	Set Point	Well Note	Delta Ct	E	E^Delta Ct	UBC21	UBQ10	Geometric mean
	A01	UBC21	Unkn	WT-ABA-R2		22.7172	22.4263	0.411399				0	60		-0.0947487	2.01	0.935993
	A02		Unkn	WT-H2O-R2		22.58	22.3315	0.351418				0	60
	A03		Unkn	m3k18-ABA-R2		23.0963	22.7601	0.475369				0	60		-0.298554	2.01	0.811857
	A04		Unkn	m3k18-H2O-R2		22.7259	22.4616	0.373795				0	60
	A05		Unkn	M3K18OE#7-ABA-R2		23.3992	23.1605	0.337518				0	60		-0.700756	2.01	0.613103
	A06		Unkn	M3K18OE#7-H2O-R2		22.6464	22.4598	0.263987				0	60
	A07		Unkn	M3K18OE#15-ABA-R2		22.7541	22.4688	0.403459				0	60		0.152915	2.01	1.11266
	A08		Unkn	M3K18OE#15-H2O-R2		22.7921	22.6218	0.240852				0	60
	A09		Unkn	M3K18OE#35-ABA-R2		23.6876	23.3666	0.453966				0	60		-0.44085	2.01	0.735082
	A10		Unkn	M3K18OE#35-H2O-R2		23.4654	22.9257	0.763239				0	60
	A11		Unkn
	A12		Unkn
	B01		Unkn	WT-ABA-R2		22.1354						0	60
	B02		Unkn	WT-H2O-R2		22.083						0	60
	B03		Unkn	m3k18-ABA-R2		22.424						0	60
	B04		Unkn	m3k18-H2O-R2		22.1973						0	60
	B05		Unkn	M3K18OE#7-ABA-R2		22.9219						0	60
	B06		Unkn	M3K18OE#7-H2O-R2		22.2731						0	60
	B07		Unkn	M3K18OE#15-ABA-R2		22.1836						0	60
	B08		Unkn	M3K18OE#15-H2O-R2		22.4514						0	60
	B09		Unkn	M3K18OE#35-ABA-R2		23.0456						0	60
	B10		Unkn	M3K18OE#35-H2O-R2		22.3861						0	60
	B11		Unkn
	B12		Unkn
	C01	UBQ10	Unkn	WT-ABA-R2		17.0848	16.9846	0.141578				0	60		0.453581	1.98	1.36321
	C02		Unkn	WT-H2O-R2		17.6401	17.4382	0.285481				0	60
	C03		Unkn	m3k18-ABA-R2		17.1692	16.9903	0.2531				0	60		0.460707	1.98	1.36986
	C04		Unkn	m3k18-H2O-R2		17.6514	17.451	0.283408				0	60
	C05		Unkn	M3K18OE#7-ABA-R2		17.3144	17.0155	0.422616				0	60		0.391154	1.98	1.3063
	C06		Unkn	M3K18OE#7-H2O-R2		17.679	17.4067	0.385046				0	60
	C07		Unkn	M3K18OE#15-ABA-R2		16.8617	16.651	0.298061				0	60		0.218301	1.98	1.16081
	C08		Unkn	M3K18OE#15-H2O-R2		16.7962	16.8693	0.103293				0	60
	C09		Unkn	M3K18OE#35-ABA-R2		18.1371	17.9082	0.32372				0	60		-0.573689	1.98	0.675782
	C10		Unkn	M3K18OE#35-H2O-R2		17.5364	17.3345	0.285437				0	60
	C11		Unkn
	C12		Unkn
	D01		Unkn	WT-ABA-R2		16.8845						0	60
	D02		Unkn	WT-H2O-R2		17.2364						0	60
	D03		Unkn	m3k18-ABA-R2		16.8113						0	60
	D04		Unkn	m3k18-H2O-R2		17.2506						0	60
	D05		Unkn	M3K18OE#7-ABA-R2		16.7167						0	60
	D06		Unkn	M3K18OE#7-H2O-R2		17.1344						0	60
	D07		Unkn	M3K18OE#15-ABA-R2		16.4402						0	60
	D08		Unkn	M3K18OE#15-H2O-R2		16.9423						0	60
	D09		Unkn	M3K18OE#35-ABA-R2		17.6793						0	60
	D10		Unkn	M3K18OE#35-H2O-R2		17.1327						0	60
	D11		Unkn
	D12		Unkn
	E01	NYE1	Unkn	WT-ABA-R2		22.2671	22.0992	0.23754				0	60		0.606513	1.865	1.45939	1.55918	1.07055	1.29197
	E02		Unkn	WT-H2O-R2		22.824	22.7057	0.167397				0	60
	E03		Unkn	m3k18-ABA-R2		23.034	22.9133	0.17064				0	60		-0.364098	1.865	0.796978	0.981673	0.581796	0.755733
	E04		Unkn	m3k18-H2O-R2		22.6704	22.5492	0.171444				0	60
	E05		Unkn	M3K18OE#7-ABA-R2		21.8039	21.4146	0.550625				0	60		1.31474	1.865	2.2692	3.70117	1.73713	2.53563
	E06		Unkn	M3K18OE#7-H2O-R2		22.7535	22.7293	0.0341665				0	60
	E07		Unkn	M3K18OE#15-ABA-R2		19.2738	19.1834	0.127948				0	60		3.12049	1.865	6.99278	6.28473	6.02403	6.153
	E08		Unkn	M3K18OE#15-H2O-R2		22.303	22.3039	0.00118226				0	60
	E09		Unkn	M3K18OE#35-ABA-R2		21.1125	20.9278	0.261293				0	60		1.69192	1.865	2.87056	3.90509	4.24776	4.07282
	E10		Unkn	M3K18OE#35-H2O-R2		22.8097	22.6197	0.26871				0	60
	E11		Unkn
	E12		Unkn
	F01		Unkn	WT-ABA-R2		21.9312						0	60
	F02		Unkn	WT-H2O-R2		22.5873						0	60
	F03		Unkn	m3k18-ABA-R2		22.7926						0	60
	F04		Unkn	m3k18-H2O-R2		22.428						0	60
	F05		Unkn	M3K18OE#7-ABA-R2		21.0252						0	60
	F06		Unkn	M3K18OE#7-H2O-R2		22.7052						0	60
	F07		Unkn	M3K18OE#15-ABA-R2		19.0929						0	60
	F08		Unkn	M3K18OE#15-H2O-R2		22.3047						0	60
	F09		Unkn	M3K18OE#35-ABA-R2		20.743						0	60
	F10		Unkn	M3K18OE#35-H2O-R2		22.4297						0	60
	F11		Unkn									0	60
	F12		Unkn									0	60
Well	Target	Content	Sample	Biological Set Name	Cq	Cq Mean	Cq Std. Dev	Starting Quantity (SQ)	Log Starting Quantity	SQ Mean	SQ Std. Dev	Set Point	Well Note	Delta Ct	E	E^Delta Ct	UBC21	UBQ10	Geometric mean
A01	UBC21	Unkn	WT-ABA-R3		22.8905	22.7627	0.180688				0	60		-0.42728	2.01	0.74208
A02		Unkn	WT-H2O-R3		22.6121	22.3355	0.391157				0	60
A03		Unkn	m3k18-ABA-R3		23.0272	22.7681	0.366461				0	60		-0.0391026	2.01	0.97307
A04		Unkn	m3k18-H2O-R3		23.0951	22.729	0.517809				0	60
A05		Unkn	M3K18OE#7-ABA-R3		23.1826	22.9745	0.294379				0	60		-0.387714	2.01	0.762863
A06		Unkn	M3K18OE#7-H2O-R3		23.0967	22.5867	0.72114				0	60
A07		Unkn	M3K18OE#15-ABA-R3		23.4366	23.0645	0.526297				0	60		-0.629927	2.01	0.644182
A08		Unkn	M3K18OE#15-H2O-R3		22.6236	22.4345	0.267405				0	60
A09		Unkn	M3K18OE#35-ABA-R3		23.1875	22.8355	0.497869				0	60		0.15371	2.01	1.11328
A10		Unkn	M3K18OE#35-H2O-R3		23.7983	22.9892	1.14427				0	60
A11		Unkn
A12		Unkn
B01		Unkn	WT-ABA-R3		22.635						0	60
B02		Unkn	WT-H2O-R3		22.0589						0	60
B03		Unkn	m3k18-ABA-R3		22.509						0	60
B04		Unkn	m3k18-H2O-R3		22.3629						0	60
B05		Unkn	M3K18OE#7-ABA-R3		22.7663						0	60
B06		Unkn	M3K18OE#7-H2O-R3		22.0768						0	60
B07		Unkn	M3K18OE#15-ABA-R3		22.6923						0	60
B08		Unkn	M3K18OE#15-H2O-R3		22.2454						0	60
B09		Unkn	M3K18OE#35-ABA-R3		22.4834						0	60
B10		Unkn	M3K18OE#35-H2O-R3		22.1801						0	60
B11		Unkn
B12		Unkn
C01	UBQ10	Unkn	WT-ABA-R3		17.3177	17.1725	0.205338				0	60		0.177165	1.98	1.12865
C02		Unkn	WT-H2O-R3		17.5598	17.3497	0.297121				0	60
C03		Unkn	m3k18-ABA-R3		17.685	17.5103	0.24698				0	60		-0.156609	1.98	0.898544
C04		Unkn	m3k18-H2O-R3		17.5665	17.3537	0.300959				0	60
C05		Unkn	M3K18OE#7-ABA-R3		16.8688	17.3796	0.722276				0	60		0.0934855	1.98	1.06594
C06		Unkn	M3K18OE#7-H2O-R3		17.8817	17.473	0.577867				0	60
C07		Unkn	M3K18OE#15-ABA-R3		17.222	17.1949	0.0382397				0	60		-0.273087	1.98	0.829821
C08		Unkn	M3K18OE#15-H2O-R3		17.1634	16.9218	0.341577				0	60
C09		Unkn	M3K18OE#35-ABA-R3		18.2401	17.7405	0.706564				0	60		-0.0930022	1.98	0.938446
C10		Unkn	M3K18OE#35-H2O-R3		17.678	17.6475	0.0432033				0	60
C11		Unkn
C12		Unkn
D01		Unkn	WT-ABA-R3		17.0273						0	60
D02		Unkn	WT-H2O-R3		17.1396						0	60
D03		Unkn	m3k18-ABA-R3		17.3357						0	60
D04		Unkn	m3k18-H2O-R3		17.1409						0	60
D05		Unkn	M3K18OE#7-ABA-R3		17.8903						0	60
D06		Unkn	M3K18OE#7-H2O-R3		17.0644						0	60
D07		Unkn	M3K18OE#15-ABA-R3		17.1679						0	60
D08		Unkn	M3K18OE#15-H2O-R3		16.6803						0	60
D09		Unkn	M3K18OE#35-ABA-R3		17.2409						0	60
D10		Unkn	M3K18OE#35-H2O-R3		17.6169						0	60
D11		Unkn
D12		Unkn
E01	NYE1	Unkn	WT-ABA-R3		22.4809	22.4548	0.0368476				0	60		0.70416	1.865	1.55096	2.09002	1.37418	1.69471
E02		Unkn	WT-H2O-R3		22.7418	23.159	0.589961				0	60
E03		Unkn	m3k18-ABA-R3		23.0909	22.9298	0.227753				0	60		-0.123197	1.865	0.92609	0.95172	1.03066	0.990402
E04		Unkn	m3k18-H2O-R3		23.0017	22.8066	0.275837				0	60
E05		Unkn	M3K18OE#7-ABA-R3		21.2224	20.6118	0.863561				0	60		1.94017	1.865	3.35091	4.39254	3.14361	3.71597
E06		Unkn	M3K18OE#7-H2O-R3		22.4379	22.5519	0.161282				0	60
E07		Unkn	M3K18OE#15-ABA-R3		21.1522	21.2469	0.133977				0	60		0.889185	1.865	1.74054	2.70193	2.09749	2.3806
E08		Unkn	M3K18OE#15-H2O-R3		22.2352	22.1361	0.140185				0	60
E09		Unkn	M3K18OE#35-ABA-R3		21.6704	21.4802	0.269043				0	60		1.16276	1.865	2.06411	1.85408	2.1995	2.01942
E10		Unkn	M3K18OE#35-H2O-R3		22.8666	22.6429	0.316266				0	60
E11		Unkn
E12		Unkn
F01		Unkn	WT-ABA-R3		22.4288						0	60
F02		Unkn	WT-H2O-R3		23.5762						0	60
F03		Unkn	m3k18-ABA-R3		22.7688						0	60
F04		Unkn	m3k18-H2O-R3		22.6116						0	60
F05		Unkn	M3K18OE#7-ABA-R3		20.0011						0	60
F06		Unkn	M3K18OE#7-H2O-R3		22.666						0	60
F07		Unkn	M3K18OE#15-ABA-R3		21.3416						0	60
F08		Unkn	M3K18OE#15-H2O-R3		22.037						0	60
F09		Unkn	M3K18OE#35-ABA-R3		21.2899						0	60
F10		Unkn	M3K18OE#35-H2O-R3		22.4193						0	60
F11		Unkn									0	60
F12		Unkn									0	60
Well	Target	Content	Sample	Biological Set Name	Cq	Cq Mean	Cq Std. Dev	Starting Quantity (SQ)	Log Starting Quantity	SQ Mean	SQ Std. Dev	Set Point	Well Note	Delta Ct	E	E^Delta Ct	UBC21	UBQ10	Geometric mean
A01	UBC21	Unkn	WT-ABA-R4		22.8515	22.5986	0.357606				0	60		-0.322944	2.01	0.79815
A02		Unkn	WT-H2O-R4		22.5897	22.2757	0.44406				0	60
A03		Unkn	m3k18-ABA-R4		23.0254	22.7965	0.323728				0	60		-0.162195	2.01	0.892942
A04		Unkn	m3k18-H2O-R4		23.103	22.6343	0.662916				0	60
A05		Unkn	M3K18OE#7-ABA-R4		22.8437	22.6562	0.265234				0	60		0.226932	2.01	1.17167
A06		Unkn	M3K18OE#7-H2O-R4		23.196	22.8831	0.442534				0	60
A07		Unkn	M3K18OE#15-ABA-R4		23.0862	22.6605	0.602106				0	60		-0.0617006	2.01	0.957839
A08		Unkn	M3K18OE#15-H2O-R4		22.7801	22.5988	0.256516				0	60
A09		Unkn	M3K18OE#35-ABA-R4		23.1236	22.8653	0.3654				0	60		-0.352396	2.01	0.781906
A10		Unkn	M3K18OE#35-H2O-R4		22.9379	22.5129	0.601039				0	60
A11		Unkn
A12		Unkn
B01		Unkn	WT-ABA-R4		22.3458						0	60
B02		Unkn	WT-H2O-R4		21.9617						0	60
B03		Unkn	m3k18-ABA-R4		22.5675						0	60
B04		Unkn	m3k18-H2O-R4		22.1655						0	60
B05		Unkn	M3K18OE#7-ABA-R4		22.4686						0	60
B06		Unkn	M3K18OE#7-H2O-R4		22.5702						0	60
B07		Unkn	M3K18OE#15-ABA-R4		22.2347						0	60
B08		Unkn	M3K18OE#15-H2O-R4		22.4174						0	60
B09		Unkn	M3K18OE#35-ABA-R4		22.6069						0	60
B10		Unkn	M3K18OE#35-H2O-R4		22.0879						0	60
B11		Unkn
B12		Unkn
C01	UBQ10	Unkn	WT-ABA-R4		17.3742	17.284	0.127535				0	60		-0.376657	1.98	0.773142
C02		Unkn	WT-H2O-R4		17.1438	16.9073	0.334387				0	60
C03		Unkn	m3k18-ABA-R4		17.7455	17.6025	0.202265				0	60		-0.0475867	1.98	0.968016
C04		Unkn	m3k18-H2O-R4		17.8266	17.5549	0.384257				0	60
C05		Unkn	M3K18OE#7-ABA-R4		17.5034	17.2807	0.314919				0	60		0.390846	1.98	1.30602
C06		Unkn	M3K18OE#7-H2O-R4		17.9932	17.6715	0.454852				0	60
C07		Unkn	M3K18OE#15-ABA-R4		17.0627	16.8725	0.268868				0	60		0.424075	1.98	1.33601
C08		Unkn	M3K18OE#15-H2O-R4		17.4286	17.2966	0.18661				0	60
C09		Unkn	M3K18OE#35-ABA-R4		17.4238	17.3439	0.112883				0	60		-0.197404	1.98	0.873851
C10		Unkn	M3K18OE#35-H2O-R4		17.1153	17.1465	0.0442331				0	60
C11		Unkn
C12		Unkn
D01		Unkn	WT-ABA-R4		17.1938						0	60
D02		Unkn	WT-H2O-R4		16.6709						0	60
D03		Unkn	m3k18-ABA-R4		17.4595						0	60
D04		Unkn	m3k18-H2O-R4		17.2832						0	60
D05		Unkn	M3K18OE#7-ABA-R4		17.058						0	60
D06		Unkn	M3K18OE#7-H2O-R4		17.3499						0	60
D07		Unkn	M3K18OE#15-ABA-R4		16.6824						0	60
D08		Unkn	M3K18OE#15-H2O-R4		17.1647						0	60
D09		Unkn	M3K18OE#35-ABA-R4		17.2641						0	60
D10		Unkn	M3K18OE#35-H2O-R4		17.1778						0	60
D11		Unkn
D12		Unkn
E01	NYE1	Unkn	WT-ABA-R4		22.1467	21.9124	0.331471				0	60		0.316452	1.865	1.21803	1.52606	1.57543	1.55055
E02		Unkn	WT-H2O-R4		22.4005	22.2288	0.242743				0	60
E03		Unkn	m3k18-ABA-R4		23.5891	23.165	0.599836				0	60		-0.481107	1.865	0.740925	0.829757	0.765406	0.796932
E04		Unkn	m3k18-H2O-R4		22.8061	22.6839	0.172858				0	60
E05		Unkn	M3K18OE#7-ABA-R4		21.2159	21.1968	0.0269635				0	60		1.47057	1.865	2.50065	2.13426	1.91471	2.02151
E06		Unkn	M3K18OE#7-H2O-R4		22.7387	22.6674	0.100835				0	60
E07		Unkn	M3K18OE#15-ABA-R4		20.3613	20.2001	0.227932				0	60		2.16628	1.865	3.85803	4.02784	2.88773	3.41047
E08		Unkn	M3K18OE#15-H2O-R4		22.6122	22.3664	0.34758				0	60
E09		Unkn	M3K18OE#35-ABA-R4		20.9798	20.7078	0.384629				0	60		1.98894	1.865	3.45433	4.41783	3.953	4.17896
E10		Unkn	M3K18OE#35-H2O-R4		22.8689	22.6968	0.243498				0	60
E11		Unkn
E12		Unkn
F01		Unkn	WT-ABA-R4		21.678						0	60
F02		Unkn	WT-H2O-R4		22.0572						0	60
F03		Unkn	m3k18-ABA-R4		22.7408						0	60
F04		Unkn	m3k18-H2O-R4		22.5616						0	60
F05		Unkn	M3K18OE#7-ABA-R4		21.1777						0	60
F06		Unkn	M3K18OE#7-H2O-R4		22.5961						0	60
F07		Unkn	M3K18OE#15-ABA-R4		20.0389						0	60
F08		Unkn	M3K18OE#15-H2O-R4		22.1206						0	60
F09		Unkn	M3K18OE#35-ABA-R4		20.4358						0	60
F10		Unkn	M3K18OE#35-H2O-R4		22.5246						0	60
F11		Unkn
F12		Unkn

## Sheet: NYC1-M3K18 OE
	Well	Target	Content	Sample	Biological Set Name	Cq	Cq Mean	Cq Std. Dev	Starting Quantity (SQ)	Log Starting Quantity	SQ Mean	SQ Std. Dev	Set Point	Well Note	Delta Ct	E	E^Delta Ct	Fold change relative to UBC21	Fold change relative to UBQ10	Geometric mean
	A01	UBC21	Unkn	WT-ABA-R1		23.2147	22.8011	0.585002				0	60		-0.168173	2.01	0.889223
	A02		Unkn	WT-H2O-R1		22.7095	22.6329	0.108314				0	60
	A03		Unkn	m3k18-ABA-R1		23.5886	23.1932	0.559242				0	60		-0.947319	2.01	0.516151
	A04		Unkn	m3k18-H2O-R1		22.4825	22.2459	0.334653				0	60
	A05		Unkn	M3K18OE#7-ABA-R1		22.7095	22.6856	0.0338131				0	60		-0.258972	2.01	0.834604
	A06		Unkn	M3K18OE#7-H2O-R1		22.7482	22.4266	0.454823				0	60
	A07		Unkn	M3K18OE#15-ABA-R1		22.6816	22.4621	0.31041				0	60		-0.24033	2.01	0.845537
	A08		Unkn	M3K18OE#15-H2O-R1		22.3673	22.2218	0.205765				0	60
	A09		Unkn	M3K18OE#35-ABA-R1		23.0009	22.6735	0.463024				0	60		-0.0395102	2.01	0.972793
	A10		Unkn	M3K18OE#35-H2O-R1		23.0172	22.6339	0.541984				0	60
	A11		Unkn
	A12		Unkn
	B01		Unkn	WT-ABA-R1		22.3874						0	60
	B02		Unkn	WT-H2O-R1		22.5563						0	60
	B03		Unkn	m3k18-ABA-R1		22.7978						0	60
	B04		Unkn	m3k18-H2O-R1		22.0093						0	60
	B05		Unkn	M3K18OE#7-ABA-R1		22.6617						0	60
	B06		Unkn	M3K18OE#7-H2O-R1		22.105						0	60
	B07		Unkn	M3K18OE#15-ABA-R1		22.2426						0	60
	B08		Unkn	M3K18OE#15-H2O-R1		22.0763						0	60
	B09		Unkn	M3K18OE#35-ABA-R1		22.3461						0	60
	B10		Unkn	M3K18OE#35-H2O-R1		22.2507						0	60
	B11		Unkn
	B12		Unkn
	C01	UBQ10	Unkn	WT-ABA-R1		17.2244	17.2005	0.0337847				0	60		0.935998	1.98	1.8953
	C02		Unkn	WT-H2O-R1		18.0749	18.1365	0.0871669				0	60
	C03		Unkn	m3k18-ABA-R1		16.5603	16.4943	0.0934086				0	60		0.28752	1.98	1.21702
	C04		Unkn	m3k18-H2O-R1		17.0218	16.7818	0.339428				0	60
	C05		Unkn	M3K18OE#7-ABA-R1		16.3666	16.3017	0.0918709				0	60		0.654719	1.98	1.56398
	C06		Unkn	M3K18OE#7-H2O-R1		17.1558	16.9564	0.282				0	60
	C07		Unkn	M3K18OE#15-ABA-R1		16.9842	16.7269	0.363821				0	60		-0.409736	1.98	0.755867
	C08		Unkn	M3K18OE#15-H2O-R1		16.4842	16.3172	0.236211				0	60
	C09		Unkn	M3K18OE#35-ABA-R1		16.1345	16.0471	0.123585				0	60		1.18278	1.98	2.24331
	C10		Unkn	M3K18OE#35-H2O-R1		17.559	17.2299	0.465476				0	60
	C11		Unkn
	C12		Unkn
	D01		Unkn	WT-ABA-R1		17.1766						0	60
	D02		Unkn	WT-H2O-R1		18.1982						0	60
	D03		Unkn	m3k18-ABA-R1		16.4282						0	60
	D04		Unkn	m3k18-H2O-R1		16.5418						0	60
	D05		Unkn	M3K18OE#7-ABA-R1		16.2367						0	60
	D06		Unkn	M3K18OE#7-H2O-R1		16.757						0	60
	D07		Unkn	M3K18OE#15-ABA-R1		16.4696						0	60
	D08		Unkn	M3K18OE#15-H2O-R1		16.1501						0	60
	D09		Unkn	M3K18OE#35-ABA-R1		15.9597						0	60
	D10		Unkn	M3K18OE#35-H2O-R1		16.9007						0	60
	D11		Unkn
	D12		Unkn
	E01	NYC1	Unkn	WT-ABA-R1		20.9782	20.958	0.0284781				0	60		0.317115	2.021	1.24997	1.40569	0.659511	0.962843
	E02		Unkn	WT-H2O-R1		21.3265	21.2752	0.072644				0	60
	E03		Unkn	m3k18-ABA-R1		21.7975	20.9291	1.22808				0	60		-1.24927	2.021	0.415208	0.804431	0.341168	0.523876
	E04		Unkn	m3k18-H2O-R1		19.7715	19.6798	0.129632				0	60
	E05		Unkn	M3K18OE#7-ABA-R1		18.6615	18.8484	0.264303				0	60		0.657387	2.021	1.58809	1.90281	1.01541	1.39001
	E06		Unkn	M3K18OE#7-H2O-R1		19.6929	19.5058	0.264724				0	60
	E07		Unkn	M3K18OE#15-ABA-R1		19.0787	18.8216	0.363635				0	60		-0.0287328	2.021	0.979987	1.15901	1.29651	1.22583
	E08		Unkn	M3K18OE#15-H2O-R1		19.0763	18.7928	0.400927				0	60
	E09		Unkn	M3K18OE#35-ABA-R1		20.2416	20.1279	0.160841				0	60		-0.581471	2.021	0.664236	0.682813	0.296096	0.449642
	E10		Unkn	M3K18OE#35-H2O-R1		19.8195	19.5464	0.386188				0	60
	E11		Unkn
	E12		Unkn
	F01		Unkn	WT-ABA-R1		20.9379						0	60
	F02		Unkn	WT-H2O-R1		21.2238						0	60
	F03		Unkn	m3k18-ABA-R1		20.0607						0	60
	F04		Unkn	m3k18-H2O-R1		19.5881						0	60
	F05		Unkn	M3K18OE#7-ABA-R1		19.0353						0	60
	F06		Unkn	M3K18OE#7-H2O-R1		19.3186						0	60
	F07		Unkn	M3K18OE#15-ABA-R1		18.5644						0	60
	F08		Unkn	M3K18OE#15-H2O-R1		18.5093						0	60
	F09		Unkn	M3K18OE#35-ABA-R1		20.0142						0	60
	F10		Unkn	M3K18OE#35-H2O-R1		19.2733						0	60
	F11		Unkn
	F12		Unkn
	G01		Unkn
	G02		Unkn
	G03		Unkn
	G04		Unkn
	G05		Unkn
	G06		Unkn
	G07		Unkn
	G08		Unkn
	G09		Unkn
	G10		Unkn
	G11		Unkn
	G12		Unkn
	H01		Unkn
	H02		Unkn
	H03		Unkn
	H04		Unkn
	H05		Unkn
	H06		Unkn
	H07		Unkn
	H08		Unkn
	H09		Unkn
	H10		Unkn
	H11		Unkn
	H12		Unkn								0	0	60
	Well	Target	Content	Sample	Biological Set Name	Cq	Cq Mean	Cq Std. Dev	Starting Quantity (SQ)	Log Starting Quantity	SQ Mean	SQ Std. Dev	Set Point	Well Note	Delta Ct	E	E^Delta Ct	Fold change relative to UBC21	Fold change relative to UBQ10	Geometric mean
	A01	UBC21	Unkn	WT-ABA-R2		22.8298	22.5294	0.424814				0	60		0.116408	2.01	1.08466
	A02		Unkn	WT-H2O-R2		22.9462	22.6458	0.424762				0	60
	A03		Unkn	m3k18-ABA-R2		23.4914	23.173	0.450362				0	60		0.373376	2.01	1.29779
	A04		Unkn	m3k18-H2O-R2		24.6266	23.5464	1.5277				0	60
	A05		Unkn	M3K18OE#7-ABA-R2		23.3472	23.1199	0.321453				0	60		-0.342744	2.01	0.787193
	A06		Unkn	M3K18OE#7-H2O-R2		23.0725	22.7771	0.417641				0	60
	A07		Unkn	M3K18OE#15-ABA-R2		24.0097	23.7367	0.386133				0	60		-1.06369	2.01	0.475876
	A08		Unkn	M3K18OE#15-H2O-R2		22.8506	22.673	0.25122				0	60
	A09		Unkn	M3K18OE#35-ABA-R2		23.8767	23.6013	0.389392				0	60		-0.727072	2.01	0.601942
	A10		Unkn	M3K18OE#35-H2O-R2		22.9417	22.8743	0.0953845				0	60
	A11		Unkn
	A12		Unkn
	B01		Unkn	WT-ABA-R2		22.229						0	60			2.01
	B02		Unkn	WT-H2O-R2		22.3455						0	60
	B03		Unkn	m3k18-ABA-R2		22.8545						0	60			2.01
	B04		Unkn	m3k18-H2O-R2		22.4661						0	60
	B05		Unkn	M3K18OE#7-ABA-R2		22.8926						0	60			2.01
	B06		Unkn	M3K18OE#7-H2O-R2		22.4818						0	60
	B07		Unkn	M3K18OE#15-ABA-R2		23.4636						0	60			2.01
	B08		Unkn	M3K18OE#15-H2O-R2		22.4953						0	60
	B09		Unkn	M3K18OE#35-ABA-R2		23.326						0	60			2.01
	B10		Unkn	M3K18OE#35-H2O-R2		22.8068						0	60
	B11		Unkn
	B12		Unkn
	C01	UBQ10	Unkn	WT-ABA-R2		16.9833	16.92	0.089491				0	60		0.350057	1.98	1.27013
	C02		Unkn	WT-H2O-R2		17.4321	17.2701	0.229211				0	60
	C03		Unkn	m3k18-ABA-R2		17.3829	17.2057	0.250649				0	60		0.366889	1.98	1.28482
	C04		Unkn	m3k18-H2O-R2		17.6716	17.5726	0.140038				0	60
	C05		Unkn	M3K18OE#7-ABA-R2		17.2204	16.9489	0.384006				0	60		0.600304	1.98	1.50692
	C06		Unkn	M3K18OE#7-H2O-R2		17.8406	17.5492	0.412086				0	60
	C07		Unkn	M3K18OE#15-ABA-R2		17.9616	17.5555	0.574317				0	60		-0.711407	1.98	0.615107
	C08		Unkn	M3K18OE#15-H2O-R2		16.9314	16.8441	0.123528				0	60
	C09		Unkn	M3K18OE#35-ABA-R2		18.0521	17.9213	0.185004				0	60		-0.640346	1.98	0.645701
	C10		Unkn	M3K18OE#35-H2O-R2		17.387	17.281	0.149999				0	60
	C11		Unkn
	C12		Unkn
	D01		Unkn	WT-ABA-R2		16.8567						0	60			1.98
	D02		Unkn	WT-H2O-R2		17.108						0	60
	D03		Unkn	m3k18-ABA-R2		17.0285						0	60			1.98
	D04		Unkn	m3k18-H2O-R2		17.4736						0	60
	D05		Unkn	M3K18OE#7-ABA-R2		16.6774						0	60			1.98
	D06		Unkn	M3K18OE#7-H2O-R2		17.2578						0	60
	D07		Unkn	M3K18OE#15-ABA-R2		17.1494						0	60			1.98
	D08		Unkn	M3K18OE#15-H2O-R2		16.7567						0	60
	D09		Unkn	M3K18OE#35-ABA-R2		17.7905						0	60			1.98
	D10		Unkn	M3K18OE#35-H2O-R2		17.1749						0	60
	D11		Unkn
	D12		Unkn
	E01	NYC1	Unkn	WT-ABA-R2		20.7017	20.4372	0.374078				0	60		-0.190709	2.021	0.874432	0.806179	0.688456	0.744996
	E02		Unkn	WT-H2O-R2		20.386	20.2465	0.197266				0	60
	E03		Unkn	m3k18-ABA-R2		21.1681	20.9022	0.376				0	60		-0.411518	2.021	0.748607	0.57683	0.582654	0.579735
	E04		Unkn	m3k18-H2O-R2		20.4844	20.4907	0.00889912				0	60
	E05		Unkn	M3K18OE#7-ABA-R2		19.8515	19.8471	0.0061674				0	60		0.207449	2.021	1.15715	1.46997	0.767892	1.06244
	E06		Unkn	M3K18OE#7-H2O-R2		20.1954	20.0546	0.199189				0	60
	E07		Unkn	M3K18OE#15-ABA-R2		18.7586	18.76					0	60		0.825418	2.021	1.78739	3.756	2.90582	3.30368
	E08		Unkn	M3K18OE#15-H2O-R2		19.7712	19.5854	0.262693				0	60
	E09		Unkn	M3K18OE#35-ABA-R2		20.1868	20.0253	0.22834				0	60		0.290892	2.021	1.22712	2.0386	1.90045	1.96831
	E10		Unkn	M3K18OE#35-H2O-R2		20.3974	20.3162	0.114864				0	60
	E11		Unkn
	E12		Unkn
	F01		Unkn	WT-ABA-R2		20.1727						0	60			2.021
	F02		Unkn	WT-H2O-R2		20.107						0	60
	F03		Unkn	m3k18-ABA-R2		20.6363						0	60			2.021
	F04		Unkn	m3k18-H2O-R2		20.497						0	60
	F05		Unkn	M3K18OE#7-ABA-R2		19.8428						0	60			2.021
	F06		Unkn	M3K18OE#7-H2O-R2		19.9137						0	60
	F07		Unkn	M3K18OE#15-ABA-R2		35.2979						0	60			2.021
	F08		Unkn	M3K18OE#15-H2O-R2		19.3997						0	60
	F09		Unkn	M3K18OE#35-ABA-R2		19.8638						0	60			2.021
	F10		Unkn	M3K18OE#35-H2O-R2		20.235						0	60
	Well	Target	Content	Sample	Biological Set Name	Cq	Cq Mean	Cq Std. Dev	Starting Quantity (SQ)	Log Starting Quantity	SQ Mean	SQ Std. Dev	Set Point	Well Note	Delta Ct	E	E^Delta Ct	Fold change relative to UBC21	Fold change relative to UBQ10	Geometric mean
	A01	UBC21	Unkn	WT-ABA-R3		23.419	23.298	0.171057				0	60		-0.347592	2.01	0.784533
	A02		Unkn	WT-H2O-R3		23.0603	22.9504	0.155348				0	60
	A03		Unkn	m3k18-ABA-R3		24.1553	23.6817	0.669787				0	60		-0.240959	2.01	0.845167
	A04		Unkn	m3k18-H2O-R3		23.6607	23.4407	0.311157				0	60
	A05		Unkn	M3K18OE#7-ABA-R3		23.6985	23.3444	0.500696				0	60		0.234176	2.01	1.17761
	A06		Unkn	M3K18OE#7-H2O-R3		24.0235	23.5786	0.629248				0	60
	A07		Unkn	M3K18OE#15-ABA-R3		23.2504	23.1753	0.106243				0	60		-0.679513	2.01	0.622263
	A08		Unkn	M3K18OE#15-H2O-R3		22.6308	22.4957	0.191016				0	60
	A09		Unkn	M3K18OE#35-ABA-R3		23.961	23.4746	0.687855				0	60		0.340389	2.01	1.26825
	A10		Unkn	M3K18OE#35-H2O-R3		24.0663	23.815	0.355413				0	60
	A11		Unkn
	A12		Unkn
	B01		Unkn	WT-ABA-R3		23.177						0	60
	B02		Unkn	WT-H2O-R3		22.8406						0	60
	B03		Unkn	m3k18-ABA-R3		23.2081						0	60
	B04		Unkn	m3k18-H2O-R3		23.2207						0	60
	B05		Unkn	M3K18OE#7-ABA-R3		22.9904						0	60
	B06		Unkn	M3K18OE#7-H2O-R3		23.1336						0	60
	B07		Unkn	M3K18OE#15-ABA-R3		23.1001						0	60
	B08		Unkn	M3K18OE#15-H2O-R3		22.3607						0	60
	B09		Unkn	M3K18OE#35-ABA-R3		22.9883						0	60
	B10		Unkn	M3K18OE#35-H2O-R3		23.5637						0	60
	B11		Unkn
	B12		Unkn
	C01	UBQ10	Unkn	WT-ABA-R3		17.5508	17.4249	0.178054				0	60		0.531397	1.98	1.43763
	C02		Unkn	WT-H2O-R3		17.9812	17.9563	0.0351778				0	60
	C03		Unkn	m3k18-ABA-R3		17.7859	17.6548	0.185514				0	60		-0.114306	1.98	0.924889
	C04		Unkn	m3k18-H2O-R3		17.6869	17.5404	0.207147				0	60
	C05		Unkn	M3K18OE#7-ABA-R3		17.3471	17.062	0.403147				0	60		0.987942	1.98	1.96376
	C06		Unkn	M3K18OE#7-H2O-R3		18.2928	18.0499	0.343477				0	60
	C07		Unkn	M3K18OE#15-ABA-R3		17.7424	17.5545	0.265782				0	60		-0.562053	1.98	0.681175
	C08		Unkn	M3K18OE#15-H2O-R3		17.157	16.9925	0.23268				0	60
	C09		Unkn	M3K18OE#35-ABA-R3		18.0516	17.9085	0.202329				0	60		0.287231	1.98	1.21678
	C10		Unkn	M3K18OE#35-H2O-R3		18.2837	18.1957	0.124364				0	60
	C11		Unkn
	C12		Unkn
	D01		Unkn	WT-ABA-R3		17.299						0	60
	D02		Unkn	WT-H2O-R3		17.9314						0	60
	D03		Unkn	m3k18-ABA-R3		17.5236						0	60
	D04		Unkn	m3k18-H2O-R3		17.394						0	60
	D05		Unkn	M3K18OE#7-ABA-R3		16.7769						0	60
	D06		Unkn	M3K18OE#7-H2O-R3		17.8071						0	60
	D07		Unkn	M3K18OE#15-ABA-R3		17.3666						0	60
	D08		Unkn	M3K18OE#15-H2O-R3		16.8279						0	60
	D09		Unkn	M3K18OE#35-ABA-R3		17.7654						0	60
	D10		Unkn	M3K18OE#35-H2O-R3		18.1078						0	60
	D11		Unkn
	D12		Unkn
	E01	NYC1	Unkn	WT-ABA-R3		21.2238	20.9543	0.381122				0	60		-0.0143272	2.021	0.98997	1.26186	0.688613	0.932165
	E02		Unkn	WT-H2O-R3		20.9956	20.94	0.0786463				0	60
	E03		Unkn	m3k18-ABA-R3		21.206	21.2098	0.00540934				0	60		-0.938504	2.021	0.516684	0.61134	0.558644	0.584398
	E04		Unkn	m3k18-H2O-R3		20.4328	20.2713	0.228378				0	60
	E05		Unkn	M3K18OE#7-ABA-R3		19.292	19.4143	0.172912				0	60		1.23845	2.021	2.39016	2.02967	1.21714	1.57175
	E06		Unkn	M3K18OE#7-H2O-R3		20.895	20.6527	0.34268				0	60
	E07		Unkn	M3K18OE#15-ABA-R3		19.9611	19.8549	0.150218				0	60		0.240683	2.021	1.18453	1.90358	1.73895	1.8194
	E08		Unkn	M3K18OE#15-H2O-R3		20.1395	20.0956	0.0621291				0	60
	E09		Unkn	M3K18OE#35-ABA-R3		20.8219	20.6424	0.253788				0	60		-0.306483	2.021	0.806026	0.635543	0.662427	0.648845
	E10		Unkn	M3K18OE#35-H2O-R3		20.3309	20.3359	0.00705501				0	60
	E11		Unkn
	E12		Unkn
	F01		Unkn	WT-ABA-R3		20.6848						0	60
	F02		Unkn	WT-H2O-R3		20.8844						0	60
	F03		Unkn	m3k18-ABA-R3		21.2137						0	60
	F04		Unkn	m3k18-H2O-R3		20.1099						0	60
	F05		Unkn	M3K18OE#7-ABA-R3		19.5366						0	60
	F06		Unkn	M3K18OE#7-H2O-R3		20.4104						0	60
	F07		Unkn	M3K18OE#15-ABA-R3		19.7487						0	60
	F08		Unkn	M3K18OE#15-H2O-R3		20.0516						0	60
	F09		Unkn	M3K18OE#35-ABA-R3		20.463						0	60
	F10		Unkn	M3K18OE#35-H2O-R3		20.3409						0	60
	F11		Unkn
	F12		Unkn
	Well	Target	Content	Sample	Biological Set Name	Cq	Cq Mean	Cq Std. Dev	Starting Quantity (SQ)	Log Starting Quantity	SQ Mean	SQ Std. Dev	Set Point	Well Note	Delta Ct	E	E^Delta Ct	Fold change relative to UBC21	Fold change relative to UBQ10	Geometric mean
	A01	UBC21	Unkn	WT-ABA-R4		23.9348	23.2551	0.961314				0	60		-0.738817	2.01	0.597027
	A02		Unkn	WT-H2O-R4		22.7225	22.5163	0.291653				0	60
	A03		Unkn	m3k18-ABA-R4		23.6277	23.3083	0.451683				0	60		-0.0149426	2.01	0.989622
	A04		Unkn	m3k18-H2O-R4		23.5932	23.2934	0.424007				0	60
	A05		Unkn	M3K18OE#7-ABA-R4		23.5186	23.2557	0.371809				0	60		-0.120015	2.01	0.919627
	A06		Unkn	M3K18OE#7-H2O-R4		23.4534	23.1357	0.449272				0	60
	A07		Unkn	M3K18OE#15-ABA-R4		23.2312	22.8409	0.551969				0	60		0.206952	2.01	1.15544
	A08		Unkn	M3K18OE#15-H2O-R4		23.3741	23.0478	0.461446				0	60
	A09		Unkn	M3K18OE#35-ABA-R4		23.7705	23.3905	0.537524				0	60		-0.645378	2.01	0.63727
	A10		Unkn	M3K18OE#35-H2O-R4		23.0666	22.7451	0.454761				0	60
	A11		Unkn
	A12		Unkn
	B01		Unkn	WT-ABA-R4		22.5753						0	60
	B02		Unkn	WT-H2O-R4		22.31						0	60
	B03		Unkn	m3k18-ABA-R4		22.9889						0	60
	B04		Unkn	m3k18-H2O-R4		22.9935						0	60
	B05		Unkn	M3K18OE#7-ABA-R4		22.9928						0	60
	B06		Unkn	M3K18OE#7-H2O-R4		22.818						0	60
	B07		Unkn	M3K18OE#15-ABA-R4		22.4506						0	60
	B08		Unkn	M3K18OE#15-H2O-R4		22.7216						0	60
	B09		Unkn	M3K18OE#35-ABA-R4		23.0104						0	60
	B10		Unkn	M3K18OE#35-H2O-R4		22.4235						0	60
	B11		Unkn
	B12		Unkn
	C01	UBQ10	Unkn	WT-ABA-R4		17.7456	17.9262	0.255454				0	60		-0.595091	1.98	0.665974
	C02		Unkn	WT-H2O-R4		17.2316	17.3312	0.140825				0	60
	C03		Unkn	m3k18-ABA-R4		17.8157	17.6846	0.185288				0	60		0.133011	1.98	1.09511
	C04		Unkn	m3k18-H2O-R4		18.0218	17.8177	0.288649				0	60
	C05		Unkn	M3K18OE#7-ABA-R4		17.9975	17.9315	0.0933352				0	60		0.0185063	1.98	1.01272
	C06		Unkn	M3K18OE#7-H2O-R4		17.9947	17.95	0.0632793				0	60
	C07		Unkn	M3K18OE#15-ABA-R4		17.0693	16.7979	0.383845				0	60		0.737222	1.98	1.65466
	C08		Unkn	M3K18OE#15-H2O-R4		17.3771	17.5351	0.223454				0	60
	C09		Unkn	M3K18OE#35-ABA-R4		17.5894	17.5126	0.108632				0	60		-0.116159	1.98	0.923719
	C10		Unkn	M3K18OE#35-H2O-R4		17.5803	17.3964	0.260046				0	60
	C11		Unkn
	C12		Unkn
	D01		Unkn	WT-ABA-R4		18.1069						0	60
	D02		Unkn	WT-H2O-R4		17.4307						0	60
	D03		Unkn	m3k18-ABA-R4		17.5536						0	60
	D04		Unkn	m3k18-H2O-R4		17.6136						0	60
	D05		Unkn	M3K18OE#7-ABA-R4		17.8655						0	60
	D06		Unkn	M3K18OE#7-H2O-R4		17.9052						0	60
	D07		Unkn	M3K18OE#15-ABA-R4		16.5265						0	60
	D08		Unkn	M3K18OE#15-H2O-R4		17.6931						0	60
	D09		Unkn	M3K18OE#35-ABA-R4		17.4358						0	60
	D10		Unkn	M3K18OE#35-H2O-R4		17.2126						0	60
	D11		Unkn
	D12		Unkn
	E01	NYC1	Unkn	WT-ABA-R4		21.5107	21.2388	0.384449				0	60		-0.536671	2.021	0.685506	1.1482	1.02933	1.08714
	E02		Unkn	WT-H2O-R4		21.0911	20.7021	0.550039				0	60
	E03		Unkn	m3k18-ABA-R4		21.6	21.1501	0.636273				0	60		-0.431785	2.021	0.738008	0.745747	0.673909	0.708919
	E04		Unkn	m3k18-H2O-R4		20.9564	20.7183	0.336696				0	60
	E05		Unkn	M3K18OE#7-ABA-R4		19.4867	19.5798	0.13156				0	60		0.663089	2.021	1.59447	1.73383	1.57444	1.65222
	E06		Unkn	M3K18OE#7-H2O-R4		20.5075	20.2429	0.374264				0	60
	E07		Unkn	M3K18OE#15-ABA-R4		18.7116	18.6546	0.0806159				0	60		1.75991	2.021	3.44959	2.98553	2.08478	2.49483
	E08		Unkn	M3K18OE#15-H2O-R4		20.5603	20.4145	0.2062				0	60
	E09		Unkn	M3K18OE#35-ABA-R4		20.1461	19.9008	0.346873				0	60		0.55659	2.021	1.47936	2.32141	1.60153	1.92816
	E10		Unkn	M3K18OE#35-H2O-R4		20.5696	20.4574	0.158651				0	60
	E11		Unkn
	E12		Unkn
	F01		Unkn	WT-ABA-R4		20.967						0	60
	F02		Unkn	WT-H2O-R4		20.3132						0	60
	F03		Unkn	m3k18-ABA-R4		20.7002						0	60
	F04		Unkn	m3k18-H2O-R4		20.4802						0	60
	F05		Unkn	M3K18OE#7-ABA-R4		19.6728						0	60
	F06		Unkn	M3K18OE#7-H2O-R4		19.9782						0	60
	F07		Unkn	M3K18OE#15-ABA-R4		18.5976						0	60
	F08		Unkn	M3K18OE#15-H2O-R4		20.2687						0	60
	F09		Unkn	M3K18OE#35-ABA-R4		19.6555						0	60
	F10		Unkn	M3K18OE#35-H2O-R4		20.3452						0	60
	F11		Unkn
	F12		Unkn

## Sheet: NYE2-M3K18OE
	Well	Target	Content	Sample	Biological Set Name	Cq	Cq Mean	Cq Std. Dev	Starting Quantity (SQ)	Log Starting Quantity	SQ Mean	SQ Std. Dev	Set Point	Well Note	Delta Ct	E	E^Delta Ct	Fold change relative to UBC21	Fold change relative to UBQ10	Geometric mean
	A01	UBC21	Unkn	WT-ABA-R1		26.2718	26.2314	0.0571378				0	60		-1.10378	2.01	0.46274
	A02		Unkn			26.191						0	60
	A03	UBQ10	Unkn			18.8576	18.8856	0.0396032				0	60		-1.11124	1.98	0.468095
	A04		Unkn			18.9136						0	60
	A09	NYE2	Unkn			25.1495	25.3489	0.281978				0	60		-0.576353	2	0.670657	1.44932	1.43274	1.441
	A10		Unkn			25.5483						0	60
	B01	UBC21	Unkn	WT-H2O-R1		25.2976	25.1277	0.240298				0	60
	B02		Unkn			24.9577						0	60
	B03	UBQ10	Unkn			17.6328	17.7744	0.200249				0	60
	B04		Unkn			17.916						0	60
	B09	NYE2	Unkn			24.6642	24.7726	0.153246				0	60
	B10		Unkn			24.8809						0	60
	C01	UBC21	Unkn	m3k18-ABA-R1		26.0899	26.1794	0.126578				0	60		-1.6355	2.01	0.319244
	C02		Unkn			26.2689						0	60
	C03	UBQ10	Unkn			18.4869	18.5641	0.109219				0	60		-1.02352	1.98	0.497003
	C04		Unkn			18.6413						0	60
	C09	NYE2	Unkn			26.7306	26.6832	0.0670078				0	60		-3.17032	2	0.111081	0.34795	0.700098	0.493558
	C10		Unkn			26.6359						0	60
	D01	UBC21	Unkn	m3k18-H2O-R1		24.606	24.5439	0.0878495				0	60
	D02		Unkn			24.4818						0	60
	D03	UBQ10	Unkn			17.5236	17.5406	0.0239571				0	60
	D04		Unkn			17.5575						0	60
	D09	NYE2	Unkn			23.4405	23.5129	0.102392				0	60
	D10		Unkn			23.5853						0	60
	E01	UBC21	Unkn	M3K18OE#7-ABA-R1		25.183	25.0129	0.240589				0	60		-0.394991	2.01	0.758997
	E02		Unkn			24.8428						0	60
	E03	UBQ10	Unkn			16.7542	16.7542	9.41126e-05				0	60		0.210285	1.98	1.15447
	E04		Unkn			16.7543						0	60
	E09	NYE2	Unkn			22.0488	22.0662	0.0245846				0	60		3.09843	2	8.56484	11.2844	7.41882	9.1497
	E10		Unkn			22.0836						0	60
	F01	UBC21	Unkn	M3K18OE#7-H2O-R1		24.5781	24.6179	0.0563567				0	60
	F02		Unkn			24.6578						0	60
	F03	UBQ10	Unkn			17.0158	16.9645	0.0724922				0	60
	F04		Unkn			16.9133						0	60
	F09	NYE2	Unkn			25.0953	25.1646	0.0980232				0	60
	F10		Unkn			25.2339						0	60
	G01	UBC21	Unkn	M3K18OE#15-ABA-R1		37.8281	24.51	9.41655				0	60		-0.348637	2.01	0.783961
	G02		Unkn			24.511						0	60
	G03	UBQ10	Unkn			16.1846	16.2121	0.0388063				0	60		0.943616	1.98	1.90519
	G04		Unkn			16.2395						0	60
	G09	NYE2	Unkn			21.1509	21.2566	0.149525				0	60		3.35709	2	10.2467	13.0704	5.37832	8.38433
	G10		Unkn			21.3623						0	60
	H01	UBC21	Unkn	M3K18OE#15-H2O-R1		23.6776	24.1614	0.684099				0	60
	H02		Unkn			24.6451						0	60
	H03	UBQ10	Unkn			17.0985	17.1557	0.0809402				0	60
	H04		Unkn			17.2129						0	60
	H09	NYE2	Unkn			24.6682	24.6137	0.0771401				0	60
	H10		Unkn			24.5591						0	60
	Well	Target	Content	Sample	Biological Set Name	Cq	Cq Mean	Cq Std. Dev	Starting Quantity (SQ)	Log Starting Quantity	SQ Mean	SQ Std. Dev	Set Point	Well Note	Delta Ct	E	E^Delta Ct	Fold change relative to UBC21	Fold change relative to UBQ10	Geometric mean
	A01	UBC21	Unkn	WT-ABA-R2		25.4961	25.6414	0.205574				0	60		-0.597454	2.01	0.658953
	A02		Unkn			25.7868						0	60
	A03	UBQ10	Unkn			18.4952	18.4129	0.116407				0	60		-0.382143	1.98	0.77025
	A04		Unkn			18.3306						0	60
	A09	NYE2	Unkn			24.3924	24.4047	0.0173666				0	60		0.17039	2	1.12536	1.70781	1.46104	1.57961
	A10		Unkn			24.417						0	60
	B01	UBC21	Unkn	WT-H2O-R2		25.1866	25.044	0.201713				0	60
	B02		Unkn			24.9014						0	60
	B03	UBQ10	Unkn			18.1703	18.0308	0.197292				0	60
	B04		Unkn			17.8913						0	60
	B09	NYE2	Unkn			24.4823	24.5751	0.131257				0	60
	B10		Unkn			24.6679						0	60
	C01	UBC21	Unkn	m3k18-ABA-R2		25.6852	25.8714	0.263243				0	60		-1.25848	2.01	0.415368
	C02		Unkn			26.0575						0	60
	C03	UBQ10	Unkn			18.2205	18.2339	0.0188603				0	60		-0.425203	1.98	0.747923
	C04		Unkn			18.2472						0	60
	C09	NYE2	Unkn			27.0614	27.0494	0.0170635				0	60		-1.96246	2	0.25659	0.617742	0.825943	0.714297
	C10		Unkn			27.0373						0	60
	D01	UBC21	Unkn	m3k18-H2O-R2		24.561	24.6129	0.0734156				0	60
	D02		Unkn			24.6648						0	60
	D03	UBQ10	Unkn			17.8997	17.8087	0.128705				0	60
	D04		Unkn			17.7177						0	60
	D09	NYE2	Unkn			25.0602	25.0869	0.0377154				0	60
	D10		Unkn			25.1136						0	60
	E01	UBC21	Unkn	M3K18OE#7-ABA-R2		26.0683	26.0151	0.075218				0	60		4.86335	2.01	29.8229
	E02		Unkn			25.9619						0	60
	E03	UBQ10	Unkn			18.1694	18.1273	0.0594479				0	60		2.54509	1.98	5.68905
	E04		Unkn			18.0853						0	60
	E09	NYE2	Unkn			22.8225	22.8945	0.101945				0	60		10.1376	2	1126.44	37.7712	198.002	86.4799
	E10		Unkn			22.9666						0	60
	F01	UBC21	Unkn	M3K18OE#7-H2O-R2		30.8051	30.8784	0.103664				0	60
	F02		Unkn			30.9517						0	60
	F03	UBQ10	Unkn			20.5854	20.6724	0.123135				0	60
	F04		Unkn			20.7595						0	60
	F09	NYE2	Unkn			33.0289	33.0321	0.00450831				0	60
	F10		Unkn			33.0353						0	60
	G01	UBC21	Unkn	M3K18OE#15-ABA-R2		24.304	24.3409	0.0522002				0	60		0.0231511	2.01	1.01629
	G02		Unkn			24.3778						0	60
	G03	UBQ10	Unkn			15.9598	15.9722	0.0175681				0	60		0.732092	1.98	1.64887
	G04		Unkn			15.9846						0	60
	G09	NYE2	Unkn			20.7852	20.6988	0.122212				0	60		3.37429	2	10.3696	10.2034	6.28894	8.01052
	G10		Unkn			20.6124						0	60
	H01	UBC21	Unkn	M3K18OE#15-H2O-R2		24.324	24.364	0.0565886				0	60
	H02		Unkn			24.4041						0	60
	H03	UBQ10	Unkn			16.7134	16.7043	0.0128631				0	60
	H04		Unkn			16.6952						0	60
	H09	NYE2	Unkn			24.1366	24.0731	0.089908				0	60
	H10		Unkn			24.0095						0	60
	Well	Target	Content	Sample	Biological Set Name	Cq	Cq Mean	Cq Std. Dev	Starting Quantity (SQ)	Log Starting Quantity	SQ Mean	SQ Std. Dev	Set Point	Well Note	Delta Ct	E	E^Delta Ct	Fold change relative to UBC21	Fold change relative to UBQ10	Geometric mean
	A01	UBC21	Unkn	WT-ABA-R3		25.8786	26.0581	0.253849				0	60		-1.00413	2.01	0.49608
	A02		Unkn			26.2376						0	60
	A03	UBQ10	Unkn			18.7854	18.6899	0.135063				0	60		-0.287177	1.98	0.821873
	A04		Unkn			18.5944						0	60
	A09	NYE2	Unkn			25.0191	25.0692	0.0708984				0	60		0.0281978	2	1.01974	2.05559	1.24075	1.59702
	A10		Unkn			25.1193						0	60
	B01	UBC21	Unkn	WT-H2O-R3		24.84	25.054	0.302702				0	60
	B02		Unkn			25.268						0	60
	B03	UBQ10	Unkn			18.4152	18.4027	0.0177022				0	60
	B04		Unkn			18.3902						0	60
	B09	NYE2	Unkn			25.0698	25.0974	0.039047				0	60
	B10		Unkn			25.125						0	60
	C01	UBC21	Unkn	m3k18-ABA-R3		25.6167	25.7217	0.148442				0	60		-0.802296	2.01	0.571146
	C02		Unkn			25.8266						0	60
	C03	UBQ10	Unkn			18.4935	18.4789	0.0206558				0	60		-0.439966	1.98	0.740419
	C04		Unkn			18.4643						0	60
	C09	NYE2	Unkn			25.1398	25.1599	0.0285579				0	60		-0.442117	2	0.736054	1.28873	0.994105	1.13187
	C10		Unkn			25.1801						0	60
	D01	UBC21	Unkn	m3k18-H2O-R3		24.9319	24.9194	0.0176983				0	60
	D02		Unkn			24.9069						0	60
	D03	UBQ10	Unkn			18.1106	18.0389	0.101429				0	60
	D04		Unkn			17.9672						0	60
	D09	NYE2	Unkn			24.6315	24.7178	0.122065				0	60
	D10		Unkn			24.8041						0	60
	E01	UBC21	Unkn	M3K18OE#7-ABA-R3		25.114	24.9704	0.203112				0	60		1.11082	2.01	2.17169
	E02		Unkn			24.8268						0	60
	E03	UBQ10	Unkn			16.8796	16.7906	0.125935				0	60		2.28677	1.98	4.76877
	E04		Unkn			16.7015						0	60
	E09	NYE2	Unkn			22.2336	22.3066	0.103233				0	60		2.87374	2	7.32961	3.37508	1.537	2.27761
	E10		Unkn			22.3796						0	60
	F01	UBC21	Unkn	M3K18OE#7-H2O-R3		26.2014	26.0812	0.169977				0	60
	F02		Unkn			25.961						0	60
	F03	UBQ10	Unkn			19.0884	19.0774	0.0155762				0	60
	F04		Unkn			19.0663						0	60
	F09	NYE2	Unkn			25.0116	25.1804	0.238721				0	60
	F10		Unkn			25.3492						0	60
	G01	UBC21	Unkn	M3K18OE#15-ABA-R3		25.4745	24.51	0.299753				0	60		-0.114093	2.01	0.923438
	G02		Unkn			25.0506						0	60
	G03	UBQ10	Unkn			17.8425	17.948	0.149142				0	60		-1.24927	1.98	0.425977
	G04		Unkn			18.0534						0	60
	G09	NYE2	Unkn			22.7391	22.857	0.166743				0	60		1.70104	2	3.25135	3.52092	7.63268	5.18402
	G10		Unkn			22.9749						0	60
	H01	UBC21	Unkn	M3K18OE#15-H2O-R3		24.5161	24.3959	0.170045				0	60
	H02		Unkn			24.2757						0	60
	H03	UBQ10	Unkn			16.6542	16.6987	0.0629119				0	60
	H04		Unkn			16.7432						0	60
	H09	NYE2	Unkn			24.5836	24.558	0.0361573				0	60
	H10		Unkn			24.5324						0	60
	Well	Target	Content	Sample	Biological Set Name	Cq	Cq Mean	Cq Std. Dev	Starting Quantity (SQ)	Log Starting Quantity	SQ Mean	SQ Std. Dev	Set Point	Well Note	Delta Ct	E	E^Delta Ct	Fold change relative to UBC21	Fold change relative to UBQ10	Geometric mean
	A01	UBC21	Unkn	WT-ABA-R4		25.1072	25.3132	0.291347				0	60		-1.21194	2.01	0.429087
	A02		Unkn			25.5192						0	60
	A03	UBQ10	Unkn			18.0174	17.9658	0.0730177				0	60		-1.99997	1.98	0.255082
	A04		Unkn			17.9142						0	60
	A09	NYE2	Unkn			24.5471	24.4734	0.104216				0	60		-0.312502	2	0.805244	1.87665	3.15681	2.43397
	A10		Unkn			24.3997						0	60
	B01	UBC21	Unkn	WT-H2O-R4		24.0225	24.1012	0.11128				0	60
	B02		Unkn			24.1799						0	60
	B03	UBQ10	Unkn			16.0124	15.9658	0.0657811				0	60
	B04		Unkn			15.9193						0	60
	B09	NYE2	Unkn			24.0797	24.1609	0.114775				0	60
	B10		Unkn			24.2421						0	60
	C01	UBC21	Unkn	m3k18-ABA-R4		25.8283	25.7644	0.0903191				0	60		-0.658027	2.01	0.631668
	C02		Unkn			25.7006						0	60
	C03	UBQ10	Unkn			18.3702	18.3884	0.0256124				0	60		-1.3019	1.98	0.410933
	C04		Unkn			18.4065						0	60
	C09	NYE2	Unkn			26.0863	26.1468	0.0855831				0	60		-0.743906	2	0.59712	0.945308	1.45308	1.17201
	C10		Unkn			26.2074						0	60
	D01	UBC21	Unkn	m3k18-H2O-R4		25.0822	25.1064	0.0342518				0	60
	D02		Unkn			25.1306						0	60
	D03	UBQ10	Unkn			17.1872	17.0865	0.142519				0	60
	D04		Unkn			16.9857						0	60
	D09	NYE2	Unkn			25.3623	25.4029	0.0574909				0	60
	D10		Unkn			25.4436						0	60
	E01	UBC21	Unkn	M3K18OE#7-ABA-R4		25.0104	24.7296	0.397074				0	60		-1.02946	2.01	0.487386
	E02		Unkn			24.4488						0	60
	E03	UBQ10	Unkn			16.7255	16.7384	0.0182816				0	60		-1.65709	1.98	0.322404
	E04		Unkn			16.7513						0	60
	E09	NYE2	Unkn			23.6102	23.6539	0.061837				0	60		1.30128	2	2.46448	5.05652	7.64407	6.21711
	E10		Unkn			23.6977						0	60
	F01	UBC21	Unkn	M3K18OE#7-H2O-R4		23.9049	23.7001	0.289645				0	60
	F02		Unkn			23.4953						0	60
	F03	UBQ10	Unkn			15.0246	15.0813	0.0801294				0	60
	F04		Unkn			15.138						0	60
	F09	NYE2	Unkn			25.001	24.9552	0.0647347				0	60
	F10		Unkn			24.9094						0	60
	G01	UBC21	Unkn	M3K18OE#15-ABA-R4		24.0061	24.51	0.219996				0	60		-0.352361	2.01	0.781926
	G02		Unkn			23.695						0	60
	G03	UBQ10	Unkn			15.2746	15.2651	0.0134552				0	60		0.762592	1.98	1.68358
	G04		Unkn			15.2555						0	60
	G09	NYE2	Unkn			21.4567	21.5228	0.093429				0	60		3.01741	2	8.09712	10.3553	4.80946	7.05717
	G10		Unkn			21.5888						0	60
	H01	UBC21	Unkn	M3K18OE#15-H2O-R4		24.2075	24.1576	0.0704545				0	60
	H02		Unkn			24.1078						0	60
	H03	UBQ10	Unkn			16.0621	16.0276	0.0487394				0	60
	H04		Unkn			15.9932						0	60
	H09	NYE2	Unkn			24.4549	24.5402	0.120639				0	60
	H10		Unkn			24.6255						0	60
	Well	Target	Content	Sample	Biological Set Name	Cq	Cq Mean	Cq Std. Dev	Starting Quantity (SQ)	Log Starting Quantity	SQ Mean	SQ Std. Dev	Set Point	Well Note	Delta Ct	E	E^Delta Ct	Fold change relative to UBC21	Fold change relative to UBQ10	Geometric mean
	A01	UBC21	Unkn	M3K18OE#35-ABA-R1		30.7882	31.112	0.457853				0	60		-7.45961	2.01	0.00547365
	A02		Unkn			31.4357						0	60
	A03	UBQ10	Unkn			21.1261	21.1934	0.0952383				0	60		-5.10422	1.98	0.0306023
	A04		Unkn			21.2608						0	60
	A09	NYE2	Unkn			33.2228	33.6445	0.596361				0	60		-9.62945	2	0.00126254	0.230658	0.0412564	0.0975505
	A10		Unkn			34.0662						0	60
	B01	UBC21	Unkn	M3K18OE#35-H2O-R1		23.6477	23.6524	0.00664849				0	60
	B02		Unkn			23.6571						0	60
	B03	UBQ10	Unkn			16.0323	16.0892	0.0804699				0	60
	B04		Unkn			16.1461						0	60
	B09	NYE2	Unkn			24.1653	24.0151	0.212503				0	60
	B10		Unkn			23.8648						0	60
	C01	UBC21	Unkn	M3K18OE#35-ABA-R2		23.9082	23.9175	0.013114				0	60		-0.220581	2.01	0.857276
	C02		Unkn			23.9268						0	60
	C03	UBQ10	Unkn			15.2638	15.4283	0.232605				0	60		0.147663	1.98	1.10613
	C04		Unkn			15.5927						0	60
	C09	NYE2	Unkn			21.9727	22.0076	0.0493059				0	60		1.25792	2	2.39151	2.78967	2.522	2.65246
	C10		Unkn			22.0425						0	60
	D01	UBC21	Unkn	M3K18OE#35-H2O-R2		23.5951	23.6969	0.143928				0	60
	D02		Unkn			23.7987						0	60
	D03	UBQ10	Unkn			15.6333	15.5759	0.0811202				0	60
	D04		Unkn			15.5186						0	60
	D09	NYE2	Unkn			23.186	23.2655	0.112506				0	60
	D10		Unkn			23.3451						0	60
	E01	UBC21	Unkn	M3K18OE#35-ABA-R3		24.5802	24.6258	0.0645166				0	60		0.434151	2.01	1.35404
	E02		Unkn			24.6715						0	60
	E03	UBQ10	Unkn			16.6483	16.7584	0.1558				0	60		1.10157	1.98	2.12225
	E04		Unkn			16.8686						0	60
	E09	NYE2	Unkn			23.1174	23.1531	0.0505823				0	60		0.880686	2	1.84125	1.35982	0.867592	1.08617
	E10		Unkn			23.1889						0	60
	F01	UBC21	Unkn	M3K18OE#35-H2O-R3		25.0636	25.06	10.8401				0	60
	F02		Unkn			40.3938						0	60
	F03	UBQ10	Unkn			17.859	17.86	14.1657				0	60
	F04		Unkn			37.8923						0	60
	F09	NYE2	Unkn			24.0786	24.0338	0.0632877				0	60
	F10		Unkn			23.9891						0	60
	G01	UBC21	Unkn	M3K18OE#35-ABA-R4		23.8344	24.51	0.18227				0	60		0.606632	2.01	1.52731
	G02		Unkn			23.5766						0	60
	G03	UBQ10	Unkn			15.6394	15.4234	0.305374				0	60		2.44756	1.98	5.32238
	G04		Unkn			15.2075						0	60
	G09	NYE2	Unkn			32.4449	21.81	7.52321				0	60		2.81733	2	7.04857	4.61501	0.867095	2.00041
	G10		Unkn			21.8054						0	60
	H01	UBC21	Unkn	M3K18OE#35-H2O-R4		25.2498	25.1166	0.188323				0	60
	H02		Unkn			24.9835						0	60
	H03	UBQ10	Unkn			17.5691	17.871	0.42687				0	60
	H04		Unkn			18.1728						0	60
	H09	NYE2	Unkn			24.6275	24.6273	0.000308647				0	60
	H10		Unkn			24.6271						0	60

## Sheet: PAO-M3K18 OE
Well	Target	Content	Sample	Biological Set Name	Cq	Cq Mean	Cq Std. Dev	Starting Quantity (SQ)	Log Starting Quantity	SQ Mean	SQ Std. Dev	Set Point	Well Note	Delta Ct	E	E^Delta Ct	Fold change relative to UBC21	Fold change relative to UBQ10	Geometric mean
A01	UBC21	Unkn	WT-ABA-R1		27.9784	27.8281	0.212662				0	60		-0.103023	2.01	0.930602
A02		Unkn			27.6777						0	60
A03	UBQ10	Unkn			19.0795	19.0913	0.0167173				0	60		-0.467096	1.98	0.726823
A04		Unkn			19.1031						0	60
A05	PAO	Unkn			23.0759	22.7822	0.415368				0	60		-0.536603	1.9442	0.699939	0.752136	0.963011	0.851067
A06		Unkn			22.4885						0	60
A07	UBC21	Unkn	m3k18-ABA-R1		27.6089	27.5063	0.14508				0	60		-0.284641	2.01	0.819781
A08		Unkn			27.4037						0	60
A09	UBQ10	Unkn			18.2587	18.354	0.13467				0	60		-0.879461	1.98	0.548396
A10		Unkn			18.4492						0	60
A11	PAO	Unkn			22.597	22.5331	0.0903367				0	60		-0.8034	1.9442	0.586171	0.715034	1.06888	0.874235
A12		Unkn			22.4692						0	60
B01	UBC21	Unkn	WT-H2O-R1		27.7324	27.725	0.0104013				0	60
B02		Unkn			27.7177						0	60
B03	UBQ10	Unkn			18.6745	18.6242	0.0711627				0	60
B04		Unkn			18.5739						0	60
B05	PAO	Unkn			22.2097	22.2456	0.050765				0	60
B06		Unkn			22.2815						0	60
B07	UBC21	Unkn	m3k18-H2O-R1		27.1138	27.2217	0.152489				0	60
B08		Unkn			27.3295						0	60
B09	UBQ10	Unkn			17.4659	17.4745	0.0122183				0	60
B10		Unkn			17.4832						0	60
B11	PAO	Unkn			21.6211	21.7297	0.153583				0	60
B12		Unkn			21.8383						0	60
C01	UBC21	Unkn	WT-ABA-R2		26.6341	26.7242	0.127433				0	60		1.07417	2.01	2.11683
C02		Unkn			26.8143						0	60
C03	UBQ10	Unkn			18.5808	18.4244	0.221095				0	60		-0.0364093	1.98	0.975436
C04		Unkn			18.2681						0	60
C05	PAO	Unkn			21.6324	21.6324	11.6281				0	60		0.548432	1.9442	1.43998	0.680252	1.47624	1.00211
C06		Unkn			38.077						0	60
C07	UBC21	Unkn	m3k18-ABA-R2		25.9993	26.439	0.621924				0	60		0.89024	2.01	1.86173
C08		Unkn			26.8788						0	60
C09	UBQ10	Unkn			17.5687	17.6566	0.124323				0	60		0.2344	1.98	1.17365
C10		Unkn			17.7445						0	60
C11	PAO	Unkn			21.5032	21.4586	0.0630722				0	60		0.294936	1.9442	1.21664	0.653496	1.03663	0.823062
C12		Unkn			21.414						0	60
D01	UBC21	Unkn	WT-H2O-R2		27.8426	27.7984	0.062575				0	60
D02		Unkn			27.7541						0	60
D03	UBQ10	Unkn			18.4194	18.388	0.0443896				0	60
D04		Unkn			18.3566						0	60
D05	PAO	Unkn			22.1924	22.1808	0.0163448				0	60
D06		Unkn			22.1693						0	60
D07	UBC21	Unkn	m3k18-H2O-R2		27.3223	27.3293	0.00989618				0	60
D08		Unkn			27.3363						0	60
D09	UBQ10	Unkn			17.7782	17.891	0.159499				0	60
D10		Unkn			18.0038						0	60
D11	PAO	Unkn			21.7514	21.7536	0.00302028				0	60
D12		Unkn			21.7557						0	60
E01	UBC21	Unkn	WT-ABA-R3		27.5051	27.5006	0.00645925				0	60		-0.0857339	2.01	0.941902
E02		Unkn			27.496						0	60
E03	UBQ10	Unkn			19.3988	19.457	0.082408				0	60		-1.25338	1.98	0.424781
E04		Unkn			19.5153						0	60
E05	PAO	Unkn			22.3618	22.3622	0.000578981				0	60		-0.873609	1.9442	0.559439	0.593946	1.317	0.884437
E06		Unkn			22.3626						0	60
E07	UBC21	Unkn	m3k18-ABA-R3		27.2728	27.2695	0.00462539				0	60		0.119157	2.01	1.08675
E08		Unkn			27.2663						0	60
E09	UBQ10	Unkn			17.9597	18.0564	0.136855				0	60		-0.280354	1.98	0.825712
E10		Unkn			18.1532						0	60
E11	PAO	Unkn			21.7636	21.6266	0.193733				0	60		0.123401	1.9442	1.0855	0.998857	1.31463	1.14592
E12		Unkn			21.4896						0	60
F01	UBC21	Unkn	WT-H2O-R3		27.3701	27.4148	0.0632544				0	60
F02		Unkn			27.4595						0	60
F03	UBQ10	Unkn			18.2222	18.2037	0.0262146				0	60
F04		Unkn			18.1851						0	60
F05	PAO	Unkn			21.5061	21.4886	0.0247667				0	60
F06		Unkn			21.4711						0	60
F07	UBC21	Unkn	m3k18-H2O-R3		27.4306	27.3887	0.0592839				0	60
F08		Unkn			27.3468						0	60
F09	UBQ10	Unkn			17.7227	17.7761	0.0754228				0	60
F10		Unkn			17.8294						0	60
F11	PAO	Unkn			21.8455	21.75	0.135009				0	60
F12		Unkn			21.6546						0	60
G01	UBC21	Unkn	WT-ABA-R4		27.2818	27.4174	0.19187				0	60		0.322216	2.01	1.25226
G02		Unkn			27.5531						0	60
G03	UBQ10	Unkn			19.2623	19.2242	0.0539799				0	60		-0.808914	1.98	0.575471
G04		Unkn			19.186						0	60
G05	PAO	Unkn			22.1709	22.1262	0.0632205				0	60		-0.194745	1.9442	0.878555	0.701576	1.52667	1.03493
G06		Unkn			22.0814						0	60
G07	UBC21	Unkn	m3k18-ABA-R4		26.8439	26.7831	0.0859692				0	60		0.573464	2.01	1.49235
G08		Unkn			26.7223						0	60
G09	UBQ10	Unkn			17.5491	17.5413	0.0110503				0	60		0.306967	1.98	1.23329
G10		Unkn			17.5335						0	60
G11	PAO	Unkn			20.9485	20.9355	0.0184217				0	60		0.515615	1.9442	1.4089	0.944078	1.14239	1.03851
G12		Unkn			20.9225						0	60
H01	UBC21	Unkn	WT-H2O-R4		27.746	27.7397	0.00903477				0	60
H02		Unkn			27.7333						0	60
H03	UBQ10	Unkn			18.3992	18.4152	0.0227174				0	60
H04		Unkn			18.4313						0	60
H05	PAO	Unkn			21.9786	21.9314	0.0667743				0	60
H06		Unkn			21.8842						0	60
H07	UBC21	Unkn	m3k18-H2O-R4		27.3599	27.3565	0.00471704				0	60
H08		Unkn			27.3532						0	60
H09	UBQ10	Unkn			17.8261	17.8483	0.0313091				0	60
H10		Unkn			17.8704						0	60
H11	PAO	Unkn			21.4872	21.4511	0.0509707				0	60
H12		Unkn			21.4151						0	60
Well	Target	Content	Sample	Biological Set Name	Cq	Cq Mean	Cq Std. Dev	Starting Quantity (SQ)	Log Starting Quantity	SQ Mean	SQ Std. Dev	Set Point	Well Note	Delta Ct	E	E^Delta Ct	Fold change relative to UBC21	Fold change relative to UBQ10	Geometric mean
A01	UBC21	Unkn	M3K18OE#7-ABA-R1		26.0287	26.4643	0.616051				0	60		0.223508	2.01	1.16887
A02		Unkn			26.8999						0	60
A03	UBQ10	Unkn			17.4669	17.4068	0.0849819				0	60		-0.127637	1.98	0.916504
A04		Unkn			17.3467						0	60
A05	PAO	Unkn			20.1467	20.2972	0.212836				0	60		0.728153	1.9442	1.62274	1.38829	1.77057	1.56783
A06		Unkn			20.4477						0	60
A07	UBC21	Unkn	M3K18OE#15-ABA-R1		27.4908	27.1577	0.47115				0	60		-0.206784	2.01	0.865573
A08		Unkn			26.8245						0	60
A09	UBQ10	Unkn			18.0861	17.9905	0.135288				0	60		-0.318671	1.98	0.80438
A10		Unkn			17.8948						0	60
A11	PAO	Unkn			21.216	21.1774	0.0546597				0	60		-0.140003	1.9442	0.911119	1.05262	1.1327	1.09192
A12		Unkn			21.1387						0	60
B01	UBC21	Unkn	M3K18OE#7-H2O-R1		26.406	26.6878	0.398558				0	60
B02		Unkn			26.9696						0	60
B03	UBQ10	Unkn			17.2798	17.2791	0.000901238				0	60
B04		Unkn			17.2785						0	60
B05	PAO	Unkn			21.0287	21.0254	0.00471233				0	60
B06		Unkn			21.022						0	60
B07	UBC21	Unkn	M3K18OE#15-H2O-R1		26.8979	26.9509	0.0749648				0	60
B08		Unkn			27.0039						0	60
B09	UBQ10	Unkn			17.5887	17.6718	0.117485				0	60
B10		Unkn			17.7549						0	60
B11	PAO	Unkn			21.0632	21.0374	0.0365266				0	60
B12		Unkn			21.0115						0	60
C01	UBC21	Unkn	M3K18OE#7-ABA-R2		26.8789	26.9438	0.0916861				0	60		0.33455	2.01	1.26309
C02		Unkn			27.0086						0	60
C03	UBQ10	Unkn			18.2644	18.3945	0.183977				0	60		-0.367001	1.98	0.778258
C04		Unkn			18.5246						0	60
C05	PAO	Unkn			21.5653	21.6801	0.162337				0	60		0.146908	1.9442	1.1026	0.87294	1.41676	1.11209
C06		Unkn			21.7948						0	60
C07	UBC21	Unkn	M3K18OE#15-ABA-R2		26.3505	26.2217	0.182104				0	60		0.792293	2.01	1.73868
C08		Unkn			26.093						0	60
C09	UBQ10	Unkn			17.4795	17.4372	0.0597949				0	60		0.0709728	1.98	1.04968
C10		Unkn			17.3949						0	60
C11	PAO	Unkn			19.5218	19.4924	0.0415897				0	60		1.66681	1.9442	3.02884	1.74203	2.8855	2.24202
C12		Unkn			19.463						0	60
D01	UBC21	Unkn	M3K18OE#7-H2O-R2		27.2949	27.2783	0.0234396				0	60
D02		Unkn			27.2617						0	60
D03	UBQ10	Unkn			18.0777	18.0275	0.0710155				0	60
D04		Unkn			17.9772						0	60
D05	PAO	Unkn			21.71	21.827	0.165454				0	60
D06		Unkn			21.944						0	60
D07	UBC21	Unkn	M3K18OE#15-H2O-R2		27.0303	27.014	0.0230113				0	60
D08		Unkn			26.9978						0	60
D09	UBQ10	Unkn			17.5553	17.5082	0.0666291				0	60
D10		Unkn			17.4611						0	60
D11	PAO	Unkn			21.1132	21.1592	0.0651031				0	60
D12		Unkn			21.2053						0	60
E01	UBC21	Unkn	M3K18OE#7-ABA-R3		26.0596	26.0405	0.0269597				0	60		1.22756	2.01	2.35609
E02		Unkn			26.0215						0	60
E03	UBQ10	Unkn			17.2607	17.2573	0.00493722				0	60		0.780645	1.98	1.70447
E04		Unkn			17.2538						0	60
E05	PAO	Unkn			20.0175	20.0679	0.0713168				0	60		1.40139	1.9442	2.53887	1.07758	1.48953	1.26692
E06		Unkn			20.1183						0	60
E07	UBC21	Unkn	M3K18OE#15-ABA-R3		26.1718	26.2385	0.094315				0	60		0.394972	2.01	1.31751
E08		Unkn			26.3052						0	60
E09	UBQ10	Unkn			17.3275	17.2279	0.140924				0	60		-0.0675751	1.98	0.954889
E10		Unkn			17.1282						0	60
E11	PAO	Unkn			19.8032	19.8963	0.131657				0	60		1.01752	1.9442	1.96699	1.49296	2.05991	1.75367
E12		Unkn			19.9894						0	60
F01	UBC21	Unkn	M3K18OE#7-H2O-R3		27.1558	27.2681	0.158819				0	60
F02		Unkn			27.3804						0	60
F03	UBQ10	Unkn			17.9814	18.0379	0.0798812				0	60
F04		Unkn			18.0944						0	60
F05	PAO	Unkn			21.4776	21.4693	0.0117342				0	60
F06		Unkn			21.461						0	60
F07	UBC21	Unkn	M3K18OE#15-H2O-R3		26.6328	26.6335	0.000884393				0	60
F08		Unkn			26.6341						0	60
F09	UBQ10	Unkn			17.1124	17.1603	0.0676755				0	60
F10		Unkn			17.2082						0	60
F11	PAO	Unkn			20.9784	20.9139	0.0912678				0	60
F12		Unkn			20.8493						0	60
G01	UBC21	Unkn	M3K18OE#7-ABA-R4		26.0033	26.0968	0.132221				0	60		1.35159	2.01	2.56919
G02		Unkn			26.1903						0	60
G03	UBQ10	Unkn			17.4313	17.4428	0.0162577				0	60		0.906466	1.98	1.85745
G04		Unkn			17.4543						0	60
G05	PAO	Unkn			19.5658	19.5867	0.0295638				0	60		2.30438	1.9442	4.62775	1.80125	2.49145	2.11842
G06		Unkn			19.6077						0	60
G07	UBC21	Unkn	M3K18OE#15-ABA-R4		26.2909	26.332	0.0581876				0	60		0.202127	2.01	1.15155
G08		Unkn			26.3732						0	60
G09	UBQ10	Unkn			17.8014	17.725	0.108092				0	60		-0.620066	1.98	0.654709
G10		Unkn			17.6485						0	60
G11	PAO	Unkn			19.6768	19.6594	0.0246556				0	60		1.15476	1.9442	2.1549	1.8713	3.2914	2.48177
G12		Unkn			19.642						0	60
H01	UBC21	Unkn	M3K18OE#7-H2O-R4		27.3368	27.4484	0.157848				0	60
H02		Unkn			27.56						0	60
H03	UBQ10	Unkn			18.3646	18.3492	0.0217449				0	60
H04		Unkn			18.3339						0	60
H05	PAO	Unkn			21.797	21.8911	0.133042				0	60
H06		Unkn			21.9852						0	60
H07	UBC21	Unkn	M3K18OE#15-H2O-R4		26.4773	26.5342	0.0804587				0	60
H08		Unkn			26.5911						0	60
H09	UBQ10	Unkn			17.1496	17.1049	0.063188				0	60
H10		Unkn			17.0602						0	60
H11	PAO	Unkn			20.781	20.8142	0.0468457				0	60
H12		Unkn			20.8473						0	60
Well	Target	Content	Sample	Biological Set Name	Cq	Cq Mean	Cq Std. Dev	Starting Quantity (SQ)	Log Starting Quantity	SQ Mean	SQ Std. Dev	Set Point	Well Note	Delta Ct	E	E^Delta Ct	Fold change relative to UBC21	Fold change relative to UBQ10	Geometric mean
A01	UBC21	Unkn	M3K18OE#35-ABA-R1		26.3011	26.4432	0.200845				0	60		1.0337	2.01	2.05785
A02		Unkn			26.5852						0	60
A03	UBQ10	Unkn			18.2062	18.137	0.0977692				0	60		0.206135	1.98	1.15121
A04		Unkn			18.0679						0	60
A05	PAO	Unkn			21.0411	21.0571	0.0227233				0	60		0.446377	1.9442	1.34551	0.653844	1.16879	0.874187
A06		Unkn			21.0732						0	60
A07	UBC21	Unkn	WT-ABA-R5		27.8245	27.8487	0.0341949				0	60		-0.0468162	2.01	0.967844
A08		Unkn			27.8728						0	60
A09	UBQ10	Unkn			19.647	19.7881	0.199547				0	60		-1.32146	1.98	0.405478
A10		Unkn			19.9292						0	60
A11	PAO	Unkn			23.1112	22.9599	0.213985				0	60		-0.810237	1.9442	0.583513	0.6029	1.43907	0.93146
A12		Unkn			22.8086						0	60
B01	UBC21	Unkn	M3K18OE#35-H2O-R1		27.3483	27.4769	0.181891				0	60
B02		Unkn			27.6055						0	60
B03	UBQ10	Unkn			18.2477	18.3432	0.135054				0	60
B04		Unkn			18.4387						0	60
B05	PAO	Unkn			21.5605	21.5035	0.0805633				0	60
B06		Unkn			21.4465						0	60
B07	UBC21	Unkn	WT-H2O-R5		27.8057	27.8018	0.00542178				0	60
B08		Unkn			27.798						0	60
B09	UBQ10	Unkn			18.3615	18.4667	0.148759				0	60
B10		Unkn			18.5718						0	60
B11	PAO	Unkn			22.2103	22.1497	0.085797				0	60
B12		Unkn			22.089						0	60
C01	UBC21	Unkn	M3K18OE#35-ABA-R2		26.4942	26.5249	0.0434354				0	60		0.786827	2.01	1.73206
C02		Unkn			26.5556						0	60
C03	UBQ10	Unkn			18.2884	18.2955	0.0100924				0	60		-0.0796706	1.98	0.947032
C04		Unkn			18.3026						0	60
C05	PAO	Unkn			20.9079	20.8641	0.0619134				0	60		0.717141	1.9442	1.6109	0.930049	1.701	1.25778
C06		Unkn			20.8204						0	60
C07	UBC21	Unkn	m3k18-ABA-R5		27.5245	27.2405	0.401621				0	60		0.0135157	2.01	1.00948
C08		Unkn			26.9565						0	60
C09	UBQ10	Unkn			18.2955	18.3659	0.099536				0	60		-0.269114	1.98	0.832076
C10		Unkn			18.4363						0	60
C11	PAO	Unkn			22.537	22.555	0.0255119				0	60		-0.753373	1.9442	0.605996	0.600305	0.728294	0.661209
C12		Unkn			22.5731						0	60
D01	UBC21	Unkn	M3K18OE#35-H2O-R2		27.2575	27.3117	0.0767428				0	60
D02		Unkn			27.366						0	60
D03	UBQ10	Unkn			18.2225	18.2158	0.00947491				0	60
D04		Unkn			18.2091						0	60
D05	PAO	Unkn			21.5742	21.5813	0.0100268				0	60
D06		Unkn			21.5884						0	60
D07	UBC21	Unkn	m3k18-H2O-R5		27.2368	27.254	0.0242536				0	60
D08		Unkn			27.2711						0	60
D09	UBQ10	Unkn			18.0347	18.0968	0.0878765				0	60
D10		Unkn			18.159						0	60
D11	PAO	Unkn			21.8629	21.8016	0.086677				0	60
D12		Unkn			21.7403						0	60
E01	UBC21	Unkn	M3K18OE#35-ABA-R3		26.395	26.3587	0.0513592				0	60		1.29817	2.01	2.47513
E02		Unkn			26.3224						0	60
E03	UBQ10	Unkn			17.0394	17.1895	0.212347				0	60		1.21337	1.98	2.29068
E04		Unkn			17.3397						0	60
E05	PAO	Unkn			20.3572	20.286	0.100756				0	60		1.1822	1.9442	2.19458	0.886651	0.958047	0.921658
E06		Unkn			20.2147						0	60
E07	UBC21	Unkn	M3K18OE#7-ABA-R5		27.0232	27.0552	0.0452993				0	60		0.317114	2.01	1.24781
E08		Unkn			27.0873						0	60
E09	UBQ10	Unkn			18.2972	18.3231	0.036693				0	60		-0.0303809	1.98	0.979461
E10		Unkn			18.349						0	60
E11	PAO	Unkn			21.1382	21.0712	0.0946962				0	60		0.285533	1.9442	1.20905	0.968941	1.23441	1.09365
E12		Unkn			21.0042						0	60
F01	UBC21	Unkn	M3K18OE#35-H2O-R3		27.5294	27.6568	0.180218				0	60
F02		Unkn			27.7843						0	60
F03	UBQ10	Unkn			18.3083	18.4029	0.13374				0	60
F04		Unkn			18.4975						0	60
F05	PAO	Unkn			21.506	21.4682	0.0535731				0	60
F06		Unkn			21.4303						0	60
F07	UBC21	Unkn	M3K18OE#7-H2O-R5		27.2894	27.3723	0.117249				0	60
F08		Unkn			27.4552						0	60
F09	UBQ10	Unkn			18.2953	18.2927	0.0037				0	60
F10		Unkn			18.2901						0	60
F11	PAO	Unkn			21.3762	21.3567	0.0275535				0	60
F12		Unkn			21.3373						0	60
G01	UBC21	Unkn	M3K18OE#35-ABA-R4		26.6146	26.6432	0.0405067				0	60		0.839576	2.01	1.79703
G02		Unkn			26.6719						0	60
G03	UBQ10	Unkn			17.7496	17.9005	0.213277				0	60		0.453883	1.98	1.36349
G04		Unkn			18.0513						0	60
G05	PAO	Unkn			20.2974	20.2659	0.0445626				0	60		1.33812	1.9442	2.43429	1.35462	1.78534	1.55514
G06		Unkn			20.2344						0	60
G07	UBC21	Unkn	M3K18OE#15-ABA-R5		26.5885	26.6465	0.0819921				0	60		0.487819	2.01	1.40574
G08		Unkn			26.7045						0	60
G09	UBQ10	Unkn			17.8542	17.8042	0.0707717				0	60		0.538889	1.98	1.44501
G10		Unkn			17.7541						0	60
G11	PAO	Unkn			20.6322	20.6686	0.0513642				0	60		0.581644	1.9442	1.47213	1.04723	1.01877	1.0329
G12		Unkn			20.7049						0	60
H01	UBC21	Unkn	M3K18OE#35-H2O-R4		27.6697	27.4828	0.264375				0	60
H02		Unkn			27.2959						0	60
H03	UBQ10	Unkn			18.3807	18.3543	0.0372681				0	60
H04		Unkn			18.328						0	60
H05	PAO	Unkn			21.5492	21.604	0.0776278				0	60
H06		Unkn			21.6589						0	60
H07	UBC21	Unkn	M3K18OE#15-H2O-R5		27.1302	27.1343	0.00591635				0	60
H08		Unkn			27.1385						0	60
H09	UBQ10	Unkn			18.234	18.3431	0.154252				0	60
H10		Unkn			18.4521						0	60
H11	PAO	Unkn			21.1635	21.2502	0.122584				0	60
H12		Unkn			21.3369						0	60
Well	Target	Content	Sample	Biological Set Name	Cq	Cq Mean	Cq Std. Dev	Starting Quantity (SQ)	Log Starting Quantity	SQ Mean	SQ Std. Dev	Set Point	Well Note	Delta Ct	E	E^Delta Ct	Fold change relative to UBC21	Fold change relative to UBQ10	Geometric mean
A01	UBC21	Unkn	M3K18OE#35-ABA-R5		26.2429	25.9726	0.382207				0	60		1.49366	2.01	2.83707
A02		Unkn	M3K18OE#35-H2O-R5		27.6481	27.4663	0.257139				0	60
B01	UBC21	Unkn	M3K18OE#35-ABA-R5		25.7024						0	60
B02		Unkn	M3K18OE#35-H2O-R5		27.2844						0	60
C01	UBQ10	Unkn	M3K18OE#35-ABA-R5		17.6275	17.3666	0.368963				0	60		0.870095	1.98	1.81187
C02		Unkn	M3K18OE#35-H2O-R5		18.3847	18.2367	0.209385				0	60
D01	UBQ10	Unkn	M3K18OE#35-ABA-R5		17.1057						0	60
D02		Unkn	M3K18OE#35-H2O-R5		18.0886						0	60
E01	PAO	Unkn	M3K18OE#35-ABA-R5		19.9721	19.696	0.390373				0	60		1.82871	1.9442	3.37308	1.18893	1.86165	1.48774
E02		Unkn	M3K18OE#35-H2O-R5		21.7146	21.5247	0.268555				0	60
F01	PAO	Unkn	M3K18OE#35-ABA-R5		19.42						0	60
F02		Unkn	M3K18OE#35-H2O-R5		21.3348						0	60

## Sheet: SAG29-M3K18 OE
Well	Target	Content	Sample	Biological Set Name	Cq	Cq Mean	Cq Std. Dev	Starting Quantity (SQ)	Log Starting Quantity	SQ Mean	SQ Std. Dev	Set Point	Well Note	Delta Ct	E	E^Delta Ct	Fold change relative to UBC21	Fold change relative to UBQ10	Geometric mean
A01	UBC21	Unkn	WT-ABA-R1		26.0725	26.1741	0.143622				0	60		-0.0499993	2.01	0.965696
A02		Unkn			26.2756						0	60
A03	UBQ10	Unkn			18.0291	17.996	0.0468082				0	60		-0.64114	1.98	0.645351
A04		Unkn			17.9629						0	60
A05	SAG29-3	Unkn			28.0721	27.9266	0.205767				0	60		4.28869	1.9315	16.831	17.4289	26.0804	21.3202
A06		Unkn			27.7811						0	60
A07	UBC21	Unkn	m3k18-ABA-R1		26.169	26.1138	0.0781332				0	60		-0.458577	2.01	0.726041
A08		Unkn			26.0585						0	60
A09	UBQ10	Unkn			17.1697	17.2375	0.0957897				0	60		-0.968771	1.98	0.51594
A10		Unkn			17.3052						0	60
A11	SAG29-3	Unkn			28.4162	28.2752	0.199375				0	60		3.46904	1.9315	9.81248	13.515	19.0186	16.0324
A12		Unkn			28.1342						0	60
B01	UBC21	Unkn	WT-H2O-R1		26.0353	26.1241	0.12558				0	60
B02		Unkn			26.2129						0	60
B03	UBQ10	Unkn			17.3537	17.3549	0.00170024				0	60
B04		Unkn			17.3561						0	60
B05	SAG29-3	Unkn			32.2891	32.2153	0.104412				0	60
B06		Unkn			32.1415						0	60
B07	UBC21	Unkn	m3k18-H2O-R1		25.5882	25.6552	0.0947983				0	60
B08		Unkn			25.7222						0	60
B09	UBQ10	Unkn			16.1916	16.2687	0.109036				0	60
B10		Unkn			16.3458						0	60
B11	SAG29-3	Unkn			31.9207	31.7443	0.249512				0	60
B12		Unkn			31.5678						0	60
C01	UBC21	Unkn	WT-ABA-R2		25.3133	25.2719	0.0585652				0	60		0.850358	2.01	1.81061
C02		Unkn			25.2305						0	60
C03	UBQ10	Unkn			17.0699	17.1094	0.0558507				0	60		-0.0720125	1.98	0.951999
C04		Unkn			17.1489						0	60
C05	SAG29-3	Unkn			25.6835	25.6793	0.00588359				0	60		6.21131	1.9315	59.6726	32.9572	62.6814	45.4511
C06		Unkn			25.6752						0	60
C07	UBC21	Unkn	m3k18-ABA-R2		25.4136	25.4445	0.0436771				0	60		0.399758	2.01	1.32192
C08		Unkn			25.4753						0	60
C09	UBQ10	Unkn			16.4745	16.5868	0.158841				0	60		0.141267	1.98	1.10131
C10		Unkn			16.6991						0	60
C11	SAG29-3	Unkn			27.191	27.2375	0.0657873				0	60		3.80718	1.9315	12.2588	9.2735	11.1311	10.16
C12		Unkn			27.284						0	60
D01	UBC21	Unkn	WT-H2O-R2		26.1375	26.1222	0.0215568				0	60
D02		Unkn			26.107						0	60
D03	UBQ10	Unkn			17.0873	17.0374	0.0705457				0	60
D04		Unkn			16.9875						0	60
D05	SAG29-3	Unkn			31.8905	31.8906	0.000180755				0	60
D06		Unkn			31.8908						0	60
D07	UBC21	Unkn	m3k18-H2O-R2		25.9105	25.8442	0.0936732				0	60
D08		Unkn			25.778						0	60
D09	UBQ10	Unkn			16.6574	16.7281	0.0998572				0	60
D10		Unkn			16.7987						0	60
D11	SAG29-3	Unkn			30.9891	31.0447	0.0786111				0	60
D12		Unkn			31.1003						0	60
E01	UBC21	Unkn	WT-ABA-R3		26.0988	25.9207	0.251878				0	60		-0.0595682	2.01	0.959266
E02		Unkn			25.7426						0	60
E03	UBQ10	Unkn			18.2431	18.1886	0.076998				0	60		-1.15679	1.98	0.453754
E04		Unkn			18.1342						0	60
E05	SAG29-3	Unkn			27.2405	27.2015	0.0551978				0	60		4.88155	1.9315	24.866	25.9219	54.8006	37.69
E06		Unkn			27.1624						0	60
E07	UBC21	Unkn	m3k18-ABA-R3		25.6218	25.7191	0.137613				0	60		0.203474	2.01	1.15264
E08		Unkn			25.8164						0	60
E09	UBQ10	Unkn			16.798	16.8915	0.132193				0	60		-0.305743	1.98	0.811515
E10		Unkn			16.985						0	60
E11	SAG29-3	Unkn			28.0176	28.0376	0.0283613				0	60		3.51802	1.9315	10.134	8.79201	12.4877	10.4782
E12		Unkn			28.0577						0	60
F01	UBC21	Unkn	WT-H2O-R3		25.8527	25.8612	0.0119717				0	60
F02		Unkn			25.8696						0	60
F03	UBQ10	Unkn			17.0599	17.0318	0.0397417				0	60
F04		Unkn			17.0037						0	60
F05	SAG29-3	Unkn			32.1078	32.083	0.0350234				0	60
F06		Unkn			32.0583						0	60
F07	UBC21	Unkn	m3k18-H2O-R3		25.8518	25.9226	0.10004				0	60
F08		Unkn			25.9933						0	60
F09	UBQ10	Unkn			16.6053	16.5857	0.0276117				0	60
F10		Unkn			16.5662						0	60
F11	SAG29-3	Unkn			31.4379	31.5556	0.166526				0	60
F12		Unkn			31.6734						0	60
G01	UBC21	Unkn	WT-ABA-R4		26.0235	25.9396	0.118747				0	60		0.352905	2.01	1.27938
G02		Unkn			25.8556						0	60
G03	UBQ10	Unkn			18.1358	18.0617	0.104712				0	60		-0.760579	1.98	0.594789
G04		Unkn			17.9877						0	60
G05	SAG29-3	Unkn			27.0399	27.0382	0.00242938				0	60		5.32256	1.9315	33.242	25.9829	55.8888	38.1072
G06		Unkn			27.0365						0	60
G07	UBC21	Unkn	m3k18-ABA-R4		25.3141	25.2208	0.131918				0	60		0.5592	2.01	1.47757
G08		Unkn			25.1275						0	60
G09	UBQ10	Unkn			16.2304	16.2586	0.0399633				0	60		0.335747	1.98	1.25778
G10		Unkn			16.2869						0	60
G11	SAG29-3	Unkn			27.0565	27.0305	0.0368081				0	60		2.1537	1.9315	4.1279	2.79371	3.28189	3.02798
G12		Unkn			27.0044						0	60
H01	UBC21	Unkn	WT-H2O-R4		26.4396	26.2925	0.208008				0	60
H02		Unkn			26.1454						0	60
H03	UBQ10	Unkn			17.3869	17.3012	0.121327				0	60
H04		Unkn			17.2154						0	60
H05	SAG29-3	Unkn			32.1465	32.3608	0.303018				0	60
H06		Unkn			32.575						0	60
H07	UBC21	Unkn	m3k18-H2O-R4		25.7963	25.78	0.0230821				0	60
H08		Unkn			25.7637						0	60
H09	UBQ10	Unkn			16.5294	16.5944	0.0918966				0	60
H10		Unkn			16.6593						0	60
H11	SAG29-3	Unkn			29.3174	29.1842	0.188467				0	60
H12		Unkn			29.0509						0	60
Well	Target	Content	Sample	Biological Set Name	Cq	Cq Mean	Cq Std. Dev	Starting Quantity (SQ)	Log Starting Quantity	SQ Mean	SQ Std. Dev	Set Point	Well Note	Delta Ct	E	E^Delta Ct	Fold change relative to UBC21	Fold change relative to UBQ10	Geometric mean
A01	UBC21	Unkn	M3K18OE#35-ABA-R1		24.4693	24.6361	0.235869				0	60		0.655849	2.01	1.58071
A02		Unkn			24.8029						0	60
A03	UBQ10	Unkn			16.7118	16.6691	0.060349				0	60		0.0309684	1.98	1.02138
A04		Unkn			16.6264						0	60
A05	SAG29-3	Unkn			22.0517	21.8667	0.261653				0	60		7.68242	1.9315	157.166	99.4279	153.876	123.692
A06		Unkn			21.6817						0	60
A07	UBC21	Unkn	WT-ABA-R5		25.911	25.8261	0.12004				0	60		-0.0957095	2.01	0.935365
A08		Unkn			25.7412						0	60
A09	UBQ10	Unkn			18.4393	18.3527	0.122541				0	60		-1.24473	1.98	0.427298
A10		Unkn			18.266						0	60
A11	SAG29-3	Unkn			28.0701	27.7939	0.390651				0	60		4.93453	1.9315	25.7486	27.5279	60.2591	40.7284
A12		Unkn			27.5176						0	60
B01	UBC21	Unkn	M3K18OE#35-H2O-R1		25.3258	25.292	0.0478016				0	60
B02		Unkn			25.2582						0	60
B03	UBQ10	Unkn			16.7241	16.7001	0.0339839				0	60
B04		Unkn			16.6761						0	60
B05	SAG29-3	Unkn			29.5339	29.5491	0.0214311				0	60
B06		Unkn			29.5643						0	60
B07	UBC21	Unkn	WT-H2O-R5		25.7907	25.7304	0.0853289				0	60
B08		Unkn			25.67						0	60
B09	UBQ10	Unkn			17.1149	17.1079	0.0099383				0	60
B10		Unkn			17.1009						0	60
B11	SAG29-3	Unkn			32.8629	32.7284	0.190281				0	60
B12		Unkn			32.5938						0	60
C01	UBC21	Unkn	M3K18OE#35-ABA-R2		24.6101	24.5503	0.0845724				0	60		0.766559	2.01	1.70772
C02		Unkn			24.4905						0	60
C03	UBQ10	Unkn			16.9551	16.9452	0.0140229				0	60		-0.137647	1.98	0.910259
C04		Unkn			16.9353						0	60
C05	SAG29-3	Unkn			23.2356	23.2654	0.0420731				0	60		6.73037	1.9315	83.9792	49.1761	92.2587	67.3567
C06		Unkn			23.2951						0	60
C07	UBC21	Unkn	m3k18-ABA-R5		25.4698	25.4143	0.0784966				0	60		-0.0682654	2.01	0.953459
C08		Unkn			25.3588						0	60
C09	UBQ10	Unkn			16.9017	17.0218	0.169828				0	60		-0.384225	1.98	0.769155
C10		Unkn			17.1419						0	60
C11	SAG29-3	Unkn			28.5013	28.4593	0.0594305				0	60		2.49439	1.9315	5.16571	5.41786	6.71609	6.03215
C12		Unkn			28.4172						0	60
D01	UBC21	Unkn	M3K18OE#35-H2O-R2		25.2596	25.3168	0.0809137				0	60
D02		Unkn			25.374						0	60
D03	UBQ10	Unkn			16.9018	16.8076	0.133271				0	60
D04		Unkn			16.7133						0	60
D05	SAG29-3	Unkn			29.9382	29.9957	0.0813339				0	60
D06		Unkn			30.0532						0	60
D07	UBC21	Unkn	m3k18-H2O-R5		25.3289	25.346	0.0241242				0	60
D08		Unkn			25.363						0	60
D09	UBQ10	Unkn			16.6626	16.6376	0.0353896				0	60
D10		Unkn			16.6126						0	60
D11	SAG29-3	Unkn			31.0207	30.9537	0.0948023				0	60
D12		Unkn			30.8866						0	60
E01	UBC21	Unkn	M3K18OE#35-ABA-R3		24.4248	24.5141	0.126403				0	60		1.03149	2.01	2.05468
E02		Unkn			24.6035						0	60
E03	UBQ10	Unkn			15.668	15.7177	0.0702371				0	60		1.12766	1.98	2.16041
E04		Unkn			15.7674						0	60
E05	SAG29-3	Unkn			21.9161	21.9408	0.0349232				0	60		8.44581	1.9315	259.78	126.434	120.246	123.301
E06		Unkn			21.9655						0	60
F01	UBC21	Unkn	M3K18OE#35-H2O-R3		25.4534	25.5456	0.130451				0	60
F02		Unkn			25.6379						0	60
F03	UBQ10	Unkn			16.8454	16.8454	#DIV/0!				0	60
F04		Unkn									0	60
F05	SAG29-3	Unkn			30.4155	30.3866	0.040788				0	60
F06		Unkn			30.3578						0	60
G01	UBC21	Unkn	M3K18OE#35-ABA-R4		24.5424	24.671	0.181875				0	60		1.02556	2.01	2.04619
G02		Unkn			24.7997						0	60
G03	UBQ10	Unkn			16.4004	16.2931	0.151813				0	60		0.609886	1.98	1.51681
G04		Unkn			16.1857						0	60
G05	SAG29-3	Unkn			23.1352	23.0695	0.0929533				0	60		6.35244	1.9315	65.4822	32.002	43.1709	37.1693
G06		Unkn			23.0038						0	60
H01	UBC21	Unkn	M3K18OE#35-H2O-R4		25.7234	25.6966	0.0378933				0	60
H02		Unkn			25.6698						0	60
H03	UBQ10	Unkn			16.8412	16.9029	0.0873382				0	60
H04		Unkn			16.9647						0	60
H05	SAG29-3	Unkn			29.4209	29.422	0.0015512				0	60
H06		Unkn			29.4231						0	60
Well	Target	Content	Sample	Biological Set Name	Cq	Cq Mean	Cq Std. Dev	Starting Quantity (SQ)	Log Starting Quantity	SQ Mean	SQ Std. Dev	Set Point	Well Note	Delta Ct	E	E^Delta Ct	Fold change relative to UBC21	Fold change relative to UBQ10	Geometric mean
A01	UBC21	Unkn	M3K18OE#35-ABA-R5		25.601	25.031	0.806124				0	60		1.49433	2.01	2.8384
A02		Unkn	M3K18OE#35-H2O-R5		26.8777	26.5253	0.49844				0	60
B01	UBC21	Unkn	M3K18OE#35-ABA-R5		24.4609						0	60
B02		Unkn	M3K18OE#35-H2O-R5		26.1728						0	60
C01	UBQ10	Unkn	M3K18OE#35-ABA-R5		16.8846	16.5746	0.43847				0	60		1.03935	1.98	2.03395
C02		Unkn	M3K18OE#35-H2O-R5		17.9073	17.6139	0.414897				0	60
D01	UBQ10	Unkn	M3K18OE#35-ABA-R5		16.2645						0	60
D02		Unkn	M3K18OE#35-H2O-R5		17.3206						0	60
E01	SAG29-3	Unkn	M3K18OE#35-ABA-R5		21.2195	20.9839	0.333104				0	60		9.64609	1.9315	572.479	201.69	281.462	238.261
E02		Unkn	M3K18OE#35-H2O-R5		30.6919	30.63	0.0874629				0	60
F01	SAG29-3	Unkn	M3K18OE#35-ABA-R5		20.7484						0	60
F02		Unkn	M3K18OE#35-H2O-R5		30.5682						0	60
Well	Target	Content	Sample	Biological Set Name	Cq	Cq Mean	Cq Std. Dev	Starting Quantity (SQ)	Log Starting Quantity	SQ Mean	SQ Std. Dev	Set Point	Well Note	Delta Ct	E	E^Delta Ct	UBC21	UBQ10	Ave
A07	UBC21	Unkn	M3K18OE#7-ABA-R1		25.4926	25.929	0				0	60		-0.435479	2.01	0.737844
A08		Unkn			26.3654		0				0	60
A09	UBQ10	Unkn			18.1713	18.047	0				0	60		-0.204989	1.98	0.869335
A10		Unkn			17.9226		0				0	60
A11	SAG29-3	Unkn			24.0794	24.2158	0				0	60		6.54718	1.9315	74.4386	100.887	85.627	92.9442
A12		Unkn			24.3523		0				0	60
B07	UBC21	Unkn	M3K18OE#7-ABA-R2		24.6401	25.2033	0				0	60		-0.0975499	2.01	0.934164
B08		Unkn			25.7666		0				0	60
B09	UBQ10	Unkn			17.3508	17.297	0				0	60		0.0311925	1.98	1.02154
B10		Unkn			17.2432		0				0	60
B11	SAG29-3	Unkn			23.3435	23.4569	0				0	60		6.76087	1.9315	85.6827	91.7213	83.8764	87.7112
B12		Unkn			23.5703		0				0	60
C07	UBC21	Unkn	M3K18OE#7-ABA-R3		25.19	25.6567	0				0	60		-0.544342	2.01	0.683845
C08		Unkn			26.1235		0				0	60
C09	UBQ10	Unkn			17.5915	17.7627	0				0	60		-0.0427163	1.98	0.971242
C10		Unkn			17.9338		0				0	60
C11	SAG29-3	Unkn			23.6726	23.8621	0				0	60		6.57304	1.9315	75.7166	110.722	77.9585	92.907
C12		Unkn			24.0516		0				0	60
D07	UBC21	Unkn	M3K18OE#7-ABA-R4		24.8142	25.2549	0				0	60		-0.280866	2.01	0.821944
D08		Unkn			25.6955		0				0	60
D09	UBQ10	Unkn			17.3085	17.3362	0				0	60		0.0209775	1.98	1.01443
D10		Unkn			17.3639		0				0	60
D11	SAG29-3	Unkn			23.3217	23.3891	0				0	60		6.51465	1.9315	72.8617	88.6456	71.8251	79.7933
D12		Unkn			23.4565		0				0	60
E07	UBC21	Unkn	M3K18OE#7-H2O-R1		26.0213	25.4935	0				0	60			2.01
E08		Unkn			24.9657		0				0	60
E09	UBQ10	Unkn			17.7617	17.842	0				0	60			1.98
E10		Unkn			17.9222		0				0	60
E11	SAG29-3	Unkn			30.5081	30.763	0				0	60			1.9315
E12		Unkn			31.0179		0				0	60
F07	UBC21	Unkn	M3K18OE#7-H2O-R2		25.2901	25.1058	0				0	60			2.01
F08		Unkn			24.9214		0				0	60
F09	UBQ10	Unkn			17.4096	17.3282	0				0	60			1.98
F10		Unkn			17.2469		0				0	60
F11	SAG29-3	Unkn			30.2622	30.2178	0				0	60			1.9315
F12		Unkn			30.1734		0				0	60
G07	UBC21	Unkn	M3K18OE#7-H2O-R3		25.5224	25.1124	0				0	60			2.01
G08		Unkn			24.7024		0				0	60
G09	UBQ10	Unkn			17.6505	17.72	0				0	60			1.98
G10		Unkn			17.7894		0				0	60
G11	SAG29-3	Unkn			30.4179	30.4351	0				0	60			1.9315
G12		Unkn			30.4523		0				0	60
H07	UBC21	Unkn	M3K18OE#7-H2O-R4		25.4786	24.974	0				0	60			2.01
H08		Unkn			24.4694		0				0	60
H09	UBQ10	Unkn			17.4128	17.3572	0				0	60			1.98
H10		Unkn			17.3016		0				0	60
H11	SAG29-3	Unkn			29.7855	29.9038	0				0	60			1.9315
H12		Unkn			30.022		0				0	60
Well	Target	Content	Sample	Biological Set Name	Cq	Cq Mean	Cq Std. Dev	Starting Quantity (SQ)	Log Starting Quantity	SQ Mean	SQ Std. Dev	Set Point	Well Note	Delta Ct	E	E^Delta Ct	UBC21	UBQ10	Ave
H01	UBC21	Unkn	M3K18OE#7-ABA-R5		24.5055	24.5282	0				0	60		1.11052	2.01	2.17123
H02		Unkn			24.551		0				0	60
H03	UBQ10	Unkn			16.9123	17.0213	0				0	60		0.240268	1.98	1.17836
H04		Unkn			17.1303		0				0	60
H05	SAG29-3	Unkn			23.1834	23.3188	0				0	60		6.85523	1.9315	91.1738	41.9918	77.3732	57.0003
H06		Unkn			23.4541		0				0	60
H07	UBC21	Unkn	M3K18OE#7-H2O-R5		25.6344	25.6388	0				0	60
H08		Unkn			25.6432		0				0	60
H09	UBQ10	Unkn			17.2512	17.2616	0				0	60
H10		Unkn			17.2719		0				0	60
H11	SAG29-3	Unkn			30.0733	30.174	0				0	60
H12	SYBR	Unkn			30.2747		0				0	60
Well	Fluor	Target	Content	Sample	Biological Set Name	Cq	Cq Mean	Cq Std. Dev	Starting Quantity (SQ)	Log Starting Quantity	SQ Mean	SQ Std. Dev	Set Point	Well Note	Delta Ct	E	E^Delta Ct	UBC21	UBQ10	Ave
A01	UBC21	Unkn	M3K18OE#15-ABA-R1		25.5502	25.4847	0				0	60		-0.130693	2.01	0.912798
A02		Unkn			25.4191		0				0	60
A03	UBQ10	Unkn			17.5931	17.551	0				0	60		-0.189187	1.98	0.878769
A04		Unkn			17.509		0				0	60
A05	SAG29-3	Unkn			26.6532	26.7028	0				0	60		2.25246	1.9315	4.4052	4.82605	5.01292	4.9186
A06		Unkn			26.7524		0				0	60
B01	UBC21	Unkn	M3K18OE#15-ABA-R2		24.7384	24.7688	0				0	60		0.965356	2.01	1.96197
B02		Unkn			24.7993		0				0	60
B03	UBQ10	Unkn			16.7441	16.6876	0				0	60		0.450816	1.98	1.36063
B04		Unkn			16.6312		0				0	60
B05	SAG29-3	Unkn			22.3599	22.4377	0				0	60		6.85836	1.9315	91.3618	46.5664	67.1465	55.9175
B06		Unkn			22.5155		0				0	60
C01	UBC21	Unkn	M3K18OE#15-ABA-R3		24.7698	24.7933	0				0	60		0.742524	2.01	1.67931
C02		Unkn			24.8168		0				0	60
C03	UBQ10	Unkn			16.8909	16.9553	0				0	60		0.173009	1.98	1.12545
C04		Unkn			17.0197		0				0	60
C05	SAG29-3	Unkn			23.1671	23.3542	0				0	60		7.70234	1.9315	159.24	94.825	141.491	115.831
C06		Unkn			23.5413		0				0	60
D01	UBC21	Unkn	M3K18OE#15-ABA-R4		25.5852	25.1023	0				0	60		-0.0102321	2.01	0.992882
D02		Unkn			24.6194		0				0	60
D03	UBQ10	Unkn			17.0367	17.128	0				0	60		-0.0631472	1.98	0.957781
D04		Unkn			17.2192		0				0	60
D05	SAG29-3	Unkn			23.9004	23.9534	0				0	60		6.09932	1.9315	55.432	55.8294	57.8754	56.8432
D06		Unkn			24.0063		0				0	60
E01	UBC21	Unkn	M3K18OE#15-H2O-R1		25.1194	25.354	0				0	60			2.01
E02		Unkn			25.5886		0				0	60
E03	UBQ10	Unkn			17.4249	17.3619	0				0	60			1.98
E04		Unkn			17.2988		0				0	60
E05	SAG29-3	Unkn			28.8954	28.9553	0				0	60			1.9315
E06		Unkn			29.0151		0				0	60
F01	UBC21	Unkn	M3K18OE#15-H2O-R2		25.8262	25.7342	0				0	60			2.01
F02		Unkn			25.6422		0				0	60
F03	UBQ10	Unkn			17.1528	17.1385	0				0	60			1.98
F04		Unkn			17.1241		0				0	60
F05	SAG29-3	Unkn			29.2754	29.296	0				0	60			1.9315
F06		Unkn			29.3167		0				0	60
G01	UBC21	Unkn	M3K18OE#15-H2O-R3		25.5282	25.5358	0				0	60			2.01
G02		Unkn			25.5434		0				0	60
G03	UBQ10	Unkn			17.1808	17.1283	0				0	60			1.98
G04		Unkn			17.0758		0				0	60
G05	SAG29-3	Unkn			30.9528	31.0565	0				0	60			1.9315
G06		Unkn			31.1603		0				0	60
H01	UBC21	Unkn	M3K18OE#15-H2O-R4		25.0907	25.0921	0				0	60			2.01
H02		Unkn			25.0935		0				0	60
H03	UBQ10	Unkn			17.0314	17.0648	0				0	60			1.98
H04		Unkn			17.0983		0				0	60
H05	SAG29-3	Unkn			30.0917	30.0527	0				0	60			1.9315
H06		Unkn			30.0137		0				0	60
Well	Fluor	Target	Content	Sample	Biological Set Name	Cq	Cq Mean	Cq Std. Dev	Starting Quantity (SQ)	Log Starting Quantity	SQ Mean	SQ Std. Dev	Set Point	Well Note	Delta Ct	E	E^Delta Ct	UBC21	UBQ10	Ave
G01	UBC21	Unkn	M3K18OE#15-ABA-R5		25.0797	25.126	0				0	60		0.503704	2.01	1.42142
G02		Unkn			25.1723		0				0	60
G03	UBQ10	Unkn			17.2388	17.3799	0				0	60		0.352446	1.98	1.27221
G04		Unkn			17.521		0				0	60
G05	SAG29-3	Unkn			23.8896	23.9845	0				0	60		1.18227	1.9315	2.17773	1.53209	1.71177	1.61944
G06		Unkn			24.0794		0				0	60
G07	UBC21	Unkn	M3K18OE#15-H2O-R5		25.619	25.6297	0				0	60
G08		Unkn			25.6404		0				0	60
G09	UBQ10	Unkn			17.5795	17.7323	0				0	60
G10		Unkn			17.8852		0				0	60
G11	SAG29-3	Unkn			25.2407	25.1668	0				0	60
G12		Unkn			25.0928		0				0	60

## Sheet: NYE1 NYC1-ABF4com
	Well	Target	Content	Sample	Biological Set Name	Cq	Cq Mean	Cq Std. Dev	Starting Quantity (SQ)	Log Starting Quantity	SQ Mean	SQ Std. Dev	Set Point	Well Note	Delta Ct	E	E^Delta Ct	Fold change relative to UBC21	Fold change relative to UBQ10	Geometric mean
	A01	UBC21	Unkn	WT-ABA-R1		23.8281	23.4415	0.546789				0	60		0.0355602	2.01	1.02514
	A02		Unkn	WT-H2O-R1		23.6791	23.4771	0.285707				0	60
	A03		Unkn	m3k18-ABA-R1		25.173	24.8375	0.474478				0	60		-0.882052	2.01	0.540214
	A04		Unkn	m3k18-H2O-R1		24.3	23.9554	0.487334				0	60
	A05		Unkn	ABF4OE/m3k18#4-ABA-R1		27.0522	26.7239	0.464319				0	60		-3.37901	2.01	0.0945144
	A06		Unkn	ABF4OE/m3k18#4-H2O-R1		23.6592	23.3449	0.444471				0	60
	A07		Unkn	ABF4OE/m3k18#7-ABA-R1		24.2465	24.019	0.321849				0	60		0.0521744	2.01	1.0371
	A08		Unkn	ABF4OE/m3k18#7-H2O-R1		24.3011	24.0711	0.325254				0	60
	B01		Unkn	WT-ABA-R1		23.0549						0	60
	B02		Unkn	WT-H2O-R1		23.275						0	60
	B03		Unkn	m3k18-ABA-R1		24.502						0	60
	B04		Unkn	m3k18-H2O-R1		23.6108						0	60
	B05		Unkn	ABF4OE/m3k18#4-ABA-R1		26.3956						0	60
	B06		Unkn	ABF4OE/m3k18#4-H2O-R1		23.0306						0	60
	B07		Unkn	ABF4OE/m3k18#7-ABA-R1		23.7914						0	60
	B08		Unkn	ABF4OE/m3k18#7-H2O-R1		23.8412						0	60
	C01	UBQ10	Unkn	WT-ABA-R1		16.0595	15.9317	0.180767				0	60		1.00476	1.98	1.98645
	C02		Unkn	WT-H2O-R1		17.1279	16.9365	0.270725				0	60
	C03		Unkn	m3k18-ABA-R1		17.488	17.3386	0.211233				0	60		-0.0647638	1.98	0.956724
	C04		Unkn	m3k18-H2O-R1		17.5046	17.2738	0.326282				0	60
	C05		Unkn	ABF4OE/m3k18#4-ABA-R1		19.1204	18.8775	0.343541				0	60		-2.67133	1.98	0.161254
	C06		Unkn	ABF4OE/m3k18#4-H2O-R1		16.4695	16.2061	0.372482				0	60
	C07		Unkn	ABF4OE/m3k18#7-ABA-R1		18.0948	17.916	0.252867				0	60		-0.239035	1.98	0.84935
	C08		Unkn	ABF4OE/m3k18#7-H2O-R1		17.904	17.6769	0.321107				0	60
	D01		Unkn	WT-ABA-R1		15.8039						0	60
	D02		Unkn	WT-H2O-R1		16.745						0	60
	D03		Unkn	m3k18-ABA-R1		17.1892						0	60
	D04		Unkn	m3k18-H2O-R1		17.0431						0	60
	D05		Unkn	ABF4OE/m3k18#4-ABA-R1		18.6345						0	60
	D06		Unkn	ABF4OE/m3k18#4-H2O-R1		15.9427						0	60
	D07		Unkn	ABF4OE/m3k18#7-ABA-R1		17.7372						0	60
	D08		Unkn	ABF4OE/m3k18#7-H2O-R1		17.4499						0	60
	E01	NYE1	Unkn	WT-ABA-R1		20.8722	20.6769	0.27615				0	60		1.99458	1.865	3.4665	3.3815	1.74507	2.42919
	E02		Unkn	WT-H2O-R1		22.7347	22.6715	0.0892927				0	60
	E03		Unkn	m3k18-ABA-R1		28.4925	28.3264	0.234911				0	60		-5.18104	1.865	0.0395916	0.0732888	0.0413825	0.0550715
	E04		Unkn	m3k18-H2O-R1		23.293	23.1453	0.208865				0	60
	E05		Unkn	ABF4OE/m3k18#4-ABA-R1		34.2954	34.074	0.31312				0	60		-11.1047	1.865	0.000986691	0.0104396	0.00611888	0.00799241
	E06		Unkn	ABF4OE/m3k18#4-H2O-R1		22.9984	22.9693	0.0411976				0	60
	E07		Unkn	ABF4OE/m3k18#7-ABA-R1		24.2097	24.0373	0.243878				0	60		-0.460004	1.865	0.750735	0.723882	0.883893	0.799896
	E08		Unkn	ABF4OE/m3k18#7-H2O-R1		23.7892	23.5773	0.29978				0	60
	F01		Unkn	WT-ABA-R1		20.4817						0	60
	F02		Unkn	WT-H2O-R1		22.6084						0	60
	F03		Unkn	m3k18-ABA-R1		28.1603						0	60
	F04		Unkn	m3k18-H2O-R1		22.9977						0	60
	F05		Unkn	ABF4OE/m3k18#4-ABA-R1		33.8526						0	60
	F06		Unkn	ABF4OE/m3k18#4-H2O-R1		22.9402						0	60
	F07		Unkn	ABF4OE/m3k18#7-ABA-R1		23.8648						0	60
	F08		Unkn	ABF4OE/m3k18#7-H2O-R1		23.3653						0	60
	G01	NYC1	Unkn	WT-ABA-R1		19.38	19.2014	0.252664				0	60		1.89262	1.9776	3.63477	3.54565	1.82978	2.54711
	G02		Unkn	WT-H2O-R1		21.1762	21.094	0.116243				0	60
	G03		Unkn	m3k18-ABA-R1		22.8998	22.9648	0.0918922				0	60		-2.16649	1.9776	0.228255	0.422527	0.238579	0.3175
	G04		Unkn	m3k18-H2O-R1		20.9088	20.7983	0.156224				0	60
	G05		Unkn	ABF4OE/m3k18#4-ABA-R1		24.6643	24.596	0.0965352				0	60		-3.44837	1.9776	0.0952369	1.00764	0.590603	0.771439
	G06		Unkn	ABF4OE/m3k18#4-H2O-R1		21.165	21.1477	0.0245489				0	60
	G07		Unkn	ABF4OE/m3k18#7-ABA-R1		21.5793	21.5229	0.0797765				0	60		-0.146397	1.9776	0.904995	0.872624	1.06551	0.964258
	G08		Unkn	ABF4OE/m3k18#7-H2O-R1		21.4282	21.3765	0.0731429				0	60
	H01		Unkn	WT-ABA-R1		19.0227						0	60
	H02		Unkn	WT-H2O-R1		21.0118						0	60
	H03		Unkn	m3k18-ABA-R1		23.0297						0	60
	H04		Unkn	m3k18-H2O-R1		20.6878						0	60
	H05		Unkn	ABF4OE/m3k18#4-ABA-R1		24.5278						0	60
	H06		Unkn	ABF4OE/m3k18#4-H2O-R1		21.1303						0	60
	H07		Unkn	ABF4OE/m3k18#7-ABA-R1		21.4665						0	60
	H08		Unkn	ABF4OE/m3k18#7-H2O-R1		21.3248						0	60
	Well	Target	Content	Sample	Biological Set Name	Cq	Cq Mean	Cq Std. Dev	Starting Quantity (SQ)	Log Starting Quantity	SQ Mean	SQ Std. Dev	Set Point	Well Note	Delta Ct	E	E^Delta Ct	Fold change relative to UBC21	Fold change relative to UBQ10	Geometric mean
	A01	UBC21	Unkn	WT-ABA-R1		23.5567	23.4818	0.105959				0	60		-0.305984	2.01	0.807657
	A02		Unkn	WT-H2O-R1		23.6186	23.1758	0.626184				0	60
	A03		Unkn	m3k18-ABA-R1		23.6109	23.3742	0.334733				0	60		-0.667777	2.01	0.627383
	A04		Unkn	m3k18-H2O-R1		23.0466	22.7065	0.480984				0	60
	A05		Unkn	ABF4OE/m3k18#4-ABA-R1		29.835	29.4628	0.526303				0	60		-6.0766	2.01	0.0143747
	A06		Unkn	ABF4OE/m3k18#4-H2O-R1		23.6056	23.3862	0.310336				0	60
	A07		Unkn	ABF4OE/m3k18#7-ABA-R1		24.2956	23.9736	0.455386				0	60		-1.0382	2.01	0.48442
	A08		Unkn	ABF4OE/m3k18#7-H2O-R1		23.3196	22.9354	0.543353				0	60
	B01		Unkn	WT-ABA-R1		23.4069						0	60
	B02		Unkn	WT-H2O-R1		22.733						0	60
	B03		Unkn	m3k18-ABA-R1		23.1375						0	60
	B04		Unkn	m3k18-H2O-R1		22.3664						0	60
	B05		Unkn	ABF4OE/m3k18#4-ABA-R1		29.0907						0	60
	B06		Unkn	ABF4OE/m3k18#4-H2O-R1		23.1668						0	60
	B07		Unkn	ABF4OE/m3k18#7-ABA-R1		23.6516						0	60
	B08		Unkn	ABF4OE/m3k18#7-H2O-R1		22.5512						0	60
	C01	UBQ10	Unkn	WT-ABA-R1		17.0129	16.8574	0.219946				0	60		-0.481929	1.98	0.719496
	C02		Unkn	WT-H2O-R1		16.5424	16.3754	0.236166				0	60
	C03		Unkn	m3k18-ABA-R1		17.0639	16.7646	0.423223				0	60		-0.353277	1.98	0.785588
	C04		Unkn	m3k18-H2O-R1		16.6265	16.4114	0.304263				0	60
	C05		Unkn	ABF4OE/m3k18#4-ABA-R1		21.6458	21.4213	0.317493				0	60		-5.10629	1.98	0.0305592
	C06		Unkn	ABF4OE/m3k18#4-H2O-R1		16.5107	16.315	0.276812				0	60
	C07		Unkn	ABF4OE/m3k18#7-ABA-R1		18.0624	18.0247	0.0532065				0	60		-1.86508	1.98	0.279703
	C08		Unkn	ABF4OE/m3k18#7-H2O-R1		16.2555	16.1597	0.135583				0	60
	D01		Unkn	WT-ABA-R1		16.7018						0	60
	D02		Unkn	WT-H2O-R1		16.2085						0	60
	D03		Unkn	m3k18-ABA-R1		16.4654						0	60
	D04		Unkn	m3k18-H2O-R1		16.1962						0	60
	D05		Unkn	ABF4OE/m3k18#4-ABA-R1		21.1968						0	60
	D06		Unkn	ABF4OE/m3k18#4-H2O-R1		16.1192						0	60
	D07		Unkn	ABF4OE/m3k18#7-ABA-R1		17.9871						0	60
	D08		Unkn	ABF4OE/m3k18#7-H2O-R1		16.0638						0	60
	E01	NYE1	Unkn	WT-ABA-R1		20.8296	20.6193	0.297276				0	60		2.55614	1.865	4.9192	6.0907	6.837	6.45307
	E02		Unkn	WT-H2O-R1		23.178	23.1755	0.00357601				0	60
	E03		Unkn	m3k18-ABA-R1		23.4244	23.285	0.197229				0	60		-0.329706	1.865	0.814246	1.29784	1.03648	1.15982
	E04		Unkn	m3k18-H2O-R1		23.1332	22.9553	0.251663				0	60
	E05		Unkn	ABF4OE/m3k18#4-ABA-R1		36.1364	36.3116	0.247818				0	60		-14.6404	1.865	0.000108931	0.00757797	0.00356459	0.00519734
	E06		Unkn	ABF4OE/m3k18#4-H2O-R1		21.8459	21.6712	0.246989				0	60
	E07		Unkn	ABF4OE/m3k18#7-ABA-R1		24.1119	24.0073	0.147974				0	60		-0.664419	1.865	0.66093	1.36437	2.36298	1.79555
	E08		Unkn	ABF4OE/m3k18#7-H2O-R1		23.3736	23.3429	0.043389				0	60
	F01		Unkn	WT-ABA-R1		20.4091						0	60
	F02		Unkn	WT-H2O-R1		23.173						0	60
	F03		Unkn	m3k18-ABA-R1		23.1455						0	60
	F04		Unkn	m3k18-H2O-R1		22.7773						0	60
	F05		Unkn	ABF4OE/m3k18#4-ABA-R1		36.4868						0	60
	F06		Unkn	ABF4OE/m3k18#4-H2O-R1		21.4966						0	60
	F07		Unkn	ABF4OE/m3k18#7-ABA-R1		23.9027						0	60
	F08		Unkn	ABF4OE/m3k18#7-H2O-R1		23.3122						0	60
	G01	NYC1	Unkn	WT-ABA-R1		19.7938	19.6904	0.146318				0	60		1.27738	1.9776	2.38936	2.95839	3.32088	3.1344
	G02		Unkn	WT-H2O-R1		20.9863	20.9678	0.0261871				0	60
	G03		Unkn	m3k18-ABA-R1		20.76	20.7248	0.0497389				0	60		-0.281215	1.9776	0.825508	1.3158	1.05082	1.17587
	G04		Unkn	m3k18-H2O-R1		20.5767	20.4436	0.188312				0	60
	G05		Unkn	ABF4OE/m3k18#4-ABA-R1		25.665	25.6394	0.0362184				0	60		-5.69511	1.9776	0.0205807	1.43173	0.67347	0.981951
	G06		Unkn	ABF4OE/m3k18#4-H2O-R1		20.0323	19.9443	0.124434				0	60
	G07		Unkn	ABF4OE/m3k18#7-ABA-R1		21.7098	21.6548	0.0777636				0	60		0.0658404	1.9776	1.04592	2.15911	3.7394	2.84144
	G08		Unkn	ABF4OE/m3k18#7-H2O-R1		21.7134	21.7206	0.0102794				0	60
	H01		Unkn	WT-ABA-R1		19.5869						0	60
	H02		Unkn	WT-H2O-R1		20.9492						0	60
	H03		Unkn	m3k18-ABA-R1		20.6896						0	60
	H04		Unkn	m3k18-H2O-R1		20.3104						0	60
	H05		Unkn	ABF4OE/m3k18#4-ABA-R1		25.6138						0	60
	H06		Unkn	ABF4OE/m3k18#4-H2O-R1		19.8563						0	60
	H07		Unkn	ABF4OE/m3k18#7-ABA-R1		21.5998						0	60
	H08		Unkn	ABF4OE/m3k18#7-H2O-R1		21.7279						0	60
	Well	Target	Content	Sample	Biological Set Name	Cq	Cq Mean	Cq Std. Dev	Starting Quantity (SQ)	Log Starting Quantity	SQ Mean	SQ Std. Dev	Set Point	Well Note	Delta Ct	E	E^Delta Ct	Fold change relative to UBC21	Fold change relative to UBQ10	Geometric mean
	A01	UBC21	Unkn	WT-ABA-R1		23.8097	23.618	0.271195				0	60		-0.219312	2.01	0.858036
	A02		Unkn	WT-H2O-R1		23.6462	23.3986	0.350073				0	60
	A03		Unkn	m3k18-ABA-R1		25.0998	24.8319	0.378731				0	60		-1.79994	2.01	0.284621
	A04		Unkn	m3k18-H2O-R1		23.5037	23.032	0.667027				0	60
	A05		Unkn	ABF4OE/m3k18#4-ABA-R1		29.7828	29.5362	0.348728				0	60		-5.83093	2.01	0.0170642
	A06		Unkn	ABF4OE/m3k18#4-H2O-R1		23.9884	23.7053	0.400429				0	60
	A07		Unkn	ABF4OE/m3k18#7-ABA-R1		24.0669	23.5773	0.692377				0	60		0.115389	2.01	1.08389
	A08		Unkn	ABF4OE/m3k18#7-H2O-R1		23.9888	23.6927	0.418773				0	60
	B01		Unkn	WT-ABA-R1		23.4262						0	60
	B02		Unkn	WT-H2O-R1		23.1511						0	60
	B03		Unkn	m3k18-ABA-R1		24.5641						0	60
	B04		Unkn	m3k18-H2O-R1		22.5604						0	60
	B05		Unkn	ABF4OE/m3k18#4-ABA-R1		29.2896						0	60
	B06		Unkn	ABF4OE/m3k18#4-H2O-R1		23.4221						0	60
	B07		Unkn	ABF4OE/m3k18#7-ABA-R1		23.0877						0	60
	B08		Unkn	ABF4OE/m3k18#7-H2O-R1		23.3966						0	60
	C01	UBQ10	Unkn	WT-ABA-R1		17.2223	17.075	0.208349				0	60		0.66257	1.98	1.57239
	C02		Unkn	WT-H2O-R1		17.8883	17.7375	0.213276				0	60
	C03		Unkn	m3k18-ABA-R1		17.2787	17.2165	0.0880211				0	60		-1.20868	1.98	0.437951
	C04		Unkn	m3k18-H2O-R1		16.2274	16.0078	0.310572				0	60
	C05		Unkn	ABF4OE/m3k18#4-ABA-R1		21.9255	21.6897	0.333495				0	60		-4.13548	1.98	0.0593128
	C06		Unkn	ABF4OE/m3k18#4-H2O-R1		17.8731	17.5542	0.450971				0	60
	C07		Unkn	ABF4OE/m3k18#7-ABA-R1		17.8363	17.6611	0.247644				0	60		-0.0563082	1.98	0.962266
	C08		Unkn	ABF4OE/m3k18#7-H2O-R1		17.747	17.6048	0.200977				0	60
	D01		Unkn	WT-ABA-R1		16.9276						0	60
	D02		Unkn	WT-H2O-R1		17.5867						0	60
	D03		Unkn	m3k18-ABA-R1		17.1543						0	60
	D04		Unkn	m3k18-H2O-R1		15.7882						0	60
	D05		Unkn	ABF4OE/m3k18#4-ABA-R1		21.4539						0	60
	D06		Unkn	ABF4OE/m3k18#4-H2O-R1		17.2353						0	60
	D07		Unkn	ABF4OE/m3k18#7-ABA-R1		17.486						0	60
	D08		Unkn	ABF4OE/m3k18#7-H2O-R1		17.4627						0	60
	E01	NYE1	Unkn	WT-ABA-R1		20.7242	20.5189	0.290341				0	60		3.3119	1.865	7.87881	9.18238	5.01071	6.78309
	E02		Unkn	WT-H2O-R1		23.9354	23.8308	0.148028				0	60
	E03		Unkn	m3k18-ABA-R1		28.0334	27.7784	0.360735				0	60		-5.6848	1.865	0.0289231	0.10162	0.066042	0.0819218
	E04		Unkn	m3k18-H2O-R1		22.3706	22.0936	0.391811				0	60
	E05		Unkn	ABF4OE/m3k18#4-ABA-R1		37.1631	37.3194	0.221073				0	60		-13.8339	1.865	0.000180078	0.010553	0.00303608	0.00566037
	E06		Unkn	ABF4OE/m3k18#4-H2O-R1		23.6917	23.4855	0.291555				0	60
	E07		Unkn	ABF4OE/m3k18#7-ABA-R1		23.2826	23.2572	0.0358677				0	60		0.0864565	1.865	1.05536	0.97368	1.09675	1.03338
	E08		Unkn	ABF4OE/m3k18#7-H2O-R1		23.4525	23.3436	0.153934				0	60
	F01		Unkn	WT-ABA-R1		20.3136						0	60
	F02		Unkn	WT-H2O-R1		23.7261						0	60
	F03		Unkn	m3k18-ABA-R1		27.5233						0	60
	F04		Unkn	m3k18-H2O-R1		21.8165						0	60
	F05		Unkn	ABF4OE/m3k18#4-ABA-R1		37.4757						0	60
	F06		Unkn	ABF4OE/m3k18#4-H2O-R1		23.2794						0	60
	F07		Unkn	ABF4OE/m3k18#7-ABA-R1		23.2318						0	60
	F08		Unkn	ABF4OE/m3k18#7-H2O-R1		23.2348						0	60
	G01	NYC1	Unkn	WT-ABA-R1		19.1578	19.2793	0.171882				0	60		1.39668	1.9776	2.59185	3.02068	1.64835	2.2314
	G02		Unkn	WT-H2O-R1		20.7494	20.676	0.103719				0	60
	G03		Unkn	m3k18-ABA-R1		22.3214	22.2306	0.128511				0	60		-2.20119	1.9776	0.222917	0.783206	0.509	0.631389
	G04		Unkn	m3k18-H2O-R1		20.0181	20.0294	0.0159745				0	60
	G05		Unkn	ABF4OE/m3k18#4-ABA-R1		27.1892	27.2345	0.0640296				0	60		-6.05553	1.9776	0.0160962	0.943274	0.271378	0.505949
	G06		Unkn	ABF4OE/m3k18#4-H2O-R1		21.1101	21.179	0.0973544				0	60
	G07		Unkn	ABF4OE/m3k18#7-ABA-R1		21.0584	20.9963	0.0877218				0	60		0.722642	1.9776	1.63682	1.51014	1.70101	1.60273
	G08		Unkn	ABF4OE/m3k18#7-H2O-R1		21.6522	21.719	0.0944027				0	60
	H01		Unkn	WT-ABA-R1		19.4009						0	60
	H02		Unkn	WT-H2O-R1		20.6027						0	60
	H03		Unkn	m3k18-ABA-R1		22.1397						0	60
	H04		Unkn	m3k18-H2O-R1		20.0407						0	60
	H05		Unkn	ABF4OE/m3k18#4-ABA-R1		27.2798						0	60
	H06		Unkn	ABF4OE/m3k18#4-H2O-R1		21.2478						0	60
	H07		Unkn	ABF4OE/m3k18#7-ABA-R1		20.9343						0	60
	H08		Unkn	ABF4OE/m3k18#7-H2O-R1		21.7857						0	60
	Well	Target	Content	Sample	Biological Set Name	Cq	Cq Mean	Cq Std. Dev	Starting Quantity (SQ)	Log Starting Quantity	SQ Mean	SQ Std. Dev	Set Point	Well Note	Delta Ct	E	E^Delta Ct	Fold change relative to UBC21	Fold change relative to UBQ10	Geometric mean
	A01	UBC21	Unkn	WT-ABA-R1		23.3991	23.1404	0.365803				0	60		-0.0370449	2.01	0.974469
	A02		Unkn	WT-H2O-R1		23.3827	23.1034	0.394986				0	60
	A03		Unkn	m3k18-ABA-R1		24.0146	23.6908	0.457893				0	60		-0.168235	2.01	0.889185
	A04		Unkn	m3k18-H2O-R1		23.8542	23.5226	0.468918				0	60
	A05		Unkn	ABF4OE/m3k18#4-ABA-R1		24.5126	24.1701	0.484393				0	60		-0.650914	2.01	0.634812
	A06		Unkn	ABF4OE/m3k18#4-H2O-R1		23.852	23.5192	0.470619				0	60
	A07		Unkn	ABF4OE/m3k18#7-ABA-R1		26.0128	25.687	0.460651				0	60		-2.10205	2.01	0.230498
	A08		Unkn	ABF4OE/m3k18#7-H2O-R1		24.0223	23.585	0.618431				0	60
	B01		Unkn	WT-ABA-R1		22.8818						0	60
	B02		Unkn	WT-H2O-R1		22.8241						0	60
	B03		Unkn	m3k18-ABA-R1		23.367						0	60
	B04		Unkn	m3k18-H2O-R1		23.191						0	60
	B05		Unkn	ABF4OE/m3k18#4-ABA-R1		23.8276						0	60
	B06		Unkn	ABF4OE/m3k18#4-H2O-R1		23.1864						0	60
	B07		Unkn	ABF4OE/m3k18#7-ABA-R1		25.3613						0	60
	B08		Unkn	ABF4OE/m3k18#7-H2O-R1		23.1477						0	60
	C01	UBQ10	Unkn	WT-ABA-R1		16.7977	16.6113	0.26357				0	60		0.0730302	1.98	1.05115
	C02		Unkn	WT-H2O-R1		16.7468	16.6843	0.0883372				0	60
	C03		Unkn	m3k18-ABA-R1		17.1595	16.9506	0.295474				0	60		0.324291	1.98	1.24797
	C04		Unkn	m3k18-H2O-R1		17.578	17.2749	0.428683				0	60
	C05		Unkn	ABF4OE/m3k18#4-ABA-R1		17.8966	17.5923	0.430447				0	60		-0.537608	1.98	0.692645
	C06		Unkn	ABF4OE/m3k18#4-H2O-R1		17.4078	17.0546	0.499382				0	60
	C07		Unkn	ABF4OE/m3k18#7-ABA-R1		18.6961	18.4731	0.315364				0	60		-1.19111	1.98	0.44324
	C08		Unkn	ABF4OE/m3k18#7-H2O-R1		17.6712	17.282	0.550423				0	60
	D01		Unkn	WT-ABA-R1		16.4249						0	60
	D02		Unkn	WT-H2O-R1		16.6219						0	60
	D03		Unkn	m3k18-ABA-R1		16.7417						0	60
	D04		Unkn	m3k18-H2O-R1		16.9718						0	60
	D05		Unkn	ABF4OE/m3k18#4-ABA-R1		17.2879						0	60
	D06		Unkn	ABF4OE/m3k18#4-H2O-R1		16.7015						0	60
	D07		Unkn	ABF4OE/m3k18#7-ABA-R1		18.2501						0	60
	D08		Unkn	ABF4OE/m3k18#7-H2O-R1		16.8928						0	60
	E01	NYE1	Unkn	WT-ABA-R1		19.8074	19.6622	0.20532				0	60		3.07032	1.865	6.77751	6.95507	6.44769	6.69658
	E02		Unkn	WT-H2O-R1		22.7919	22.7325	0.0839715				0	60
	E03		Unkn	m3k18-ABA-R1		23.695	23.511	0.260142				0	60		-0.340265	1.865	0.808905	0.909715	0.648174	0.767889
	E04		Unkn	m3k18-H2O-R1		23.2713	23.1708	0.142188				0	60
	E05		Unkn	ABF4OE/m3k18#4-ABA-R1		24.0629	23.8393	0.316139				0	60		-0.865481	1.865	0.583086	0.918517	0.841826	0.879336
	E06		Unkn	ABF4OE/m3k18#4-H2O-R1		23.271	22.9739	0.420236				0	60
	E07		Unkn	ABF4OE/m3k18#7-ABA-R1		32.3917	32.3025	0.126198				0	60		-8.40652	1.865	0.00530312	0.0230072	0.0119645	0.0165912
	E08		Unkn	ABF4OE/m3k18#7-H2O-R1		23.9483	23.8959	0.074094				0	60
	F01		Unkn	WT-ABA-R1		19.517						0	60
	F02		Unkn	WT-H2O-R1		22.6732						0	60
	F03		Unkn	m3k18-ABA-R1		23.3271						0	60
	F04		Unkn	m3k18-H2O-R1		23.0702						0	60
	F05		Unkn	ABF4OE/m3k18#4-ABA-R1		23.6158						0	60
	F06		Unkn	ABF4OE/m3k18#4-H2O-R1		22.6767						0	60
	F07		Unkn	ABF4OE/m3k18#7-ABA-R1		32.2132						0	60
	F08		Unkn	ABF4OE/m3k18#7-H2O-R1		23.8435						0	60
	G01	NYC1	Unkn	WT-ABA-R1		18.6124	18.5995	0.0182141				0	60		1.80301	1.9776	3.41933	3.50892	3.25294	3.37851
	G02		Unkn	WT-H2O-R1		20.5473	20.4025	0.204785				0	60
	G03		Unkn	m3k18-ABA-R1		21.0352	20.9157	0.169044				0	60		-0.489645	1.9776	0.716139	0.805388	0.573841	0.679827
	G04		Unkn	m3k18-H2O-R1		20.6279	20.426	0.28544				0	60
	G05		Unkn	ABF4OE/m3k18#4-ABA-R1		22.0221	21.7453	0.391512				0	60		-1.16057	1.9776	0.453222	0.713946	0.654335	0.683491
	G06		Unkn	ABF4OE/m3k18#4-H2O-R1		20.5274	20.5847	0.0809771				0	60
	G07		Unkn	ABF4OE/m3k18#7-ABA-R1		24.4834	24.4185	0.0918858				0	60		-2.72348	1.9776	0.156126	0.67734	0.352237	0.488451
	G08		Unkn	ABF4OE/m3k18#7-H2O-R1		21.726	21.695	0.0438862				0	60
	H01		Unkn	WT-ABA-R1		18.5866						0	60
	H02		Unkn	WT-H2O-R1		20.2577						0	60
	H03		Unkn	m3k18-ABA-R1		20.7961						0	60
	H04		Unkn	m3k18-H2O-R1		20.2242						0	60
	H05		Unkn	ABF4OE/m3k18#4-ABA-R1		21.4684						0	60
	H06		Unkn	ABF4OE/m3k18#4-H2O-R1		20.6419						0	60
	H07		Unkn	ABF4OE/m3k18#7-ABA-R1		24.3535						0	60
	H08		Unkn	ABF4OE/m3k18#7-H2O-R1		21.664						0	60

## Sheet: NYE2-ABF4comE
	Well	Target	Content	Sample	Biological Set Name	Cq	Cq Mean	Cq Std. Dev	Starting Quantity (SQ)	Log Starting Quantity	SQ Mean	SQ Std. Dev	Set Point	Well Note	Delta Ct	E	E^Delta Ct	Fold change relative to UBC21	Fold change relative to UBQ10	Geometric mean
	A01	UBC21	Unkn	WT-ABA-R1		25.8054	25.6865	0.168231				0	60		-0.189813	2.01	0.87589
	A02		Unkn			25.5675						0	60
	A03	UBQ10	Unkn			16.6332	16.4857	0.20861				0	60		1.03219	1.98	2.02402
	A04		Unkn			16.3381						0	60
	A09	NYE2	Unkn			21.8367	21.8095	0.0383573				0	60		1.36568	2	2.57698	2.94212	1.2732	1.93543
	A10		Unkn			21.7824						0	60
	B01	UBC21	Unkn	WT-H2O-R1		25.3504	25.4966	0.206776				0	60
	B02		Unkn			25.6429						0	60
	B03	UBQ10	Unkn			17.5651	17.5178	0.0668376				0	60
	B04		Unkn			17.4706						0	60
	B09	NYE2	Unkn			23.1415	23.1752	0.0476601				0	60
	B10		Unkn			23.2089						0	60
	C01	UBC21	Unkn	m3k18-ABA-R1		27.633	27.7612	0.181387				0	60		-1.73958	2.01	0.296869
	C02		Unkn			27.8895						0	60
	C03	UBQ10	Unkn			18.2354	18.2259	0.01339				0	60		-0.256241	1.98	0.839425
	C04		Unkn			18.2165						0	60
	C09	NYE2	Unkn			27.6427	27.724	0.11497				0	60		-3.95245	2	0.0645944	0.217586	0.0769508	0.129396
	C10		Unkn			27.8053						0	60
	D01	UBC21	Unkn	m3k18-H2O-R1		25.9871	26.0217	0.0488138				0	60
	D02		Unkn			26.0562						0	60
	D03	UBQ10	Unkn			18.1181	17.9697	0.209906				0	60
	D04		Unkn			17.8213						0	60
	D09	NYE2	Unkn			23.7359	23.7716	0.0505029				0	60
	D10		Unkn			23.8073						0	60
	E01	UBC21	Unkn	ABF4OE/m3k18#4-ABA-R1		25.8865	25.8412	0.0640325				0	60		-0.526912	2.01	0.692217
	E02		Unkn			25.796						0	60
	E03	UBQ10	Unkn			17.2389	17.2033	0.0504				0	60		0.180725	1.98	1.1314
	E04		Unkn			17.1677						0	60
	E09	NYE2	Unkn			24.7952	24.9023	0.15153				0	60		-2.68616	2	0.155376	0.224462	0.137331	0.175572
	E10		Unkn			25.0095						0	60
	F01	UBC21	Unkn	ABF4OE/m3k18#4-H2O-R1		25.3631	25.3143	0.0689608				0	60
	F02		Unkn			25.2656						0	60
	F03	UBQ10	Unkn			17.4403	17.384	0.0796421				0	60
	F04		Unkn			17.3277						0	60
	F09	NYE2	Unkn			22.1589	22.2162	0.0810676				0	60
	F10		Unkn			22.2735						0	60
	G01	UBC21	Unkn	ABF4OE/m3k18#7-ABA-R1		25.5404	25.4679	0.102538				0	60		0.150852	2.01	1.11106
	G02		Unkn			25.3954						0	60
	G03	UBQ10	Unkn			17.4244	17.4761	0.0731707				0	60		0.590445	1.98	1.4968
	G04		Unkn			17.5278						0	60
	G09	NYE2	Unkn			24.105	24.0588	0.0653753				0	60		-0.409386	2	0.752944	0.67768	0.503035	0.583863
	G10		Unkn			24.0126						0	60
	H01	UBC21	Unkn	ABF4OE/m3k18#7-H2O-R1		25.5754	25.6188	0.0614263				0	60
	H02		Unkn			25.6622						0	60
	H03	UBQ10	Unkn			18.0771	18.0665	0.0149621				0	60
	H04		Unkn			18.056						0	60
	H09	NYE2	Unkn			23.6903	23.6494	0.0577991				0	60
	H10		Unkn			23.6086						0	60
	A01	UBC21	Unkn	WT-ABA-R2		25.0425	25.3487	0.433034				0	60		-0.606543	2.01	0.654785
	A02		Unkn			25.6549						0	60
	A03	UBQ10	Unkn			17.2793	17.1662	0.160007				0	60		-0.773581	1.98	0.589529
	A04		Unkn			17.053						0	60
	A09	NYE2	Unkn			22.8985	22.9194	0.0295303				0	60		0.266164	2	1.20261	1.83664	2.03994	1.93563
	A10		Unkn			22.9403						0	60
	B01	UBC21	Unkn	WT-H2O-R2		24.643	24.7421	0.140202				0	60
	B02		Unkn			24.8413						0	60
	B03	UBQ10	Unkn			16.1723	16.3926	0.311548				0	60
	B04		Unkn			16.6129						0	60
	B07	PAO	Unkn			22.3841	22.3549	0.0413229				0	60
	B08		Unkn			22.3257						0	60
	B09	NYE2	Unkn			23.3724	23.1856	0.264113				0	60
	B10		Unkn			22.9988						0	60
	C01	UBC21	Unkn	m3k18-ABA-R2		25.3183	25.4255	0.151613				0	60		-0.915977	2.01	0.527569
	C02		Unkn			25.5327						0	60
	C03	UBQ10	Unkn			17.0417	17.0628	0.0297777				0	60		-0.662856	1.98	0.635849
	C04		Unkn			17.0838						0	60
	C09	NYE2	Unkn			23.7994	23.7278	0.101287				0	60		-0.662766	2	0.631666	1.19731	0.993422	1.09061
	C10		Unkn			23.6561						0	60
	D01	UBC21	Unkn	m3k18-H2O-R2		24.5187	24.5095	0.0130015				0	60
	D02		Unkn			24.5003						0	60
	D03	UBQ10	Unkn			16.4313	16.3999	0.0444224				0	60
	D04		Unkn			16.3685						0	60
	D09	NYE2	Unkn			22.978	23.065	0.122992				0	60
	D10		Unkn			23.152						0	60
	E01	UBC21	Unkn	ABF4OE/m3k18#4-ABA-R2		36.2686	35.8429	0.602065				0	60		-11.1837	2.01	0.000406584
	E02		Unkn			35.4172						0	60
	E03	UBQ10	Unkn			29.7161	29.5747	0.199916				0	60		-13.5984	1.98	9.2434e-05
	E04		Unkn			29.4334						0	60
	E09	NYE2	Unkn			33.8065	33.639	0.236852				0	60		-11.4633	2	0.000354151	0.871041	3.8314	1.82683
	E10		Unkn			33.4715						0	60
	F01	UBC21	Unkn	ABF4OE/m3k18#4-H2O-R2		24.7203	24.6592	0.0864211				0	60
	F02		Unkn			24.5981						0	60
	F03	UBQ10	Unkn			16.007	15.9764	0.0433277				0	60
	F04		Unkn			15.9457						0	60
	F09	NYE2	Unkn			22.1498	22.1757	0.0365311				0	60
	F10		Unkn			22.2015						0	60
	G01	UBC21	Unkn	ABF4OE/m3k18#7-ABA-R2		30.2116	30.1361	0.106798				0	60		-4.8163	2.01	0.034651
	G02		Unkn			30.0605						0	60
	G03	UBQ10	Unkn			20.1686	20.1801	0.0163641				0	60		-2.47693	1.98	0.184154
	G04		Unkn			20.1917						0	60
	G09	NYE2	Unkn			32.6083	32.5888	0.0275616				0	60		-10.1288	2	0.00089316	0.0257759	0.00485008	0.011181
	G10		Unkn			32.5693						0	60
	H01	UBC21	Unkn	ABF4OE/m3k18#7-H2O-R2		25.3217	25.3198	0.00269138				0	60
	H02		Unkn			25.3179						0	60
	H03	UBQ10	Unkn			17.9061	17.7032	0.286886				0	60
	H04		Unkn			17.5003						0	60
	H09	NYE2	Unkn			22.423	22.46	0.0523236				0	60
	H10		Unkn			22.497						0	60
	Well	Target	Content	Sample	Biological Set Name	Cq	Cq Mean	Cq Std. Dev	Starting Quantity (SQ)	Log Starting Quantity	SQ Mean	SQ Std. Dev	Set Point	Well Note	Delta Ct	E	E^Delta Ct	Fold change relative to UBC21	Fold change relative to UBQ10	Geometric mean
	A01	UBC21	Unkn	WT-ABA-R3		25.096	25.1725	0.108267				0	60		0.326225	2.01	1.25577
	A02		Unkn			25.2491						0	60
	A03	UBQ10	Unkn			17.3877	17.1514	0.334155				0	60		1.56054	1.98	2.90373
	A04		Unkn			16.9151						0	60
	A09	NYE2	Unkn			21.6862	21.7265	0.0571074				0	60		3.19294	2	9.14472	7.28216	3.1493	4.78891
	A10		Unkn			21.7669						0	60
	B01	UBC21	Unkn	WT-H2O-R3		25.474	25.4988	0.0350767				0	60
	B02		Unkn			25.5236						0	60
	B03	UBQ10	Unkn			18.7919	18.7119	0.113049				0	60
	B04		Unkn			18.632						0	60
	B09	NYE2	Unkn			24.9617	24.9195	0.0596622				0	60
	B10		Unkn			24.8773						0	60
	C01	UBC21	Unkn	m3k18-ABA-R3		25.7035	25.7522	0.0688971				0	60		-0.256399	2.01	0.836105
	C02		Unkn			25.8009						0	60
	C03	UBQ10	Unkn			17.0525	16.9842	0.0966261				0	60		0.614219	1.98	1.52131
	C04		Unkn			16.9158						0	60
	C09	NYE2	Unkn			23.6679	23.6739	0.00853382				0	60		-0.68261	2	0.623037	0.745166	0.40954	0.552427
	C10		Unkn			23.68						0	60
	D01	UBC21	Unkn	m3k18-H2O-R3		25.4175	25.4958	0.110713				0	60
	D02		Unkn			25.5741						0	60
	D03	UBQ10	Unkn			17.6148	17.5984	0.0232423				0	60
	D04		Unkn			17.5819						0	60
	D09	NYE2	Unkn			22.8944	22.9913	0.137125				0	60
	D10		Unkn			23.0883						0	60
	E01	UBC21	Unkn	ABF4OE/m3k18#4-ABA-R3		28.136	28.0276	0.153327				0	60		-2.78426	2.01	0.143161
	E02		Unkn			27.9192						0	60
	E03	UBQ10	Unkn			19.4374	19.3449	0.130923				0	60		-2.32485	1.98	0.204314
	E04		Unkn			19.2523						0	60
	E09	NYE2	Unkn			27.9993	28.0448	0.0643326				0	60		-4.00304	2	0.0623683	0.435653	0.305258	0.364673
	E10		Unkn			28.0903						0	60
	F01	UBC21	Unkn	ABF4OE/m3k18#4-H2O-R3		25.2816	25.2433	0.0540844				0	60
	F02		Unkn			25.2051						0	60
	F03	UBQ10	Unkn			17.0175	17.02	13.359				0	60
	F04		Unkn			35.9101						0	60
	F09	NYE2	Unkn			23.948	24.0417	0.13255				0	60
	F10		Unkn			24.1355						0	60
	G01	UBC21	Unkn	ABF4OE/m3k18#7-ABA-R3		25.5013	25.5758	0.105398				0	60		-0.339162	2.01	0.789164
	G02		Unkn			25.6504						0	60
	G03	UBQ10	Unkn			17.1173	17.0599	0.0812182				0	60		0.920282	1.98	1.87506
	G04		Unkn			17.0025						0	60
	G09	NYE2	Unkn			24.3062	24.3095	0.00464633				0	60		-1.01212	2	0.495817	0.628281	0.264427	0.407596
	G10		Unkn			24.3127						0	60
	H01	UBC21	Unkn	ABF4OE/m3k18#7-H2O-R3		25.1901	25.2367	0.0658166				0	60
	H02		Unkn			25.2832						0	60
	H03	UBQ10	Unkn			18.0193	17.9802	0.055295				0	60
	H04		Unkn			17.9411						0	60
	H09	NYE2	Unkn			23.2433	23.2973	0.0764829				0	60
	H10		Unkn			23.3514						0	60
	Well	Target	Content	Sample	Biological Set Name	Cq	Cq Mean	Cq Std. Dev	Starting Quantity (SQ)	Log Starting Quantity	SQ Mean	SQ Std. Dev	Set Point	Well Note	Delta Ct	E	E^Delta Ct	Fold change relative to UBC21	Fold change relative to UBQ10	Geometric mean
	A01	UBC21	Unkn	WT-ABA-R4		25.5067	25.3635	0.202577				0	60		-0.465717	2.01	0.722431
	A02		Unkn			25.2203						0	60
	A03	UBQ10	Unkn			17.4868	17.7555	0.380001				0	60		-0.615887	1.98	0.65658
	A04		Unkn			18.0242						0	60
	A09	NYE2	Unkn			20.9488	21.0757	0.1795				0	60		1.78478	2	3.44566	4.76953	5.24789	5.003
	A10		Unkn			21.2026						0	60
	B01	UBC21	Unkn	WT-H2O-R4		24.9445	24.8978	0.0660119				0	60
	B02		Unkn			24.8511						0	60
	B03	UBQ10	Unkn			17.0869	17.1396	0.0746362				0	60
	B04		Unkn			17.1924						0	60
	B09	NYE2	Unkn			22.8014	22.8605	0.0834736				0	60
	B10		Unkn			22.9195						0	60
	C01	UBC21	Unkn	m3k18-ABA-R4		25.791	25.8879	0.137126				0	60		-1.07408	2.01	0.472437
	C02		Unkn			25.9849						0	60
	C03	UBQ10	Unkn			18.6508	18.6351	0.0221852				0	60		-0.861043	1.98	0.555339
	C04		Unkn			18.6194						0	60
	C09	NYE2	Unkn			23.7402	23.8933	0.216579				0	60		-0.758448	2	0.591132	1.25124	1.06445	1.15407
	C10		Unkn			24.0465						0	60
	D01	UBC21	Unkn	m3k18-H2O-R4		24.9084	24.8138	0.133724				0	60
	D02		Unkn			24.7193						0	60
	D03	UBQ10	Unkn			17.7014	17.7741	0.102835				0	60
	D04		Unkn			17.8468						0	60
	D09	NYE2	Unkn			23.0814	23.1349	0.0755803				0	60
	D10		Unkn			23.1883						0	60
	E01	UBC21	Unkn	ABF4OE/m3k18#4-ABA-R4		26.3873	26.2138	0.245366				0	60		-1.46994	2.01	0.35836
	E02		Unkn			26.0403						0	60
	E03	UBQ10	Unkn			17.9015	17.8577	0.0618748				0	60		-0.588187	1.98	0.669122
	E04		Unkn			17.814						0	60
	E09	NYE2	Unkn			24.1757	24.1544	0.0301901				0	60		-1.64616	2	0.31949	0.891532	0.477476	0.652446
	E10		Unkn			24.133						0	60
	F01	UBC21	Unkn	ABF4OE/m3k18#4-H2O-R4		24.8771	24.7438	0.188471				0	60
	F02		Unkn			24.6106						0	60
	F03	UBQ10	Unkn			17.1644	17.2695	0.148674				0	60
	F04		Unkn			17.3746						0	60
	F09	NYE2	Unkn			22.5623	22.5082	0.0765009				0	60
	F10		Unkn			22.4541						0	60
	G01	UBC21	Unkn	ABF4OE/m3k18#7-ABA-R4		33.2903	33.2433	0.0665145				0	60		-7.73706	2.01	0.00450978
	G02		Unkn			33.1962						0	60
	G03	UBQ10	Unkn			23.9786	23.9206	0.0820388				0	60		-5.9079	1.98	0.0176739
	G04		Unkn			23.8626						0	60
	G09	NYE2	Unkn			31.9462	32.5008	0.784242				0	60		-9.39051	2	0.00148996	0.330385	0.0843029	0.166891
	G10		Unkn			33.0553						0	60
	H01	UBC21	Unkn	ABF4OE/m3k18#7-H2O-R4		25.0974	25.5062	0.57817				0	60
	H02		Unkn			25.915						0	60
	H03	UBQ10	Unkn			18.1089	18.0127	0.135957				0	60
	H04		Unkn			17.9166						0	60
	H09	NYE2	Unkn			23.0631	23.1103	0.0666798				0	60
	H10		Unkn			23.1574						0	60

## Sheet: PAO-ABF4com
	Well	Target	Content	Sample	Biological Set Name	Cq	Cq Mean	Cq Std. Dev	Starting Quantity (SQ)	Log Starting Quantity	SQ Mean	SQ Std. Dev	Set Point	Well Note	Delta Ct	E	E^Delta Ct	Fold change relative to UBC21	Fold change relative to UBQ10	Geometric mean
	A01	UBC21	Unkn	ABF4OE/m3k18#4-ABA-R1		27.8608	27.827	0.0477615				0	60		-0.171671	2.01	0.887054
	A02		Unkn			27.7932						0	60
	A03	UBQ10	Unkn			19.5561	19.4625	0.132361				0	60		0.342236	1.98	1.26337
	A04		Unkn			19.3689						0	60
	A05	PAO	Unkn			23.0547	23.2242	0.239724				0	60		-1.10771	1.9442	0.478803	0.539767	0.378989	0.45229
	A06		Unkn			23.3938						0	60
	A07	UBC21	Unkn	ABF4OE/m3k18#7-ABA-R1		28.4666	28.6212	0.218701				0	60		-1.07827	2.01	0.471056
	A08		Unkn			28.7759						0	60
	A09	UBQ10	Unkn			20.3268	20.4342	0.151915				0	60		-1.1044	1.98	0.470287
	A10		Unkn			20.5416						0	60
	A11	PAO	Unkn			23.7789	23.8922	0.160316				0	60		-1.51246	1.9442	0.365839	0.776636	0.777906	0.777271
	A12		Unkn			24.0056						0	60
	B01	UBC21	Unkn	ABF4OE/m3k18#4-H2O-R1		27.6734	27.6553	0.0255304				0	60
	B02		Unkn			27.6373						0	60
	B03	UBQ10	Unkn			19.704	19.8048	0.142545				0	60
	B04		Unkn			19.9056						0	60
	B05	PAO	Unkn			22.047	22.1165	0.0983551				0	60
	B06		Unkn			22.1861						0	60
	B07	UBC21	Unkn	ABF4OE/m3k18#7-H2O-R1		27.3846	27.543	0.224029				0	60
	B08		Unkn			27.7014						0	60
	B09	UBQ10	Unkn			19.3379	19.3298	0.011505				0	60
	B10		Unkn			19.3217						0	60
	B11	PAO	Unkn			22.3218	22.3798	0.0819253				0	60
	B12		Unkn			22.4377						0	60
	C01	UBC21	Unkn	ABF4OE/m3k18#4-ABA-R2		27.9791	28.0479	0.0972568				0	60		-0.670966	2.01	0.625988
	C02		Unkn			28.1167						0	60
	C03	UBQ10	Unkn			19.5878	19.7576	0.240122				0	60		-0.890399	1.98	0.544314
	C04		Unkn			19.9274						0	60
	C05	PAO	Unkn			22.5816	22.7141	0.18744				0	60		-1.1785	1.9442	0.45679	0.729711	0.839203	0.782544
	C06		Unkn			22.8466						0	60
	C07	UBC21	Unkn	ABF4OE/m3k18#7-ABA-R2		28.0406	28.2242	0.259621				0	60		-1.12183	2.01	0.456945
	C08		Unkn			28.4078						0	60
	C09	UBQ10	Unkn			19.4034	19.5381	0.190403				0	60		-0.379799	1.98	0.771484
	C10		Unkn			19.6727						0	60
	C11	PAO	Unkn			22.9731	23.014	0.05784				0	60		-0.894493	1.9442	0.551725	1.20742	0.715147	0.929238
	C12		Unkn			23.0549						0	60
	D01	UBC21	Unkn	ABF4OE/m3k18#4-H2O-R2		27.2264	27.3769	0.212817				0	60
	D02		Unkn			27.5274						0	60
	D03	UBQ10	Unkn			18.8831	18.8672	0.0225436				0	60
	D04		Unkn			18.8512						0	60
	D05	PAO	Unkn			21.3757	21.5356	0.226066				0	60
	D06		Unkn			21.6954						0	60
	D07	UBC21	Unkn	ABF4OE/m3k18#7-H2O-R2		27.2017	27.1024	0.140418				0	60
	D08		Unkn			27.0031						0	60
	D09	UBQ10	Unkn			19.1519	19.1583	0.00896567				0	60
	D10		Unkn			19.1646						0	60
	D11	PAO	Unkn			22.0292	22.1195	0.127667				0	60
	D12		Unkn			22.2098						0	60
	E01	UBC21	Unkn	ABF4OE/m3k18#4-ABA-R3		27.7185	27.9171	0.280843				0	60		-0.272899	2.01	0.826529
	E02		Unkn			28.1157						0	60
	E03	UBQ10	Unkn			19.5685	19.4691	0.140602				0	60		-0.116565	1.98	0.923462
	E04		Unkn			19.3697						0	60
	E05	PAO	Unkn			22.5212	22.549	0.0392607				0	60		-0.344223	1.9442	0.795442	0.962388	0.861369	0.910478
	E06		Unkn			22.5768						0	60
	E07	UBC21	Unkn	ABF4OE/m3k18#7-ABA-R3		28.082	28.2033	0.17155				0	60		-0.783277	2.01	0.57878
	E08		Unkn			28.3246						0	60
	E09	UBQ10	Unkn			19.2333	19.4959	0.371401				0	60		-0.292462	1.98	0.818911
	E10		Unkn			19.7586						0	60
	E11	PAO	Unkn			22.545	22.5324	0.0178157				0	60		-0.59463	1.9442	0.67345	1.16357	0.822373	0.978206
	E12		Unkn			22.5198						0	60
	F01	UBC21	Unkn	ABF4OE/m3k18#4-H2O-R3		27.6367	27.6442	0.010635				0	60
	F02		Unkn			27.6517						0	60
	F03	UBQ10	Unkn			19.3752	19.3525	0.0319989				0	60
	F04		Unkn			19.3299						0	60
	F05	PAO	Unkn			22.1004	22.2048	0.147653				0	60
	F06		Unkn			22.3092						0	60
	F07	UBC21	Unkn	ABF4OE/m3k18#7-H2O-R3		27.5572	27.4201	0.193997				0	60
	F08		Unkn			27.2829						0	60
	F09	UBQ10	Unkn			19.0212	19.2035	0.257842				0	60
	F10		Unkn			19.3858						0	60
	F11	PAO	Unkn			21.9011	21.9377	0.0517638				0	60
	F12		Unkn			21.9743						0	60
	G01	UBC21	Unkn	ABF4OE/m3k18#4-ABA-R4		27.4589	27.5437	0.120009				0	60		-0.345704	2.01	0.785568
	G02		Unkn			27.6286						0	60
	G03	UBQ10	Unkn			19.051	19.1175	0.0939791				0	60		-0.252543	1.98	0.841549
	G04		Unkn			19.1839						0	60
	G05	PAO	Unkn			22.4922	22.5514	0.0836812				0	60		-0.738699	1.9442	0.611937	0.778974	0.727156	0.752619
	G06		Unkn			22.6106						0	60
	G07	UBC21	Unkn	ABF4OE/m3k18#7-ABA-R4		27.7128	27.6434	0.0980292				0	60		-0.386248	2.01	0.763644
	G08		Unkn			27.5741						0	60
	G09	UBQ10	Unkn			19.0603	19.2222	0.228959				0	60		-0.48636	1.98	0.717322
	G10		Unkn			19.3841						0	60
	G11	PAO	Unkn			22.7907	22.7969	0.00874438				0	60		-1.01146	1.9442	0.510446	0.668434	0.7116	0.68968
	G12		Unkn			22.8031						0	60
	H01	UBC21	Unkn	ABF4OE/m3k18#4-H2O-R4		27.1343	27.198	0.0900775				0	60
	H02		Unkn			27.2617						0	60
	H03	UBQ10	Unkn			18.7794	18.8649	0.120948				0	60
	H04		Unkn			18.9504						0	60
	H05	PAO	Unkn			21.6565	21.8127	0.220841				0	60
	H06		Unkn			21.9688						0	60
	H07	UBC21	Unkn	ABF4OE/m3k18#7-H2O-R4		27.3098	27.2572	0.0744293				0	60
	H08		Unkn			27.2046						0	60
	H09	UBQ10	Unkn			18.782	18.7358	0.065331				0	60
	H10		Unkn			18.6896						0	60
	H11	PAO	Unkn			21.7294	21.7855	0.0792547				0	60
	H12		Unkn			21.8415						0	60
	A01	UBC21	Unkn	ABF4OE/m3k18#4-ABA-R5		28.6934	28.5404	0.216411				0	60		0.629095	2.01	1.55145
	A02		Unkn			28.3873						0	60
	A03	UBQ10	Unkn			20.3361	20.2567	0.112366				0	60		0.187442	1.98	1.1366
	A04		Unkn			20.1772						0	60
	A05	PAO	Unkn			23.9338	24.097	0.230874				0	60		-0.398437	1.9442	0.767281	0.494556	0.675067	0.577805
	A06		Unkn			24.2603						0	60
	B01	UBC21	Unkn	ABF4OE/m3k18#4-H2O-R5		29.2971	29.1695	0.180466				0	60
	B02		Unkn			29.0419						0	60
	B03	UBQ10	Unkn			20.5478	20.4441	0.146684				0	60
	B04		Unkn			20.3404						0	60
	B05	PAO	Unkn			23.5097	23.6986	0.267176				0	60
	B06		Unkn			23.8875						0	60
	C01	UBC21	Unkn	ABF4OE/m3k18#4-ABA-R6		28.9708	28.7119	0.366247				0	60		-0.834935	2.01	0.558279
	C02		Unkn			28.4529						0	60
	C03	UBQ10	Unkn			20.4206	20.3205	0.141557				0	60		-1.04263	1.98	0.490554
	C04		Unkn			20.2204						0	60
	C05	PAO	Unkn			24.2367	24.4828	0.347968				0	60		-2.17748	1.9442	0.235109	0.421133	0.479273	0.449263
	C06		Unkn			24.7288						0	60
	D01	UBC21	Unkn	ABF4OE/m3k18#4-H2O-R6		27.8859	27.8769	0.0127142				0	60
	D02		Unkn			27.8679						0	60
	D03	UBQ10	Unkn			19.3113	19.2779	0.0472958				0	60
	D04		Unkn			19.2444						0	60
	D05	PAO	Unkn			22.0065	22.3053	0.422499				0	60
	D06		Unkn			22.604						0	60
	E01	UBC21	Unkn	ABF4OE/m3k18#7-ABA-R5		28.4621	28.3603	0.143962				0	60		-0.410926	2.01	0.750601
	E02		Unkn			28.2585						0	60
	E03	UBQ10	Unkn			20.0109	19.8244	0.263667				0	60		-0.354958	1.98	0.784687
	E04		Unkn			19.638						0	60
	E05	PAO	Unkn			23.5639	23.6876	0.17494				0	60		-1.01819	1.9442	0.508167	0.677014	0.647605	0.662146
	E06		Unkn			23.8113						0	60
	F01	UBC21	Unkn	ABF4OE/m3k18#7-H2O-R5		28.0888	27.9494	0.1971				0	60
	F02		Unkn			27.81						0	60
	F03	UBQ10	Unkn			19.7309	19.4695	0.36966				0	60
	F04		Unkn			19.2081						0	60
	F05	PAO	Unkn				22.6694	#DIV/0!				0	60
	F06		Unkn			22.6694						0	60
	G01	UBC21	Unkn	ABF4OE/m3k18#7-ABA-R6		28.2024	28.2063	0.00555251				0	60		-0.718971	2.01	0.605356
	G02		Unkn			28.2102						0	60
	G03	UBQ10	Unkn			19.8741	19.7546	0.168911				0	60		-0.675051	1.98	0.630574
	G04		Unkn			19.6352						0	60
	G05	PAO	Unkn			22.6414	22.8276	0.263308				0	60		-0.785853	1.9442	0.59305	0.979671	0.940492	0.959882
	G06		Unkn			23.0138						0	60
	H01	UBC21	Unkn	ABF4OE/m3k18#7-H2O-R6		27.47	27.4873	0.0244699				0	60
	H02		Unkn			27.5046						0	60
	H03	UBQ10	Unkn			19.3499	19.0796	0.382221				0	60
	H04		Unkn			18.8093						0	60
	H05	PAO	Unkn			21.9083	22.0418	0.188702				0	60
	H06		Unkn			22.1752						0	60
	A01	UBC21	Unkn	WT-ABA-R1		27.6882	27.5783	0.155483				0	60		-0.976462	2.01	0.505755
	A02		Unkn			27.4683						0	60
	A03	UBQ10	Unkn			19.8547	19.764	0.128281				0	60		-1.07524	1.98	0.479749
	A04		Unkn			19.6732						0	60
	A05	PAO	Unkn			22.6635	22.6618	0.00248182				0	60		0.184373	1.9442	1.13041	2.23509	2.35625	2.29487
	A06		Unkn			22.66						0	60
	A07	UBC21	Unkn	m3k18-ABA-R1		28.3462	28.3678	0.0306379				0	60		-0.845314	2.01	0.554248
	A08		Unkn			28.3895						0	60
	A09	UBQ10	Unkn			22.0699	21.8976	0.243693				0	60		-2.58639	1.98	0.170887
	A10		Unkn			21.7253						0	60
	A11	PAO	Unkn			24.9456	24.8395	0.150033				0	60		-0.80998	1.9442	0.583613	1.05298	3.4152	1.89635
	A12		Unkn			24.7334						0	60
	B01	UBC21	Unkn	WT-H2O-R1		26.5639	26.6018	0.0536138				0	60
	B02		Unkn			26.6397						0	60
	B03	UBQ10	Unkn			18.8355	18.6887	0.207654				0	60
	B04		Unkn			18.5419						0	60
	B05	PAO	Unkn			22.9121	22.8462	0.0932893				0	60
	B06		Unkn			22.7802						0	60
	B07	UBC21	Unkn	m3k18-H2O-R1		27.4201	27.5225	0.144893				0	60
	B08		Unkn			27.625						0	60
	B09	UBQ10	Unkn			19.397	19.3112	0.121313				0	60
	B10		Unkn			19.2254						0	60
	B11	PAO	Unkn			24.0951	24.0295	0.0928585				0	60
	B12		Unkn			23.9638						0	60
	C01	UBC21	Unkn	WT-ABA-R2		27.2308	27.4653	0.33169				0	60		-0.318982	2.01	0.800361
	C02		Unkn			27.6999						0	60
	C03	UBQ10	Unkn			19.7845	19.7071	0.109398				0	60		-0.302977	1.98	0.81305
	C04		Unkn			19.6297						0	60
	C05	PAO	Unkn			22.5936	22.7174	0.175133				0	60		0.918742	1.9442	1.84196	2.30141	2.26549	2.28338
	C06		Unkn			22.8412						0	60
	C07	UBC21	Unkn	m3k18-ABA-R2		27.5831	27.5155	0.0956633				0	60		-0.136194	2.01	0.909298
	C08		Unkn			27.4478						0	60
	C09	UBQ10	Unkn			21.0721	21.076	0.00551844				0	60		-1.16387	1.98	0.451564
	C10		Unkn			21.0799						0	60
	C11	PAO	Unkn			23.7045	23.7627	0.0822407				0	60		0.00831467	1.9442	1.00554	1.10585	2.2268	1.56924
	C12		Unkn			23.8208						0	60
	D01	UBC21	Unkn	WT-H2O-R2		26.992	27.1463	0.21829				0	60
	D02		Unkn			27.3007						0	60
	D03	UBQ10	Unkn			19.3649	19.4041	0.0554957				0	60
	D04		Unkn			19.4434						0	60
	D05	PAO	Unkn			23.6782	23.6361	0.0595369				0	60
	D06		Unkn			23.594						0	60
	D07	UBC21	Unkn	m3k18-H2O-R2		27.3353	27.3793	0.0621858				0	60
	D08		Unkn			27.4233						0	60
	D09	UBQ10	Unkn			19.9089	19.9121	0.00456857				0	60
	D10		Unkn			19.9153						0	60
	D11	PAO	Unkn			23.6982	23.771	0.102961				0	60
	D12		Unkn			23.8438						0	60
	E01	UBC21	Unkn	WT-ABA-R3		26.8448	26.8592	0.0203957				0	60		0.239488	2.01	1.18198
	E02		Unkn			26.8736						0	60
	E03	UBQ10	Unkn			19.564	19.5501	0.0196566				0	60		-0.0453692	1.98	0.969484
	E04		Unkn			19.5362						0	60
	E05	PAO	Unkn			22.7833	22.6115	0.242966				0	60		0.735042	1.9442	1.63019	1.3792	1.6815	1.52286
	E06		Unkn			22.4397						0	60
	E07	UBC21	Unkn	m3k18-ABA-R3		27.2441	27.1235	0.170483				0	60		-0.18107	2.01	0.881252
	E08		Unkn			27.003						0	60
	E09	UBQ10	Unkn			20.1436	20.3051	0.228416				0	60		-2.48455	1.98	0.183198
	E10		Unkn			20.4667						0	60
	E11	PAO	Unkn			24.1245	24.0194	0.148699				0	60		-2.90485	1.9442	0.14496	0.164493	0.791274	0.360775
	E12		Unkn			23.9142						0	60
	F01	UBC21	Unkn	WT-H2O-R3		27.0851	27.0987	0.0191153				0	60
	F02		Unkn			27.1122						0	60
	F03	UBQ10	Unkn			19.5437	19.5048	0.0551229				0	60
	F04		Unkn			19.4658						0	60
	F05	PAO	Unkn			23.3634	23.3466	0.0237666				0	60
	F06		Unkn			23.3298						0	60
	F07	UBC21	Unkn	m3k18-H2O-R3		26.916	26.9425	0.0374268				0	60
	F08		Unkn			26.9689						0	60
	F09	UBQ10	Unkn			17.8323	17.8206	0.0165767				0	60
	F10		Unkn			17.8089						0	60
	F11	PAO	Unkn			21.0985	21.1145	0.0226954				0	60
	F12		Unkn			21.1305						0	60
	G01	UBC21	Unkn	WT-ABA-R4		27.3253	27.2471	0.110609				0	60		-0.543118	2.01	0.68443
	G02		Unkn			27.1688						0	60
	G03	UBQ10	Unkn			19.4259	19.4669	0.0579087				0	60		-0.705356	1.98	0.617654
	G04		Unkn			19.5078						0	60
	G05	PAO	Unkn			21.9509	22.1335	0.25824				0	60		0.871567	1.9442	1.78508	2.60813	2.8901	2.7455
	G06		Unkn			22.3161						0	60
	G07	UBC21	Unkn	m3k18-ABA-R4		27.1201	27.1673	0.0666361				0	60		0.0381518	2.01	1.02699
	G08		Unkn			27.2144						0	60
	G09	UBQ10	Unkn			20.2225	20.2503	0.0392513				0	60		-1.0334	1.98	0.493657
	G10		Unkn			20.278						0	60
	G11	PAO	Unkn			23.7134	23.6639	0.0700136				0	60		-1.90392	1.9442	0.282005	0.274593	0.571258	0.39606
	G12		Unkn			23.6144						0	60
	H01	UBC21	Unkn	WT-H2O-R4		26.7762	26.7039	0.102259				0	60
	H02		Unkn			26.6316						0	60
	H03	UBQ10	Unkn			18.7206	18.7615	0.0578171				0	60
	H04		Unkn			18.8024						0	60
	H05	PAO	Unkn			22.9743	23.005	0.0434208				0	60
	H06		Unkn			23.0357						0	60
	H07	UBC21	Unkn	m3k18-H2O-R4		27.1943	27.2054	0.0156747				0	60
	H08		Unkn			27.2165						0	60
	H09	UBQ10	Unkn			19.2554	19.2169	0.0545269				0	60
	H10		Unkn			19.1783						0	60
	H11	PAO	Unkn			23.9895	21.76	0.124041				0	60
	H12		Unkn			23.8141						0	60
	A01	UBC21	Unkn	WT-ABA-R5		27.4985	27.5701	0.101204				0	60		-0.54317	2.01	0.684405
	A02		Unkn			27.6417						0	60
	A03	UBQ10	Unkn			20.0353	20.0924	0.0806405				0	60		-0.380062	1.98	0.771345
	A04		Unkn			20.1494						0	60
	A05	PAO	Unkn			22.3066	22.2397	0.0946428				0	60		1.78171	1.9442	3.26929	4.77684	4.23843	4.49959
	A06		Unkn			22.1728						0	60
	B01	UBC21	Unkn	WT-H2O-R5		27.1664	27.0269	0.197217				0	60
	B02		Unkn			26.8875						0	60
	B03	UBQ10	Unkn			19.8773	19.7123	0.233351				0	60
	B04		Unkn			19.5473						0	60
	B05	PAO	Unkn			23.9285	24.0214	0.13145				0	60
	B06		Unkn			24.1143						0	60
	C01	UBC21	Unkn	WT-ABA-R6		27.8527	27.9927	0.198019				0	60		-0.429332	2.01	0.741017
	C02		Unkn			28.1327						0	60
	C03	UBQ10	Unkn			20.3285	20.2264	0.144294				0	60		-1.20922	1.98	0.437792
	C04		Unkn			20.1244						0	60
	C05	PAO	Unkn			21.9344	22.0113	0.108677				0	60		1.5748	1.9442	2.84912	3.84488	6.50793	5.00222
	C06		Unkn			22.0881						0	60
	D01	UBC21	Unkn	WT-H2O-R6		27.5188	27.5634	0.0630146				0	60
	D02		Unkn			27.6079						0	60
	D03	UBQ10	Unkn			19.0897	19.0172	0.102415				0	60
	D04		Unkn			18.9448						0	60
	D05	PAO	Unkn			23.4623	23.5861	0.175069				0	60
	D06		Unkn			23.7099						0	60
	E01	UBC21	Unkn	m3k18-ABA-R5		27.5746	27.509	0.0927458				0	60		-0.667167	2.01	0.62765
	E02		Unkn			27.4435						0	60
	E03	UBQ10	Unkn			20.5892	20.4428	0.206991				0	60		-1.80085	1.98	0.292248
	E04		Unkn			20.2964						0	60
	E05	PAO	Unkn			23.6048	23.627	0.0313501				0	60		-0.750503	1.9442	0.607153	0.967344	2.07753	1.41763
	E06		Unkn			23.6491						0	60
	F01	UBC21	Unkn	m3k18-H2O-R5		26.7222	26.8419	0.169304				0	60
	F02		Unkn			26.9616						0	60
	F03	UBQ10	Unkn			18.6724	18.6419	0.0430766				0	60
	F04		Unkn			18.6115						0	60
	F05	PAO	Unkn			22.9257	22.8765	0.0697065				0	60
	F06		Unkn			22.8272						0	60
	G01	UBC21	Unkn	m3k18-ABA-R6		26.7504	26.7834	0.0467708				0	60		0.246571	2.01	1.18784
	G02		Unkn			26.8165						0	60
	G03	UBQ10	Unkn			19.9734	20.0103	0.0521792				0	60		-0.616691	1.98	0.65622
	G04		Unkn			20.0472						0	60
	G05	PAO	Unkn			23.6802	23.7439	0.0900372				0	60		0.363098	1.9442	1.27304	1.07172	1.93996	1.44191
	G06		Unkn			23.8076						0	60
	H01	UBC21	Unkn	m3k18-H2O-R6		27.1217	27.03	0.129694				0	60
	H02		Unkn			26.9383						0	60
	H03	UBQ10	Unkn			19.453	19.3936	0.0839736				0	60
	H04		Unkn			19.3343						0	60
	H05	PAO	Unkn			24.0734	24.107	0.0475119				0	60
	H06		Unkn			24.1406						0	60

## Sheet: SAG29-ABF4com
Well	Target	Content	Sample	Biological Set Name	Cq	Cq Mean	Cq Std. Dev	Starting Quantity (SQ)	Log Starting Quantity	SQ Mean	SQ Std. Dev	Set Point	Well Note	Delta Ct	E	E^Delta Ct	Fold change relative to UBC21	Fold change relative to UBQ10	Geometric mean
A01	UBC21	Unkn	ABF4OE/m3k18#4-ABA-R1		26.7271	26.5425	0.261093				0	60		-0.472467	2.01	0.719035
A02		Unkn			26.3579						0	60
A03	UBQ10	Unkn			18.1482	18.1402	0.0112485				0	60		0.172046	1.98	1.12471
A04		Unkn			18.1323						0	60
A05	SAG29-3	Unkn			24.4046	24.3896	0.0211733				0	60		6.57989	1.9315	76.0588	105.779	67.6253	84.5775
A06		Unkn			24.3746						0	60
A07	UBC21	Unkn	ABF4OE/m3k18#7-ABA-R1		27.1276	27.0738	0.0761506				0	60		-1.28323	2.01	0.408253
A08		Unkn			27.0199						0	60
A09	UBQ10	Unkn			19.2591	19.4004	0.199838				0	60		-1.4117	1.98	0.381239
A10		Unkn			19.5417						0	60
A11	SAG29-3	Unkn			24.6917	24.7314	0.0562006				0	60		5.9698	1.9315	50.9015	124.681	133.516	129.023
A12		Unkn			24.7712						0	60
B01	UBC21	Unkn	ABF4OE/m3k18#4-H2O-R1		26.0096	26.07	0.085401				0	60
B02		Unkn			26.1304						0	60
B03	UBQ10	Unkn			18.4099	18.3123	0.13804				0	60
B04		Unkn			18.2147						0	60
B05	SAG29-3	Unkn			30.794	30.9695	0.248224				0	60
B06		Unkn			31.145						0	60
B07	UBC21	Unkn	ABF4OE/m3k18#7-H2O-R1		25.742	25.7906	0.0687503				0	60
B08		Unkn			25.8392						0	60
B09	UBQ10	Unkn			17.9996	17.9887	0.0153466				0	60
B10		Unkn			17.9779						0	60
B11	SAG29-3	Unkn			30.7099	30.7012	0.0123229				0	60
B12		Unkn			30.6925						0	60
C01	UBC21	Unkn	ABF4OE/m3k18#4-ABA-R2		26.7721	26.7801	0.0113797				0	60		-0.921958	2.01	0.525371
C02		Unkn			26.7882						0	60
C03	UBQ10	Unkn			18.3577	18.475	0.165946				0	60		-0.839435	1.98	0.563597
C04		Unkn			18.5924						0	60
C05	SAG29-3	Unkn			23.729	23.9846	0.361516				0	60		7.76029	1.9315	165.432	314.887	293.529	304.021
C06		Unkn			24.2402						0	60
C07	UBC21	Unkn	ABF4OE/m3k18#7-ABA-R2		26.5314	26.5041	0.0385784				0	60		-0.716698	2.01	0.606317
C08		Unkn			26.4768						0	60
C09	UBQ10	Unkn			18.2471	18.3125	0.0924976				0	60		-0.513161	1.98	0.704308
C10		Unkn			18.3779						0	60
C11	SAG29-3	Unkn			24.6878	24.6538	0.0481111				0	60		7.43805	1.9315	133.811	220.695	189.99	204.768
C12		Unkn			24.6197						0	60
D01	UBC21	Unkn	ABF4OE/m3k18#4-H2O-R2		25.7575	25.8582	0.142347				0	60
D02		Unkn			25.9588						0	60
D03	UBQ10	Unkn			17.6144	17.6356	0.0300257				0	60
D04		Unkn			17.6568						0	60
D05	SAG29-3	Unkn			31.5271	31.7449	0.308017				0	60
D06		Unkn			31.9627						0	60
D07	UBC21	Unkn	ABF4OE/m3k18#7-H2O-R2		25.8736	25.7874	0.122002				0	60
D08		Unkn			25.7011						0	60
D09	UBQ10	Unkn			17.8191	17.7994	0.0279098				0	60
D10		Unkn			17.7796						0	60
D11	SAG29-3	Unkn			32.1046	32.0918	0.0181062				0	60
D12		Unkn			32.079						0	60
E01	UBC21	Unkn	ABF4OE/m3k18#4-ABA-R3		26.4597	26.3699	0.126921				0	60		-0.183116	2.01	0.879994
E02		Unkn			26.2802						0	60
E03	UBQ10	Unkn			18.2651	18.2147	0.0712826				0	60		-0.0993812	1.98	0.934366
E04		Unkn			18.1643						0	60
E05	SAG29-3	Unkn			25.2718	25.34	0.096397				0	60		6.72493	1.9315	83.679	95.0903	89.5569	92.2822
E06		Unkn			25.4081						0	60
E07	UBC21	Unkn	ABF4OE/m3k18#7-ABA-R3		26.8339	26.6037	0.32556				0	60		-0.672848	2.01	0.625166
E08		Unkn			26.3735						0	60
E09	UBQ10	Unkn			18.4558	18.447	0.012473				0	60		-0.813782	1.98	0.57356
E10		Unkn			18.4382						0	60
E11	SAG29-3	Unkn			23.7966	23.7872	0.0132888				0	60		7.70953	1.9315	159.995	255.925	278.951	267.19
E12		Unkn			23.7778						0	60
F01	UBC21	Unkn	ABF4OE/m3k18#4-H2O-R3		26.2049	26.1868	0.0256213				0	60
F02		Unkn			26.1687						0	60
F03	UBQ10	Unkn			18.0733	18.1153	0.0593981				0	60
F04		Unkn			18.1573						0	60
F05	SAG29-3	Unkn			32.0622	32.0649	0.00390146				0	60
F06		Unkn			32.0677						0	60
F07	UBC21	Unkn	ABF4OE/m3k18#7-H2O-R3		25.9605	25.9308	0.0419173				0	60
F08		Unkn			25.9012						0	60
F09	UBQ10	Unkn			17.5792	17.6332	0.0763735				0	60
F10		Unkn			17.6872						0	60
F11	SAG29-3	Unkn			31.4844	31.4968	0.0174646				0	60
F12		Unkn			31.5091						0	60
G01	UBC21	Unkn	ABF4OE/m3k18#4-ABA-R4		26.207	26.2392	0.0454775				0	60		-0.179815	2.01	0.882025
G02		Unkn			26.2713						0	60
G03	UBQ10	Unkn			17.6821	17.6807	0.00198448				0	60		-0.135586	1.98	0.911541
G04		Unkn			17.6793						0	60
G05	SAG29-3	Unkn			23.8833	23.7677	0.163484				0	60		7.91841	1.9315	183.58	208.135	201.395	204.737
G06		Unkn			23.6521						0	60
G07	UBC21	Unkn	ABF4OE/m3k18#7-ABA-R4		26.0033	26.0185	0.0215884				0	60		-0.20303	2.01	0.867845
G08		Unkn			26.0338						0	60
G09	UBQ10	Unkn			18.0536	18.0625	0.0124671				0	60		-0.590585	1.98	0.668027
G10		Unkn			18.0713						0	60
G11	SAG29-3	Unkn			23.8364	23.914	0.109702				0	60		7.70459	1.9315	159.477	183.762	238.728	209.449
G12		Unkn			23.9915						0	60
H01	UBC21	Unkn	ABF4OE/m3k18#4-H2O-R4		26.257	26.0594	0.279522				0	60
H02		Unkn			25.8617						0	60
H03	UBQ10	Unkn			17.4869	17.5451	0.0822858				0	60
H04		Unkn			17.6033						0	60
H05	SAG29-3	Unkn			31.6373	31.6861	0.068942				0	60
H06		Unkn			31.7348						0	60
H07	UBC21	Unkn	ABF4OE/m3k18#7-H2O-R4		25.7469	25.8155	0.0970569				0	60
H08		Unkn			25.8841						0	60
H09	UBQ10	Unkn			17.5309	17.4719	0.0835412				0	60
H10		Unkn			17.4128						0	60
H11	SAG29-3	Unkn			31.9364	31.6186	0.449439				0	60
H12		Unkn			31.3008						0	60
A01	UBC21	Unkn	ABF4OE/m3k18#4-ABA-R5		26.2994	26.1702	0.182813				0	60		0.653382	2.01	1.57798
A02		Unkn			26.0409						0	60
A03	UBQ10	Unkn			18.4545	18.3471	0.151912				0	60		0.248437	1.98	1.18496
A04		Unkn			18.2397						0	60
A05	SAG29-3	Unkn			24.8168	24.841	0.0343081				0	60		6.77412	1.9315	86.433	54.7743	72.9419	63.2087
A06		Unkn			24.8653						0	60
B01	UBC21	Unkn	ABF4OE/m3k18#4-H2O-R5		26.8369	26.8235	0.0189079				0	60
B02		Unkn			26.8102						0	60
B03	UBQ10	Unkn			18.5926	18.5955	0.00419997				0	60
B04		Unkn			18.5985						0	60
B05	SAG29-3	Unkn			31.7049	31.6151	0.126987				0	60
B06		Unkn			31.5253						0	60
C01	UBC21	Unkn	ABF4OE/m3k18#4-ABA-R6		26.239	26.171	0.0960629				0	60		-0.732851	2.01	0.599518
C02		Unkn			26.1031						0	60
C03	UBQ10	Unkn			18.1462	18.1822	0.050903				0	60		-0.954864	1.98	0.520865
C04		Unkn			18.2182						0	60
C05	SAG29-3	Unkn			24.4417	24.5003	0.0828226				0	60		5.87567	1.9315	47.8432	79.8026	91.8533	85.6162
C06		Unkn			24.5588						0	60
D01	UBC21	Unkn	ABF4OE/m3k18#4-H2O-R6		25.3216	25.4382	0.164889				0	60
D02		Unkn			25.5548						0	60
D03	UBQ10	Unkn			17.2614	17.2273	0.0481325				0	60
D04		Unkn			17.1933						0	60
D05	SAG29-3	Unkn			30.4922	30.3759	0.164408				0	60
D06		Unkn			30.2597						0	60
E01	UBC21	Unkn	ABF4OE/m3k18#7-ABA-R5		25.8323	25.9485	0.164309				0	60		-0.137065	2.01	0.908746
E02		Unkn			26.0647						0	60
E03	UBQ10	Unkn			17.7192	17.6575	0.0872401				0	60		0.0477675	1.98	1.03317
E04		Unkn			17.5959						0	60
E05	SAG29-3	Unkn			25.2179	25.159	0.0833079				0	60		6.18253	1.9315	58.553	64.4328	56.6733	60.4286
E06		Unkn			25.1001						0	60
F01	UBC21	Unkn	ABF4OE/m3k18#7-H2O-R5		25.9927	25.8114	0.256332				0	60
F02		Unkn			25.6302						0	60
F03	UBQ10	Unkn			17.6736	17.7053	0.0448616				0	60
F04		Unkn			17.737						0	60
F05	SAG29-3	Unkn			31.3142	31.3416	0.038738				0	60
F06		Unkn			31.3689						0	60
G01	UBC21	Unkn	ABF4OE/m3k18#7-ABA-R6		25.9282	25.8808	0.0670643				0	60		-0.525783	2.01	0.692763
G02		Unkn			25.8334						0	60
G03	UBQ10	Unkn			17.4508	17.4545	0.00526066				0	60		-0.181649	1.98	0.883306
G04		Unkn			17.4582						0	60
G05	SAG29-3	Unkn			23.5674	23.6335	0.0934678				0	60		7.70647	1.9315	159.673	230.488	180.768	204.12
G06		Unkn			23.6996						0	60
H01	UBC21	Unkn	ABF4OE/m3k18#7-H2O-R6		25.2267	25.355	0.181454				0	60
H02		Unkn			25.4833						0	60
H03	UBQ10	Unkn			17.1465	17.2729	0.178694				0	60
H04		Unkn			17.3992						0	60
H05	SAG29-3	Unkn			31.2941	31.34	0.0648854				0	60
H06		Unkn			31.3858						0	60
Well	Target	Content	Sample	Biological Set Name	Cq	Cq Mean	Cq Std. Dev	Starting Quantity (SQ)	Log Starting Quantity	SQ Mean	SQ Std. Dev	Set Point	Well Note	Delta Ct	E	E^Delta Ct	UBC21	UBQ10	Ave
A01	UBC21	Unkn	WT-ABA-R1		25.8291	25.9341	0.148603				0	60		-0.670467	2.01	0.626206
A02		Unkn			26.0392						0	60
A03	UBQ10	Unkn			17.9673	17.8987	0.0969949				0	60		-0.977788	1.98	0.512772
A04		Unkn			17.8301						0	60
A05	SAG29-3	Unkn			24.2093	24.2557	0.0656063				0	60		9.61836	1.9315	562.122	897.663	1096.24	991.996
A06		Unkn			24.3021						0	60
A07	UBC21	Unkn	m3k18-ABA-R1		27.078	27.1137	0.0505692				0	60		-0.78039	2.01	0.579948
A08		Unkn			27.1495						0	60
A09	UBQ10	Unkn			19.5637	19.7316	0.237364				0	60		-2.37619	1.98	0.197273
A10		Unkn			19.8994						0	60
A11	SAG29-3	Unkn			25.6594	25.5567	0.145285				0	60		7.63462	1.9315	152.297	262.605	772.012	450.26
A12		Unkn			25.4539						0	60
B01	UBC21	Unkn	WT-H2O-R1		25.2862	25.2637	0.0318458				0	60
B02		Unkn			25.2412						0	60
B03	UBQ10	Unkn			16.9698	16.9209	0.0690328				0	60
B04		Unkn			16.8721						0	60
B05	SAG29-3	Unkn			34.0033	33.874	0.182772				0	60
B06		Unkn			33.7448						0	60
B07	UBC21	Unkn	m3k18-H2O-R1		26.1978	26.3334	0.191696				0	60
B08		Unkn			26.4689						0	60
B09	UBQ10	Unkn			17.218	17.3554	0.194348				0	60
B10		Unkn			17.4928						0	60
B11	SAG29-3	Unkn			33.2699	33.1913	0.111216				0	60
B12		Unkn			33.1126						0	60
C01	UBC21	Unkn	WT-ABA-R2		25.8927	25.9506	0.0818044				0	60		-0.38806	2.01	0.762679
C02		Unkn			26.0084						0	60
C03	UBQ10	Unkn			20.3371	17.56	1.96564				0	60		-0.115924	1.98	0.923867
C04		Unkn			17.5572						0	60
C05	SAG29-3	Unkn			24.0722	24.026	0.0653018				0	60		9.50084	1.9315	520.276	682.169	563.151	619.81
C06		Unkn			23.9799						0	60
C07	UBC21	Unkn	m3k18-ABA-R2		26.2124	26.3903	0.25159				0	60		-0.383154	2.01	0.765295
C08		Unkn			26.5682						0	60
C09	UBQ10	Unkn			18.9575	19.165	0.293395				0	60		-1.49196	1.98	0.360902
C10		Unkn			19.3724						0	60
C11	SAG29-3	Unkn			25.2839	25.3485	0.0913709				0	60		8.80192	1.9315	328.409	429.127	909.968	624.894
C12		Unkn			25.4131						0	60
D01	UBC21	Unkn	WT-H2O-R2		25.4019	25.5625	0.227089				0	60
D02		Unkn			25.7231						0	60
D03	UBQ10	Unkn			17.4291	17.4441	0.0211336				0	60
D04		Unkn			17.459						0	60
D05	SAG29-3	Unkn			33.7399	33.5269	0.301262				0	60
D06		Unkn			33.3139						0	60
D07	UBC21	Unkn	m3k18-H2O-R2		26.0182	26.0071	0.015666				0	60
D08		Unkn			25.996						0	60
D09	UBQ10	Unkn			17.6168	17.673	0.0794776				0	60
D10		Unkn			17.7292						0	60
D11	SAG29-3	Unkn			33.2621	34.1504	1.25618				0	60
D12		Unkn			35.0387						0	60
E01	UBC21	Unkn	WT-ABA-R3		25.493	25.4322	0.0859946				0	60		0.290112	2.01	1.22451
E02		Unkn			25.3714						0	60
E03	UBQ10	Unkn			17.3354	17.5421	0.292218				0	60		0.352968	1.98	1.27266
E04		Unkn			17.7487						0	60
E05	SAG29-3	Unkn			25.1672	25.0546	0.159299				0	60		8.07495	1.9315	203.508	166.196	159.907	163.021
E06		Unkn			24.9419						0	60
E07	UBC21	Unkn	m3k18-ABA-R3		25.9194	25.6845	0.332163				0	60		6.91918	2.01	125.276
E08		Unkn			25.4496						0	60
E09	UBQ10	Unkn			18.326	18.3356	0.0136658				0	60		5.69912	1.98	49.0603
E10		Unkn			18.3453						0	60
E11	SAG29-3	Unkn			26.0482	26.1157	0.0955656				0	60		11.7942	1.9315	2354.45	18.7941	47.9909	30.0324
E12		Unkn			26.1833						0	60
F01	UBC21	Unkn	WT-H2O-R3		25.642	25.7223	0.113598				0	60
F02		Unkn			25.8026						0	60
F03	UBQ10	Unkn			18.0007	17.895	0.149422				0	60
F04		Unkn			17.7894						0	60
F05	SAG29-3	Unkn			33.184	33.1295	0.0769783				0	60
F06		Unkn			33.0751						0	60
F07	UBC21	Unkn	m3k18-H2O-R3		32.2117	32.6037	0.554271				0	60
F08		Unkn			32.9956						0	60
F09	UBQ10	Unkn			23.9864	24.0348	0.0683684				0	60
F10		Unkn			24.0831						0	60
F11	SAG29-3	Unkn			37.3946	37.9099	0.728825				0	60
F12		Unkn			38.4253						0	60
G01	UBC21	Unkn	WT-ABA-R4		25.7839	25.749	0.0493488				0	60		-0.429023	2.01	0.741177
G02		Unkn			25.7141						0	60
G03	UBQ10	Unkn			17.8927	17.7246	0.237805				0	60		-0.682291	1.98	0.627463
G04		Unkn			17.5564						0	60
G05	SAG29-3	Unkn			24.0001	23.8396	0.227051				0	60		9.24843	1.9315	440.628	594.497	702.237	646.125
G06		Unkn			23.679						0	60
G07	UBC21	Unkn	m3k18-ABA-R4		25.9422	25.8943	0.0677604				0	60		0.137292	2.01	1.10059
G08		Unkn			25.8463						0	60
G09	UBQ10	Unkn			18.045	18.1911	0.206648				0	60		-0.933336	1.98	0.528581
G10		Unkn			18.3373						0	60
G11	SAG29-3	Unkn			24.4828	24.4626	0.0284427				0	60		8.92509	1.9315	356.148	323.597	673.781	466.94
G12		Unkn			24.4425						0	60
H01	UBC21	Unkn	WT-H2O-R4		25.3844	25.32	0.0910321				0	60
H02		Unkn			25.2556						0	60
H03	UBQ10	Unkn			17.0176	17.0423	0.0348384				0	60
H04		Unkn			17.0669						0	60
H05	SAG29-3	Unkn			33.1877	33.088	0.140987				0	60
H06		Unkn			32.9883						0	60
H07	UBC21	Unkn	m3k18-H2O-R4		25.9887	26.0316	0.0606213				0	60
H08		Unkn			26.0744						0	60
H09	UBQ10	Unkn			17.195	17.2578	0.0887791				0	60
H10		Unkn			17.3206						0	60
H11	SAG29-3	Unkn			32.8963	33.3877	0.694979				0	60
H12		Unkn			33.8792						0	60
Well	Target	Content	Sample	Biological Set Name	Cq	Cq Mean	Cq Std. Dev	Starting Quantity (SQ)	Log Starting Quantity	SQ Mean	SQ Std. Dev	Set Point	Well Note	Delta Ct	E	E^Delta Ct	UBC21	UBQ10	Ave
A01	UBC21	Unkn	WT-ABA-R5		26.496	26.6077	0.158				0	60		-0.638743	2.01	0.640229
A02		Unkn			26.7194						0	60
A03	UBQ10	Unkn			18.5708	18.6178	0.0665188				0	60		-0.400866	1.98	0.760461
A04		Unkn			18.6648						0	60
A05	SAG29-3	Unkn			25.0439	24.9467	0.137397				0	60		9.30889	1.9315	458.517	716.177	602.947	657.127
A06		Unkn			24.8496						0	60
B01	UBC21	Unkn	WT-H2O-R5		25.8437	25.969	0.177101				0	60
B02		Unkn			26.0942						0	60
B03	UBQ10	Unkn			18.3246	18.2169	0.152308				0	60
B04		Unkn			18.1092						0	60
B05	SAG29-3	Unkn			34.4275	34.2556	0.24301				0	60
B06		Unkn			34.0838						0	60
C01	UBC21	Unkn	WT-ABA-R6		26.6499	26.5481	0.143973				0	60		-0.490816	2.01	0.709882
C02		Unkn			26.4463						0	60
C03	UBQ10	Unkn			18.7576	18.8584	0.142547				0	60		-1.56349	1.98	0.343689
C04		Unkn			18.9592						0	60
C05	SAG29-3	Unkn			25.5741	25.6233	0.0695653				0	60		8.89382	1.9315	348.891	491.478	1015.14	706.34
C06		Unkn			25.6725						0	60
C12		Unkn									0	60
D01	UBC21	Unkn	WT-H2O-R6		25.9396	26.0572	0.166398				0	60
D02		Unkn			26.1749						0	60
D03	UBQ10	Unkn			17.259	17.2949	0.0508398				0	60
D04		Unkn			17.3309						0	60
D05	SAG29-3	Unkn			34.5787	34.5171	0.0871549				0	60
D06		Unkn			34.4555						0	60
E01	UBC21	Unkn	m3k18-ABA-R5		26.1149	26.1685	0.0757205				0	60		0.0677948	2.01	1.04847
E02		Unkn			26.222						0	60
E03	UBQ10	Unkn			18.5704	18.6426	0.102069				0	60		-1.25284	1.98	0.424938
E04		Unkn			18.7148						0	60
E05	SAG29-3	Unkn			25.3993	25.6568	0.36404				0	60		8.81564	1.9315	331.389	316.07	779.853	496.475
E06		Unkn			25.9142						0	60
F01	UBC21	Unkn	m3k18-H2O-R5		26.133	26.2363	0.146017				0	60
F02		Unkn			26.3395						0	60
F03	UBQ10	Unkn			17.3999	17.3898	0.0143354				0	60
F04		Unkn			17.3796						0	60
F05	SAG29-3	Unkn			34.1826	34.4724	0.409892				0	60
F06		Unkn			34.7622						0	60
G01	UBC21	Unkn	m3k18-ABA-R6		25.3138	25.3371	0.0329544				0	60		0.911091	2.01	1.88903
G02		Unkn			25.3604						0	60
G03	UBQ10	Unkn			18.2901	18.2918	0.00245364				0	60		-0.32327	1.98	0.801857
G04		Unkn			18.2936						0	60
G05	SAG29-3	Unkn			25.4625	25.6062	0.203233				0	60		8.15848	1.9315	215.012	113.821	268.142	174.7
G06		Unkn			25.7499						0	60
H01	UBC21	Unkn	m3k18-H2O-R6		26.0519	26.2482	0.277539				0	60
H02		Unkn			26.4444						0	60
H03	UBQ10	Unkn			17.8713	17.9686	0.137575				0	60
H04		Unkn			18.0658						0	60
H05	SAG29-3	Unkn			33.3794	33.7647	0.544876				0	60
H06		Unkn			34.1499						0	60
