# Supplementary material for: The abscisic acid–responsive element binding factors MAPKKK18 module regulates abscisic acid–induced leaf senescence in Arabidopsis
Source: J Biol Chem. 2023 Feb 24;299(4):103060. doi: 10.1016/j.jbc.2023.103060 (PMC10166789; doi:10.1016/j.jbc.2023.103060)
Supplement: Supplemental data 1 [file mmc1.zip › supporting informaiton of raw data for q-RT-PCR/Raw data for Figure S3 AtMK18-OE qPCR.xls]

## Sheet: sum
Line No#	Technical replicates	Fold change
AtM3K18-1#	R1	16.1254
	R2	12.5337
AtM3K18-2#	R1	173.311
	R2	144.895
AtM3K18-5#	R1	806.666
	R2	722.864
AtM3K18-6#	R1	104.76
	R2	135.041
AtM3K18-7#	R1	1352.27
	R2	1119.95
AtM3K18-8#	R1	5.13205
	R2	5.83293
AtM3K18-10#	R1	9.51399
	R2	8.95552
AtM3K18-13#	R1	404.064
	R2	383.538
AtM3K18-14#	R1	21.3844
	R2	21.5802
AtM3K18-15#	R1	36.675
	R2	40.128
AtM3K18-16#	R1	344.105
	R2	431.329
AtM3K18-17#	R1	42.8346
	R2	94.2061
AtM3K18-18#	R1	326.793
	R2	395.995
AtM3K18-19#	R1	880.102
	R2	1000.02
AtM3K18-20#	R1	2.3062
	R2	2.12024
AtM3K18-21#	R1	154.106
	R2	94.8941
AtM3K18-22#	R1	229.934
	R2	234.867
AtM3K18-23#	R1	283.849
	R2	291.003
AtM3K18-24#	R1	0.222725
	R2	0.442608
AtM3K18-25#	R1	457.594
	R2	408.046
AtM3K18-26#	R1	144.839
	R2	177.554
AtM3K18-27#	R1	21.8395
	R2	12.7912
AtM3K18-29#	R1	228.86
	R2	176.428
AtM3K18-30#	R1	0.181984
	R2	0.166572
AtM3K18-35#	R1	776.041
	R2	675.261
AtM3K18-38#	R1	19.7873
	R2	14.0793
AtM3K18-39#	R1	0.60681
	R2	0.545867

## Sheet: Plate 1
	Well	Fluor	Content	Target	Sample	Threshold Cycle ( C(t) )	C(t) Mean	C(t) Std. Dev	Starting Quantity (SQ)	Log Starting Quantity	SQ Mean	SQ Std. Dev	Set Point	Well Note	Delta Ct	E Delta Ct	Fold change (UB10)	Fold change (UBC)	Geometric mean
	A03	SYBR	Unkn-02	UBQ10	At18-1	15.597	14.9652	0.893564					60		-0.947029	0.531767							E
	A04	SYBR	Unkn-02		At18-1	14.3333	14.9652	0.893564					60		0.316661	1.23513							UBQ10=	1.94814
	A05	SYBR	Unkn-03		At18-2	15.3634	15.0418	0.454848					60		-0.713432	0.621407							UBC21=	1.92449
	A06	SYBR	Unkn-03		At18-2	14.7202	15.0418	0.454848					60		-0.0701802	0.954277							M3K18=	1.92
	A07	SYBR	Unkn-04		At18-5	16.6979	16.6854	0.0176683					60		-2.04794	0.255197
	A08	SYBR	Unkn-04		At18-5	16.673	16.6854	0.0176683					60		-2.02295	0.259485
	A09	SYBR	Unkn-05		At18-6	15.6794	15.8562	0.250045					60		-1.02944	0.503332
	A10	SYBR	Unkn-05		At18-6	16.0331	15.8562	0.250045					60		-1.38305	0.397594
	A11	SYBR	Unkn-06		At18-7	17.2279	17.1778	0.0708391					60		-2.57793	0.179217
	A12	SYBR	Unkn-06		At18-7	17.1277	17.1778	0.0708391					60		-2.47775	0.191599
	B03	SYBR	Unkn-08	UBC21	At18-1	19.5187	19.508	0.0150879					60		0.561348	1.44411
	B04	SYBR	Unkn-08		At18-1	19.4973	19.508	0.0150879					60		0.582686	1.46442
	B05	SYBR	Unkn-09		At18-2	19.9846	19.8456	0.196658					60		0.0953594	1.06442
	B06	SYBR	Unkn-09		At18-2	19.7065	19.8456	0.196658					60		0.373475	1.27698
	B07	SYBR	Unkn-10		At18-5	23.0066	23.0468	0.0568927					60		-2.92656	0.147208
	B08	SYBR	Unkn-10		At18-5	23.087	23.0468	0.0568927					60		-3.00702	0.139655
	B09	SYBR	Unkn-11		At18-6	20.2339	20.4362	0.285982					60		-0.153934	0.904136
	B10	SYBR	Unkn-11		At18-6	20.6384	20.4362	0.285982					60		-0.558374	0.693817
	B11	SYBR	Unkn-12		At18-7	22.9204	22.8886	0.0450187					60		-2.84039	0.155752
	B12	SYBR	Unkn-12		At18-7	22.8567	22.8886	0.0450187					60		-2.77672	0.16238
	C03	SYBR	Unkn-14	AtM3K18	At18-1	24.0443	23.8943	0.212176					60		4.50566	14.131	26.5736	9.78524	16.1254
	C04	SYBR	Unkn-14		At18-1	23.7443	23.8943	0.212176					60		4.80572	16.8566	13.6476	11.5107	12.5337
	C05	SYBR	Unkn-15		At18-2	20.1313	20.0237	0.152112					60		8.41872	140.951	226.826	132.421	173.311
	C06	SYBR	Unkn-15		At18-2	19.9162	20.0237	0.152112					60		8.63384	159.949	167.613	125.256	144.895
	C07	SYBR	Unkn-16		At18-5	19.9549	20.0635	0.153616					60		8.59512	156.35	612.663	1062.1	806.666
	C08	SYBR	Unkn-16		At18-5	20.1721	20.0635	0.153616					60		8.37787	137.607	530.308	985.337	722.864
	C09	SYBR	Unkn-17		At18-6	21.3058	21.3028	0.00434543					60		7.24417	70.6705	140.405	78.1635	104.76
	C10	SYBR	Unkn-17		At18-6	21.2997	21.3028	0.00434543					60		7.25032	70.9262	178.388	102.226	135.041
	C11	SYBR	Unkn-18		At18-7	19.3286	19.4428	0.161506					60		9.22139	225.927	1260.63	1450.56	1352.27
	C12	SYBR	Unkn-18		At18-7	19.557	19.4428	0.161506					60		8.99299	197.543	1031.02	1216.55	1119.95
	D03	SYBR	Unkn-20	UBQ10	At18-10	14.8573	14.8334	0.0338493					60		-0.207336	0.870866
	D04	SYBR	Unkn-20		At18-10	14.8095	14.8334	0.0338493					60		-0.159466	0.899115
	D05	SYBR	Unkn-21		At18-13	15.1005	14.9575	0.20216					60		-0.450465	0.740519
	D06	SYBR	Unkn-21		At18-13	14.8146	14.9575	0.20216					60		-0.164568	0.896061
	D07	SYBR	Unkn-22		At18-14	14.5409	14.518	0.0323639					60		0.109068	1.07545
	D08	SYBR	Unkn-22		At18-14	14.4952	14.518	0.0323639					60		0.154838	1.10878
	D09	SYBR	Unkn-23		At18-15	17.6022	17.6778	0.106932					60		-2.95221	0.13963
	D10	SYBR	Unkn-23		At18-15	17.7534	17.6778	0.106932					60		-3.10344	0.126236
	D11	SYBR	Unkn-24		At18-16	15.4217	15.7437	0.455438					60		-0.771671	0.597735
	D12	SYBR	Unkn-24		At18-16	16.0658	15.7437	0.455438					60		-1.41576	0.389017
	E03	SYBR	Unkn-26	UBC	At18-10	19.6271	19.6596	0.0459199					60		0.452885	1.34512
	E04	SYBR	Unkn-26		At18-10	19.6921	19.6596	0.0459199					60		0.387945	1.28914
	E05	SYBR	Unkn-27		At18-13	19.4126	19.4462	0.0475102					60		0.667425	1.54796
	E06	SYBR	Unkn-27		At18-13	19.4798	19.4462	0.0475102					60		0.600235	1.48135
	E07	SYBR	Unkn-28		At18-14	19.8215	19.9374	0.163945					60		0.258511	1.1844
	E08	SYBR	Unkn-28		At18-14	20.0533	19.9374	0.163945					60		0.0266582	1.01761
	E09	SYBR	Unkn-29		At18-15	22.9548	22.9989	0.0623975					60		-2.87475	0.152286
	E10	SYBR	Unkn-29		At18-15	23.043	22.9989	0.0623975					60		-2.963	0.143738
	E11	SYBR	Unkn-30		At18-16	19.7304	19.9081	0.25133					60		0.349598	1.25718
	E12	SYBR	Unkn-30		At18-16	20.0858	19.9081	0.25133					60		-0.00583583	0.996187
	F01	SYBR	Unkn-31	UBQ10	At18-8	13.5166	13.4882	0.0401649					60		1.1334	2.12939
	F02	SYBR	Unkn-31		At18-8	13.4598	13.4882	0.0401649					60		1.1902	2.2116
	F03	SYBR	Unkn-32	AtM3K18	At18-10	24.5828	24.6388	0.079143					60		3.96721	10.2972	11.8241	7.65521	9.51399
	F04	SYBR	Unkn-32		At18-10	24.6947	24.6388	0.079143					60		3.85528	9.64158	10.7234	7.4791	8.95552
	F05	SYBR	Unkn-33		At18-13	18.2234	18.2054	0.0255049					60		10.3266	432.611	584.2	279.472	404.064
	F06	SYBR	Unkn-33		At18-13	18.1873	18.2054	0.0255049					60		10.3627	441.881	493.137	298.297	383.538
	F07	SYBR	Unkn-34		At18-14	23.1337	23.1775	0.0619781					60		5.41634	24.1347	22.4416	20.3771	21.3844
	F08	SYBR	Unkn-34		At18-14	23.2213	23.1775	0.0619781					60		5.32869	22.9228	20.6739	22.5262	21.5802
	F09	SYBR	Unkn-35		At18-15	25.6974	25.6883	0.0128349					60		2.8526	5.34799	38.3011	35.118	36.675
	F10	SYBR	Unkn-35		At18-15	25.6792	25.6883	0.0128349					60		2.87075	5.40535	42.8195	37.6056	40.128
	F11	SYBR	Unkn-36		At18-16	18.8559	18.9453	0.126535					60		9.69413	298.293	499.04	237.272	344.105
	F12	SYBR	Unkn-36		At18-16	19.0348	18.9453	0.126535					60		9.51518	268.512	690.232	269.54	431.329
	G01	SYBR	Unkn-37	UBC21	At18-8	18.3595	18.4796	0.169942					60		1.72055	3.08447
	G02	SYBR	Unkn-37		At18-8	18.5998	18.4796	0.169942					60		1.48022	2.63542
	G03	SYBR	Unkn-38	UBQ10	At18-17	13.0166	13.0234	0.00953003					60		1.63337	2.97205
	G04	SYBR	Unkn-38		At18-17	13.0301	13.0234	0.00953003					60		1.61989	2.94545
	G05	SYBR	Unkn-39	AtM3K18	At18-17	20.3449	19.6176	1.02847					60		8.20512	124.32	41.8297	43.8637	42.8346
	G06	SYBR	Unkn-39		At18-17	18.8904	19.6176	1.02847					60		9.65959	292.3	99.2376	89.4297	94.2061
	G07	SYBR	Unkn-40	UBC	At18-18	19.2336	19.2595	0.0366385					60		0.846412	1.7404
	G08	SYBR	Unkn-40		At18-18	19.2854	19.2595	0.0366385					60		0.794597	1.68235
	G09	SYBR	Unkn-41	UBQ10	WT	14.6077	14.6533	0.0644309					60		0.0422751	1.02859
	G10	SYBR	Unkn-41		WT	14.6988	14.6533	0.0644309					60		-0.0488439	0.967952
	G11	SYBR	Unkn-42	AtM3K18	WT	28.6334	28.5504	0.117347					60		-0.0834192	0.947038
	G12	SYBR	Unkn-42		WT	28.4675	28.5504	0.117347					60		0.0825339	1.05531
	H01	SYBR	Unkn-43	AtM3K18	At18-8	24.1664	24.1083	0.0821464					60		4.38359	13.1525	6.17665	4.26411	5.13205
	H02	SYBR	Unkn-43		At18-8	24.0502	24.1083	0.0821464					60		4.49976	14.082	6.36734	5.34337	5.83293
	H03	SYBR	Unkn-44	UBC21	At18-17	18.4887	18.3798	0.153976					60		1.59131	2.83423
	H04	SYBR	Unkn-44		At18-17	18.2709	18.3798	0.153976					60		1.80906	3.26848
	H05	SYBR	Unkn-45	UBQ10	At18-18	14.5581	14.732	0.24587					60		0.0918804	1.06319
	H06	SYBR	Unkn-45		At18-18	14.9058	14.732	0.24587					60		-0.255832	0.843152
	H07	SYBR	Unkn-46	AtM3K18	At18-18	18.1772	18.1268	0.071185					60		10.3728	444.531	418.111	255.419	326.793
	H08	SYBR	Unkn-46		At18-18	18.0765	18.1268	0.071185					60		10.4735	471.629	559.364	280.339	395.995
	H09	SYBR	Unkn-47	UBC21	WT	20.0473	20.0792	0.0452266					60		0.0327374	1.02166
	H10	SYBR	Unkn-47		WT	20.1112	20.0792	0.0452266					60		-0.0312227	0.979767
													60
													60
													60
													60
													60
													60
													60
													60
											0	0	60
											0	0	60

## Sheet: Plate 2
Well	Fluor	Content	Target	Sample	Threshold Cycle ( C(t) )	C(t) Mean	Delta Ct	E Delta Ct	Fold change (UB10)	Fold change (UBC)	Geometric mean
A01	SYBR	Unkn-01	UBQ10	At18-20	15.2381	15.281	-1.03814	0.500419
A02	SYBR	Unkn-01		At18-20	15.3239	15.281	-1.12389	0.472604
A03	SYBR	Unkn-02		At18-21	18.0049	18.0206	-3.80494	0.0790701
A04	SYBR	Unkn-02		At18-21	18.0363	18.0206	-3.83625	0.0774363
A05	SYBR	Unkn-03		At18-22	15.2255	15.2437	-1.02553	0.504647
A06	SYBR	Unkn-03		At18-22	15.2619	15.2437	-1.06194	0.49254
A07	SYBR	Unkn-04		At18-23	14.9291	14.9869	-0.72905	0.614968
A08	SYBR	Unkn-04		At18-23	15.0447	14.9869	-0.844719	0.569315
A09	SYBR	Unkn-05		At18-24	15.5191	15.8681	-1.3191	0.414919
A10	SYBR	Unkn-05		At18-24	16.2171	15.8681	-2.0171	0.260499
A11	SYBR	Unkn-06		At18-25	15.403	15.4951	-1.20299	0.448322
A12	SYBR	Unkn-06		At18-25	15.5872	15.4951	-1.38719	0.3965
B01	SYBR	Unkn-07	UBC21	At18-20	19.8089	19.8304	-0.0789345	0.949637
B02	SYBR	Unkn-07		At18-20	19.8518	19.8304	-0.121788	0.923366
B03	SYBR	Unkn-08		At18-21	23.5484	23.4172	-3.81844	0.0821023
B04	SYBR	Unkn-08		At18-21	23.2859	23.4172	-3.55591	0.0974986
B05	SYBR	Unkn-09		At18-22	20.271	20.5521	-0.541034	0.701738
B06	SYBR	Unkn-09		At18-22	20.8332	20.5521	-1.1032	0.485671
B07	SYBR	Unkn-10		At18-23	19.9869	20.1862	-0.25694	0.845177
B08	SYBR	Unkn-10		At18-23	20.3855	20.1862	-0.655492	0.651078
B09	SYBR	Unkn-11		At18-24	20.1956	20.5636	-0.46561	0.737258
B10	SYBR	Unkn-11		At18-24	20.9317	20.5636	-1.20167	0.455351
B11	SYBR	Unkn-12		At18-25	20.373	20.537	-0.643034	0.65641
B12	SYBR	Unkn-12		At18-25	20.701	20.537	-0.971009	0.529574
C01	SYBR	Unkn-13	AtM3K18	At18-20	27.0113	27.119	0.788733	1.5898	3.17693	1.67411	2.3062
C02	SYBR	Unkn-13		At18-20	27.2268	27.119	0.573196	1.40062	2.96363	1.51687	2.12024
C03	SYBR	Unkn-14		At18-21	23.5144	23.8626	4.28563	12.4166	157.033	151.234	154.106
C04	SYBR	Unkn-14		At18-21	24.2109	23.8626	3.58915	8.24538	106.48	84.5692	94.8941
C05	SYBR	Unkn-15		At18-22	19.4318	19.5806	8.36825	136.831	271.142	194.988	229.934
C06	SYBR	Unkn-15		At18-22	19.7294	19.5806	8.07064	114.872	233.224	236.522	234.867
C07	SYBR	Unkn-16		At18-23	18.747	18.8696	9.05302	204.638	332.762	242.125	283.849
C08	SYBR	Unkn-16		At18-23	18.9922	18.8696	8.8078	177.17	311.198	272.118	291.003
C09	SYBR	Unkn-17		At18-24	31.3626	31.1814	-3.56262	0.123186	0.296891	0.167086	0.222725
C10	SYBR	Unkn-17		At18-24	31.0001	31.1814	-3.20013	0.152439	0.58518	0.334772	0.442608
C11	SYBR	Unkn-18		At18-25	18.4184	18.6595	9.3816	248.235	553.698	378.171	457.594
C12	SYBR	Unkn-18		At18-25	18.9005	18.6595	8.89948	186.979	471.574	353.075	408.046
D01	SYBR	Unkn-19	UBQ10	At18-26	14.4527	14.6263	-0.252724	0.844901
D02	SYBR	Unkn-19		At18-26	14.7998	14.6263	-0.599777	0.670336
D03	SYBR	Unkn-20		At18-27	14.0033	14.0757	0.196665	1.14014
D04	SYBR	Unkn-20		At18-27	14.148	14.0757	0.0520199	1.0353
D05	SYBR	Unkn-21		At18-29	14.7484	14.7387	-0.548362	0.693719
D06	SYBR	Unkn-21		At18-29	14.7291	14.7387	-0.529115	0.70268
D07	SYBR	Unkn-22		At18-30	15.1543	15.228	-0.954329	0.529185
D08	SYBR	Unkn-22		At18-30	15.3017	15.228	-1.10174	0.479638
D09	SYBR	Unkn-23		At18-35	13.6742	13.8041	0.525787	1.41997
D10	SYBR	Unkn-23		At18-35	13.9341	13.8041	0.265921	1.19403
D11	SYBR	Unkn-24		At18-38	15.4836	15.5953	-1.2836	0.424858
D12	SYBR	Unkn-24		At18-38	15.7071	15.5953	-1.50709	0.366029
E01	SYBR	Unkn-25	UBC21	At18-26	19.3268	19.409	0.321036	1.23389
E02	SYBR	Unkn-25		At18-26	19.4911	19.409	0.321036	1.23389
E03	SYBR	Unkn-26		At18-27	19.6384	19.3776	0.352413	1.2595
E04	SYBR	Unkn-26		At18-27	19.1167	19.3776	0.352413	1.2595
E05	SYBR	Unkn-27		At18-29	19.4257	19.5063	0.223696	1.15771
E06	SYBR	Unkn-27		At18-29	19.5869	19.5063	0.223696	1.15771
E07	SYBR	Unkn-28		At18-30	19.5668	19.8873	-0.157293	0.90215
E08	SYBR	Unkn-28		At18-30	20.2078	19.8873	-0.157293	0.90215
E09	SYBR	Unkn-29		At18-35	19.0106	19.0391	0.690905	1.57194
E10	SYBR	Unkn-29		At18-35	19.0676	19.0391	0.690905	1.57194
E11	SYBR	Unkn-30		At18-38	19.2024	19.7029	0.0270848	1.01789
E12	SYBR	Unkn-30		At18-38	20.2035	19.7029	0.0270848	1.01789
F01	SYBR	Unkn-31	AtM3K18	At18-26	19.2996	19.2248	8.50044	147.886	175.034	119.854	144.839
F02	SYBR	Unkn-31		At18-26	19.15	19.2248	8.65003	161.479	240.892	130.87	177.554
F03	SYBR	Unkn-32		At18-27	22.2459	22.7419	5.55415	26.171	22.9542	20.779	21.8395
F04	SYBR	Unkn-32		At18-27	23.238	22.7419	4.56196	14.6064	14.1084	11.597	12.7912
F05	SYBR	Unkn-33		At18-29	18.7432	18.959	9.05683	205.098	295.65	177.158	228.86
F06	SYBR	Unkn-33		At18-29	19.1749	18.959	8.62509	159.128	226.459	137.451	176.428
F07	SYBR	Unkn-34		At18-30	31.3277	31.4448	-3.5277	0.125741	0.237612	0.139379	0.181984
F08	SYBR	Unkn-34		At18-30	31.5619	31.4448	-3.76187	0.109572	0.228447	0.121456	0.166572
F09	SYBR	Unkn-35		At18-35	15.7962	15.9882	12.0038	1159.42	816.513	737.575	776.041
F10	SYBR	Unkn-35		At18-35	16.1803	15.9882	11.6197	925.119	774.785	588.521	675.261
F11	SYBR	Unkn-36		At18-38	23.4346	23.7875	4.36537	13.0125	30.6278	12.7838	19.7873
F12	SYBR	Unkn-36		At18-38	24.1404	23.7875	3.65957	8.59387	23.4786	8.44283	14.0793
G01	SYBR	Unkn-37	UBQ10	At18-39	15.0603	15.1977	-1.02032	0.506402
G02	SYBR	Unkn-37		At18-39	15.3352	15.1977	-0.965152	0.525379
G03	SYBR	Unkn-38	AtM3K18	At18-39	28.9365	29.0056	-1.13649	0.512725	1.01249	0.363677	0.60681
G04	SYBR	Unkn-38		At18-39	29.0748	29.0056	-1.27478	0.472699	0.899729	0.331179	0.545867
G05	SYBR	Unkn-39	UBC21	At18-40	19.1948	19.2924	0.535209	1.41961
G06	SYBR	Unkn-39		At18-40	19.39	19.2924	0.340015	1.24931
G07	SYBR	Unkn-40	UBQ10	WT	14.0395	14.203	0.000517389	1.00035
G08	SYBR	Unkn-40		WT	14.3665	14.203	0.00347736	1.00232
G09	SYBR	Unkn-41	AtM3K18	WT	27.2954	27.8004	0.504571	1.38978
G10	SYBR	Unkn-41		WT	28.3053	27.8004	-0.505297	0.719198
G11	SYBR	Unkn-42	UBC21	At18-19	19.6822	19.8101	0.0477928	1.04831
G12	SYBR	Unkn-42		At18-19	19.9381	19.8101	-0.208091	0.872643
H01	SYBR	Unkn-43	UBC21	At18-39	19.2053	19.1959	0.524657	1.40984
H02	SYBR	Unkn-43		At18-39	19.1865	19.1959	0.543486	1.42732
H03	SYBR	Unkn-44	UBQ10	At18-40	15.979	16.0498	-1.77903	0.305321
H04	SYBR	Unkn-44		At18-40	16.1205	16.0498	-1.92055	0.277825
H05	SYBR	Unkn-45	AtM3K18	At18-40		0
H06	SYBR	Unkn-45		At18-40		0
H07	SYBR	Unkn-46	UBC21	WT	19.5025	19.7271	0.22748	1.16058
H08	SYBR	Unkn-46		WT	19.9517	19.7271	-0.221665	0.864922
H09	SYBR	Unkn-47	UBQ10	At18-19	14.2941	14.3949	-0.254074	0.844141
H10	SYBR	Unkn-47		At18-19	14.4957	14.3949	-0.12567	0.919609
H11	SYBR	Unkn-48	AtM3K18	At18-19	16.3691	16.4958	11.4309	827.915	980.778	789.76	880.102
H12	SYBR	Unkn-48		At18-19	16.6225	16.4958	11.1775	713.371	775.733	817.484	1000.02
