# Supplementary material for: The abscisic acid–responsive element binding factors MAPKKK18 module regulates abscisic acid–induced leaf senescence in Arabidopsis
Source: J Biol Chem. 2023 Feb 24;299(4):103060. doi: 10.1016/j.jbc.2023.103060 (PMC10166789; doi:10.1016/j.jbc.2023.103060)
Supplement: Supplemental data 1 [file mmc1.zip › supporting informaiton of raw data for q-RT-PCR/Raw data for Figure S9 MAPKKK18 in abf mutants.xls]

## Sheet: WT-3h
	Well	Fluor	Target	Content	Sample	Biological Set Name	Cq	Cq Mean	Cq Std. Dev	Starting Quantity (SQ)	Log Starting Quantity	SQ Mean	SQ Std. Dev	Set Point	Well Note	Delta Ct	E^Delta Ct	Fold change UBQ)	Fold change UBC)	Geometric mean
	A01	SYBR	UBQ10	Unkn-01	WT H20 R1		16.8766	16.9052	0.0403994					60		0.0447839	1.03106						WT H20 Ave
	A02	SYBR		Unkn-01			16.9338	16.9052	0.0403994					60								UBQ	16.9531
	A03	SYBR	UBC21	Unkn-02			23.2646	23.2839	0.0273249					60		-0.0838988	0.94311
	A04	SYBR		Unkn-02			23.3032	23.2839	0.0273249					60								UBC	23.1987
	A05	SYBR	RD29B	Unkn-03			29.002	29.0631	0.0863047					60		-0.22306	0.861598	0.83564	0.913572	0.873737
	A06	SYBR		Unkn-03			29.1241	29.0631	0.0863047					60								RD29B	28.8394
	A07	SYBR	RAB18	Unkn-04			24.3278	24.4179	0.127463					60		0.022112	1.01453	0.983962	1.07573	1.02882
	A08	SYBR		Unkn-04			24.508	24.4179	0.127463					60								RAB18	24.4406
	A09	SYBR	M3K18	Unkn-05			34.3948	34.4195	0.0350201					60		-0.509523	0.717218	0.69561	0.760482	0.727323
	A10	SYBR		Unkn-05			34.4443	34.4195	0.0350201					60								M3K18	33.9065
	B01	SYBR	UBQ10	Unkn-07	WTABAR1		16.7554	16.9866	0.32703					60		-0.0366242	0.975292
	B02	SYBR		Unkn-07			17.2179	16.9866	0.32703					60
	B03	SYBR	UBC21	Unkn-08			23.6426	23.4733	0.23941					60		-0.273271	0.826314
	B04	SYBR		Unkn-08			23.304	23.4733	0.23941					60
	B05	SYBR	RD29B	Unkn-09			20.0235	20.1307	0.151587					60		8.70928	335.731	344.236	406.299	373.982
	B06	SYBR		Unkn-09			20.2379	20.1307	0.151587					60
	B07	SYBR	RAB18	Unkn-10			18.0049	18.0987	0.132699					60		6.34127	62.5879	64.1735	75.7435	69.7189
	B08	SYBR		Unkn-10			18.1926	18.0987	0.132699					60
	B09	SYBR	M3K18	Unkn-11			23.4439	23.3835	0.0854914					60		10.5265	959.788	984.102	1161.53	1069.14
	B10	SYBR		Unkn-11			23.323	23.3835	0.0854914					60
	C01	SYBR	UBQ10	Unkn-13	WTH20R2		16.9338	16.8645	0.13849					60		0.0854621	1.06012
	C02	SYBR		Unkn-13			16.7953	16.8645	0.13849					60
	C03	SYBR	UBC21	Unkn-14			23.3032	23.3208	0.0350948					60		-0.120768	0.919144
	C04	SYBR		Unkn-14			23.3383	23.3208	0.0350948					60
	C05	SYBR	RD29B	Unkn-15			29.1241	28.8952	0.4578					60		-0.0551865	0.963816	0.90916	1.0486	0.976395
	C06	SYBR		Unkn-15			28.6663	28.8952	0.4578					60
	C07	SYBR	RAB18	Unkn-16			24.3278	24.372	0.0884447					60		0.0680193	1.04537	0.986089	1.13733	1.05901
	C08	SYBR		Unkn-16			24.4162	24.372	0.0884447					60
	C09	SYBR	M3K18	Unkn-17			34.3948	33.9682	0.853041					60		-0.0582398	0.962721	0.908128	1.04741	0.975286
	C10	SYBR		Unkn-17			33.5417	33.9682	0.853041					60
	D01	SYBR	UBQ10	Unkn-19	WTABAR2		16.4397	16.6175	0.251463					60		0.332518	1.25501
	D02	SYBR		Unkn-19			16.7953	16.6175	0.251463					60
	D03	SYBR	UBC21	Unkn-20			23.3383	23.2471	0.129042					60		-0.047069	0.967674
	D04	SYBR		Unkn-20			23.1558	23.2471	0.129042					60
	D05	SYBR	RD29B	Unkn-21			19.5726	19.6031	0.0431569					60		9.23685	477.537	380.505	493.489	433.33
	D06	SYBR		Unkn-21			19.6337	19.6031	0.0431569					60
	D07	SYBR	RAB18	Unkn-22			18.0575	18.0782	0.0292705					60		6.36179	63.4314	50.5426	65.5504	57.5594
	D08	SYBR		Unkn-22			18.0989	18.0782	0.0292705					60
	D09	SYBR	M3K18	Unkn-23			23.4072	23.574	0.23587					60		10.336	847.622	675.392	875.938	769.156
	D10	SYBR		Unkn-23			23.7408	23.574	0.23587					60
	E01	SYBR	UBQ10	Unkn-25	WTH20R3		17.0772	17.0895	0.0174581					60		-0.139548	0.909078
	E02	SYBR		Unkn-25			17.1019	17.0895	0.0174581					60
	E03	SYBR	UBC21	Unkn-26			23.0142	22.9914	0.0323305					60		0.208624	1.15679
	E04	SYBR		Unkn-26			22.9685	22.9914	0.0323305					60
	E05	SYBR	RD29B	Unkn-27			28.6663	28.56	0.150356					60		0.280031	1.20564	1.32623	1.04223	1.17569
	E06	SYBR		Unkn-27			28.4537	28.56	0.150356					60
	E07	SYBR	RAB18	Unkn-28			24.4162	24.532	0.163794					60		-0.0920232	0.941737	1.03593	0.814096	0.918337
	E08	SYBR		Unkn-28			24.6478	24.532	0.163794					60
	E09	SYBR	M3K18	Unkn-29			33.1215	33.3316	0.297141					60		0.578391	1.45834	1.6042	1.26068	1.4221
	E10	SYBR		Unkn-29			33.5417	33.3316	0.297141					60
	F01	SYBR	UBQ10	Unkn-31	WTABAR3		16.3445	16.2612	0.117752					60		0.688772	1.60079
	F02	SYBR		Unkn-31			16.178	16.2612	0.117752					60
	F03	SYBR	UBC21	Unkn-32			23.2145	23.1269	0.124004					60		0.0731349	1.05238
	F04	SYBR		Unkn-32			23.0392	23.1269	0.124004					60
	F05	SYBR	RD29B	Unkn-33			19.6276	19.6348	0.0101339					60		9.20519	467.545	292.071	444.272	360.221
	F06	SYBR		Unkn-33			19.642	19.6348	0.0101339					60
	F07	SYBR	RAB18	Unkn-34			17.8689	17.9104	0.0587292					60		6.5296	70.769	44.2088	67.2463	54.5241
	F08	SYBR		Unkn-34			17.9519	17.9104	0.0587292					60
	F09	SYBR	M3K18	Unkn-35			22.0565	22.2956	0.338257					60		11.6144	1951.46	1219.06	1854.33	1503.51
	F10	SYBR		Unkn-35			22.5348	22.2956	0.338257					60
																					WTR1
																					WTR2
																					WTR3

## Sheet: abf1-3h
	Well	Fluor	Target	Content	Sample	Biological Set Name	Cq	Cq Mean	Cq Std. Dev	Starting Quantity (SQ)	Log Starting Quantity	SQ Mean	SQ Std. Dev	Set Point	Well Note	Delta Ct	E^Delta Ct	Fold change UBQ)	Fold change UBC)	Geometric mean
	A01	SYBR	UBQ10	Unkn-01	ABF1 H2O		17.5134	17.5936	0.11338					60		-0.643606	0.644265
	A02	SYBR		Unkn-01	ABF1 H2O		17.6738	17.5936	0.11338					60
	A03	SYBR	UBC21	Unkn-02	ABF1 H2O		23.8451	23.7974	0.0674241					60		-0.59739	0.658982
	A04	SYBR		Unkn-02	ABF1 H2O		23.7497	23.7974	0.0674241					60
	A05	SYBR	RD29B	Unkn-03	ABF1 H2O		29.3842	29.3457	0.0543778					60		-0.50571	0.713389	1.10729	1.08256	1.09486
	A06	SYBR		Unkn-03	ABF1 H2O		29.3073	29.3457	0.0543778					60
	A07	SYBR	RAB18	Unkn-04	ABF1 H2O		24.2797	24.3138	0.0481634					60		0.12625	1.08584	1.6854	1.64776	1.66647
	A08	SYBR		Unkn-04	ABF1 H2O		24.3478	24.3138	0.0481634					60
	A09	SYBR	M3K18	Unkn-05	ABF1 H2O		34.6956	34.5427	0.216265					60		-0.6327	0.661843	1.02728	1.00434	1.01575
	A10	SYBR		Unkn-05	ABF1 H2O		34.3898	34.5427	0.216265					60
	B01	SYBR	UBQ10	Unkn-07	ABF1 ABA		18.177	18.188	0.0155636					60		-1.23799	0.42927
	B02	SYBR		Unkn-07	ABF1 ABA		18.199	18.188	0.0155636					60
	B03	SYBR	UBC21	Unkn-08	ABF1 ABA		24.8126	24.8765	0.090428					60		-1.67652	0.310232																													Mock
	B04	SYBR		Unkn-08	ABF1 ABA		24.9405	24.8765	0.090428					60																													R2	R3	R4	Ave	STDEV	SE	R1
	B05	SYBR	RD29B	Unkn-09	ABF1 ABA		21.6434	21.6416	0.00257415					60		7.19843	122.404	285.144	394.556	335.418																							0.323945	0.334484	0.371981	0.329214	0.00745163	0.00526989	371.448
	B06	SYBR		Unkn-09	ABF1 ABA		21.6397	21.6416	0.00257415					60
	B07	SYBR	RAB18	Unkn-10	ABF1 ABA		19.9984	20.0365	0.0538352					60		4.40352	17.6816	41.1899	56.9948	48.4522	ABF1R1																									Mock
	B08	SYBR		Unkn-10	ABF1 ABA		20.0746	20.0365	0.0538352					60																													R2	R3	R4	Ave	STDEV	SE	R1
	B09	SYBR	M3K18	Unkn-11	ABF1 ABA		25.7098	25.8283	0.167541					60		8.08172	194.788	453.766	627.879	533.769																							1.87934	0.855409	1.74513	1.36737	0.724027	0.512042	61.3548
	B10	SYBR		Unkn-11	ABF1 ABA		25.9467	25.8283	0.167541					60
	G01	SYBR	UBQ10	Unkn-37	ABF1 H2OR2		17.2927	17.1929	0.141157					60		-0.242926	0.847096
	G02	SYBR		Unkn-37	ABF1 H2OR2		17.0931	17.1929	0.141157					60
	G03	SYBR	UBC21	Unkn-38	ABF1 H2OR2		23.2681	23.2015	0.0941173					60		-0.00151662	0.998942
	G04	SYBR		Unkn-38	ABF1 H2OR2		23.135	23.2015	0.0941173					60
	G05	SYBR	RD29B	Unkn-39	ABF1 H2OR2		29.0397	29.0307	0.0127492					60		-0.190652	0.880449	1.03937	0.881382	0.957124
	G06	SYBR		Unkn-39	ABF1 H2OR2		29.0216	29.0307	0.0127492					60
	G07	SYBR	RAB18	Unkn-40	ABF1 H2OR2		24.449	24.4243	0.0349509					60		0.0157103	1.0103	1.19266	1.01137	1.09828
	G08	SYBR		Unkn-40	ABF1 H2OR2		24.3996	24.4243	0.0349509					60
	G09	SYBR	M3K18	Unkn-41	ABF1 H2OR2		34.0542	34.0434	0.0152801					60		-0.133419	0.916647	1.08211	0.917618	0.996474
	G10	SYBR		Unkn-41	ABF1 H2OR2		34.0326	34.0434	0.0152801					60
	H01	SYBR	UBQ10	Unkn-43	ABF1 ABA R2		16.6599	16.5913	0.0969814					60		0.358676	1.27763
	H02	SYBR		Unkn-43	ABF1 ABA R2		16.5227	16.5913	0.0969814					60
	H03	SYBR	UBC21	Unkn-44	ABF1 ABA R2		23.1536	23.2068	0.0751848					60		-0.00677423	0.995282
	H04	SYBR		Unkn-44	ABF1 ABA R2		23.2599	23.2068	0.0751848					60
	H05	SYBR	RD29B	Unkn-45	ABF1 ABA R2		19.5951	19.5338	0.0867285					60		9.30622	500.179	391.488	502.55	443.556
	H06	SYBR		Unkn-45	ABF1 ABA R2		19.4725	19.5338	0.0867285					60
	H07	SYBR	RAB18	Unkn-46	ABF1 ABA R2		18.4824	18.3255	0.221895					60		6.1145	53.9815	42.2511	54.2374	47.8705	ABF1R2
	H08	SYBR		Unkn-46	ABF1 ABA R2		18.1686	18.3255	0.221895					60
	H09	SYBR	M3K18	Unkn-47	ABF1 ABA R2		23.2073	23.336	0.181988					60		10.574	990.011	774.878	994.704	877.938
	H10	SYBR		Unkn-47	ABF1 ABA R2		23.4646	23.336	0.181988					60
	G01	SYBR	UBQ10	Unkn-37	ABF1 H20 R1		17.1076	17.2734	0.234473					60		-0.323415	0.801778
	G02	SYBR		Unkn-37	ABF1 H20 R1		17.4392	17.2734	0.234473					60
	G03	SYBR	UBC21	Unkn-38	ABF1 H20 R1		23.2477	23.2309	0.0237777					60		-0.0308516	0.978692
	G04	SYBR		Unkn-38	ABF1 H20 R1		23.214	23.2309	0.0237777					60
	G05	SYBR	RD29B	Unkn-39	ABF1 H20 R1		28.2117	28.3463	0.190403					60		0.493662	1.39053	1.7343	1.4208	1.56974
	G06	SYBR		Unkn-39	ABF1 H20 R1		28.481	28.3463	0.190403					60
	G07	SYBR	RAB18	Unkn-40	ABF1 H20 R1		24.0732	24.0676	0.00790625					60		0.37242	1.27499	1.5902	1.30275	1.43932
	G08	SYBR		Unkn-40	ABF1 H20 R1		24.062	24.0676	0.00790625					60
	G09	SYBR	M3K18	Unkn-41	ABF1 H20 R1		33.1445	33.3211	0.249696					60		0.588948	1.46842	1.83145	1.50039	1.65768
	G10	SYBR		Unkn-41	ABF1 H20 R1		33.4976	33.3211	0.249696					60
	H01	SYBR	UBQ10	Unkn-43	ABF1 ABA R1		16.752	16.6104	0.200279					60		0.339646	1.26113
	H02	SYBR		Unkn-43	ABF1 ABA R1		16.4687	16.6104	0.200279					60
	H03	SYBR	UBC21	Unkn-44	ABF1 ABA R1		23.6774	23.5557	0.172048					60		-0.355746	0.78008
	H04	SYBR		Unkn-44	ABF1 H20 R1		23.4341	23.5557	0.172048					60
	H05	SYBR	RD29B	Unkn-45	ABF1 H20 R1		19.7768	19.5818	0.275789					60		9.25824	484.405	384.103	620.969	488.381
	H06	SYBR		Unkn-45	ABF1 ABA R1		19.3868	19.5818	0.275789					60
	H07	SYBR	RAB18	Unkn-46	ABF1 ABA R1		18.4675	18.4914	0.0338795					60		5.94856	48.4435	38.4127	62.1007	48.8411	ABF1 R3
	H08	SYBR		Unkn-46	ABF1 ABA R1		18.5154	18.4914	0.0338795					60
	H09	SYBR	M3K18	Unkn-47	ABF1 H20 R1		23.1831	23.3048	0.172186					60		10.6052	1010.33	801.129	1295.16	1018.62
	H10	SYBR		Unkn-47	ABF1 H20 R1		23.4266	23.3048	0.172186					60
[truncated: 6 more columns]

## Sheet: abf3-3h
	Well	Fluor	Target	Content	Sample	Biological Set Name	Cq	Cq Mean	Cq Std. Dev	Starting Quantity (SQ)	Log Starting Quantity	SQ Mean	SQ Std. Dev	Set Point	Well Note	Delta Ct	E^Delta Ct	Fold change UBQ)	Fold change UBC)	Geometric mean
	E01	SYBR	UBQ10	Unkn-25	ABF3 H2O		17.3663	17.3245	0.0590751					60		-0.37451	0.774276
	E02	SYBR		Unkn-25	ABF3 H2O		17.2827	17.3245	0.0590751					60
	E03	SYBR	UBC21	Unkn-26	ABF3 H2O		23.2896	23.2401	0.0700151					60		-0.0401092	0.972387
	E04	SYBR		Unkn-26	ABF3 H2O		23.1906	23.2401	0.0700151					60
	E05	SYBR	RD29B	Unkn-27	ABF3 H2O		29.4972	29.5624	0.092187					60		-0.72242	0.617267	0.797218	0.634796	0.711387
	E06	SYBR		Unkn-27	ABF3 H2O		29.6276	29.5624	0.092187					60
	E07	SYBR	RAB18	Unkn-28	ABF3 H2O		24.889	24.879	0.0141954					60		-0.438967	0.751	0.969938	0.772327	0.865511
	E08	SYBR		Unkn-28	ABF3 H2O		24.8689	24.879	0.0141954					60
	E09	SYBR	M3K18	Unkn-29	ABF3 H2O		33.0444	33.1348	0.127803					60		0.775241	1.65816	2.14156	1.70525	1.91099
	E10	SYBR		Unkn-29	ABF3 H2O		33.2251	33.1348	0.127803					60
	F01	SYBR	UBQ10	Unkn-31	ABF3 ABA		16.5847	16.5284	0.0796772					60		0.421619	1.33377
	F02	SYBR		Unkn-31	ABF3 ABA		16.472	16.5284	0.0796772					60
	F03	SYBR	UBC21	Unkn-32	ABF3 ABA		23.0671	23.0861	0.0268921					60		0.113882	1.08275
	F04	SYBR		Unkn-32	ABF3 ABA		23.1051	23.0861	0.0268921					60
	F05	SYBR	RD29B	Unkn-33	ABF3 ABA		26.2523	26.319	0.0943011					60		2.521	5.38488	4.03735	4.97334	4.48097
	F06	SYBR		Unkn-33	ABF3 ABA		26.3857	26.319	0.0943011					60
	F07	SYBR	RAB18	Unkn-34	ABF3 ABA		21.2009	21.2897	0.12549					60		3.15034	7.80719	5.85349	7.21052	6.49667
	F08	SYBR		Unkn-34	ABF3 ABA		21.3784	21.2897	0.12549					60
	F09	SYBR	M3K18	Unkn-35	ABF3 ABA		25.0063	24.9847	0.030505					60		8.92527	337.706	253.197	311.897	281.019
	F10	SYBR		Unkn-35	ABF3 ABA		24.9632	24.9847	0.030505					60
	E01	SYBR	UBQ10	Unkn-25	ABF3 H2O R2		16.7912	16.7632	0.0396198					60		0.186807	1.13611
	E02	SYBR		Unkn-25	ABF3 H2O R2		16.7352	16.7632	0.0396198					60
	E03	SYBR	UBC21	Unkn-26	ABF3 H2O R2		23.3373	23.219	0.167311					60		-0.0189837	0.986834
	E04	SYBR		Unkn-26	ABF3 H2O R2		23.1007	23.219	0.167311					60
	E05	SYBR	RD29B	Unkn-27	ABF3 H2O R2		29.1156	29.0265	0.126035					60		-0.186526	0.882879	0.777109	0.894657	0.833814
	E06	SYBR		Unkn-27	ABF3 H2O R2		28.9374	29.0265	0.126035					60
	E07	SYBR	RAB18	Unkn-28	ABF3 H2O R2		23.7272	23.7436	0.0232307					60		0.696403	1.57504	1.38635	1.59605	1.48751
	E08	SYBR		Unkn-28	ABF3 H2O R2		23.76	23.7436	0.0232307					60
	E09	SYBR	M3K18	Unkn-29	ABF3 H2O R2		33.1677	33.2869	0.168558					60		0.623067	1.50147	1.32159	1.5215	1.41803
	E10	SYBR		Unkn-29	ABF3 H2O R2		33.4061	33.2869	0.168558					60
	F01	SYBR	UBQ10	Unkn-31	ABF3 ABA R2		16.4511	16.5757	0.17619					60		0.374319	1.29136
	F02	SYBR		Unkn-31	ABF3 ABA R2		16.7003	16.5757	0.17619					60
	F03	SYBR	UBC21	Unkn-32	ABF3 ABA R2		23.1457	23.0751	0.099889					60		0.124931	1.09114
	F04	SYBR		Unkn-32	ABF3 ABA R2		23.0044	23.0751	0.099889					60
	F05	SYBR	RD29B	Unkn-33	ABF3 ABA R2		26.034	26.1254	0.129207					60		2.71461	6.12818	4.74552	5.61633	5.1626
	F06	SYBR		Unkn-33	ABF3 ABA R2		26.2168	26.1254	0.129207					60
	F07	SYBR	RAB18	Unkn-34	ABF3 ABA R2		20.6147	20.5423	0.102285					60		3.89766	12.712	9.84387	11.6502	10.709
	F08	SYBR		Unkn-34	ABF3 ABA R2		20.47	20.5423	0.102285					60
	F09	SYBR	M3K18	Unkn-35	ABF3 ABA R2		25.3788	25.4052	0.0373428					60		8.50477	256.692	198.776	235.252	216.246
	F10	SYBR		Unkn-35	ABF3 ABA R2		25.4316	25.4052	0.0373428					60
	G01	SYBR	UBQ10	Unkn-37	ABF3 H2O R3		17.0541	16.9869	0.0950503					60		-0.0369333	0.975087
	G02	SYBR		Unkn-37	ABF3 H2O R3		16.9197	16.9869	0.0950503					60
	G03	SYBR	UBC21	Unkn-38	ABF3 H2O R3		23.2812	23.1716	0.15493					60		0.0283869	1.02002
	G04	SYBR		Unkn-38	ABF3 H2O R3		23.0621	23.1716	0.15493					60
	G05	SYBR	RD29B	Unkn-39	ABF3 H2O R3		29.4303	29.4327	0.00333677					60		-0.5927	0.673126	0.690325	0.659918	0.67495
	G06	SYBR		Unkn-39	ABF3 H2O R3		29.4351	29.4327	0.00333677					60
	G07	SYBR	RAB18	Unkn-40	ABF3 H2O R3		24.4782	24.5458	0.09567					60		-0.10582	0.933299	0.957145	0.914985	0.935828
	G08	SYBR		Unkn-40	ABF3 H2O R3		24.6135	24.5458	0.09567					60
	G09	SYBR	M3K18	Unkn-41	ABF3 H2O R3		33.8613	33.8896	0.0400897					60		0.0203788	1.01338	1.03927	0.993497	1.01613
	G10	SYBR		Unkn-41	ABF3 H2O R3		33.918	33.8896	0.0400897					60
	H01	SYBR	UBQ10	Unkn-43	ABF3 ABA R3		17.0134	16.8614	0.215014					60		0.0886282	1.06241
	H02	SYBR		Unkn-43	ABF3 ABA R3		16.7093	16.8614	0.215014					60
	H03	SYBR	UBC21	Unkn-44	ABF3 ABA R3		23.0073	23.0538	0.0657738					60		0.146155	1.10742
	H04	SYBR		Unkn-44	ABF3 ABA R3		23.1004	23.0538	0.0657738					60
	H05	SYBR	RD29B	Unkn-45	ABF3 ABA R3		24.089	24.1028	0.0195955					60		4.73715	23.6559	22.2662	21.3612	21.809
	H06	SYBR		Unkn-45	ABF3 ABA R3		24.1167	24.1028	0.0195955					60
	H07	SYBR	RAB18	Unkn-46	ABF3 ABA R3		20.2426	20.2361	0.00928204					60		4.20394	15.5232	14.6113	14.0174	14.3113
	H08	SYBR		Unkn-46	ABF3 ABA R3		20.2295	20.2361	0.00928204					60
	H09	SYBR	M3K18	Unkn-47	ABF3 ABA R3		25.5521	25.6697	0.166251					60		8.24033	216.021	203.331	195.066	199.156
	H10	SYBR		Unkn-47	ABF3 ABA R3		25.7872	25.6697	0.166251					60

## Sheet: abf4-3h
	Well	Fluor	Target	Content	Sample	Biological Set Name	Cq	Cq Mean	Cq Std. Dev	Starting Quantity (SQ)	Log Starting Quantity	SQ Mean	SQ Std. Dev	Set Point	Well Note	Delta Ct	E^Delta Ct	Fold change UBQ)	Fold change UBC)	Geometric mean
	A01	SYBR	UBQ10	Unkn-01	ABF4 H20R1		17.2706	17.4411	0.241044					60		-0.49108	0.715013
	A02	SYBR		Unkn-01	ABF4 H20R1		17.6115	17.4411	0.241044					60
	A03	SYBR	UBC21	Unkn-02	ABF4 H20R1		23.5613	23.5033	0.0820679					60		-0.303303	0.80917
	A04	SYBR		Unkn-02	ABF4 H20R1		23.4453	23.5033	0.0820679					60
	A05	SYBR	RD29B	Unkn-03	ABF4 H20R1		29.3137	29.4445	0.184977					60		-0.604527	0.667831	0.934012	0.825328	0.87799
	A06	SYBR		Unkn-03	ABF4 H20R1		29.5753	29.4445	0.184977					60
	A07	SYBR	RAB18	Unkn-04	ABF4 H20R1		24.0763	24.101	0.0348701					60		0.338998	1.24749	1.74472	1.5417	1.64007
	A08	SYBR		Unkn-04	ABF4 H20R1		24.1257	24.101	0.0348701					60
	A09	SYBR	M3K18	Unkn-05	ABF4 H20R1		33.906	33.955	0.0693225					60		-0.0450092	0.971066	1.35811	1.20008	1.27665
	A10	SYBR		Unkn-05	ABF4 H20R1		34.004	33.955	0.0693225					60
	B01	SYBR	UBQ10	Unkn-07	ABF4 ABA R1		16.4584	16.6778	0.310356					60		0.272152	1.20431
	B02	SYBR		Unkn-07	ABF4 ABA R1		16.8973	16.6778	0.310356					60
	B03	SYBR	UBC21	Unkn-08	ABF4 ABA R1		23.0382	23.0646	0.0372781					60		0.135403	1.09914
	B04	SYBR		Unkn-08	ABF4 ABA R1		23.091	23.0646	0.0372781					60
	B05	SYBR	RD29B	Unkn-09	ABF4 ABA R1		19.6995	19.7137	0.0199973					60		9.12632	443.557	368.308	403.549	385.526
	B06	SYBR		Unkn-09	ABF4 ABA R1		19.7278	19.7137	0.0199973					60
	B07	SYBR	RAB18	Unkn-10	ABF4 ABA R1		18.4363	18.4942	0.0818904					60		5.94581	48.3564	40.1528	43.9947	42.0299	ABF4 R1
	B08	SYBR		Unkn-10	ABF4 ABA R1		18.5521	18.4942	0.0818904					60
	B09	SYBR	M3K18	Unkn-11	ABF4 ABA R1		23.034	23.1229	0.125657					60		10.7871	1137.65	944.649	1035.03	988.81
	B10	SYBR		Unkn-11	ABF4 ABA R1		23.2117	23.1229	0.125657					60
	C01	SYBR	UBQ10	Unkn-13	ABF4 H20 R2		17.2457	17.3847	0.196626					60		-0.434736	0.743068
	C02	SYBR		Unkn-13	ABF4 H20 R2		17.5238	17.3847	0.196626					60
	C03	SYBR	UBC21	Unkn-14	ABF4 H20 R2		23.468	23.4138	0.0766386					60		-0.213765	0.861365
	C04	SYBR		Unkn-14	ABF4 H20 R2		23.3596	23.4138	0.0766386					60
	C05	SYBR	RD29B	Unkn-15	ABF4 H20 R2		28.7609	28.8673	0.150523					60		-0.0273266	0.981916	1.32143	1.13995	1.22734
	C06	SYBR		Unkn-15	ABF4 H20 R2		28.9738	28.8673	0.150523					60
	C07	SYBR	RAB18	Unkn-16	ABF4 H20 R2		23.5982	23.6929	0.133843					60		0.747138	1.62804	2.19097	1.89007	2.03497
	C08	SYBR		Unkn-16	ABF4 H20 R2		23.7875	23.6929	0.133843					60
	C09	SYBR	M3K18	Unkn-17	ABF4 H20 R2		34.165	34.4106	0.347457					60		-0.500646	0.721384	0.970818	0.837489	0.901692
	C10	SYBR		Unkn-17	ABF4 H20 R2		34.6563	34.4106	0.347457					60
	D01	SYBR	UBQ10	Unkn-19	ABF4 ABA R2		17.3792	17.4469	0.0958437					60		-0.496939	0.712157
	D02	SYBR		Unkn-19	ABF4 ABA R2		17.5147	17.4469	0.0958437					60
	D03	SYBR	UBC21	Unkn-20	ABF4 ABA R2		23.9735	24.1489	0.248094					60		-0.948915	0.515576
	D04	SYBR		Unkn-20	ABF4 ABA R2		24.3243	24.1489	0.248094					60
	D05	SYBR	RD29B	Unkn-21	ABF4 ABA R2		22.0566	21.9854	0.100712					60		6.85459	97.2899	136.613	188.701	160.559
	D06	SYBR		Unkn-21	ABF4 ABA R2		21.9142	21.9854	0.100712					60
	D07	SYBR	RAB18	Unkn-22	ABF4 ABA R2		19.9162	19.8846	0.0446596					60		4.55539	19.523	27.414	37.8665	32.2191	ABF4 R2
	D08	SYBR		Unkn-22	ABF4 ABA R2		19.853	19.8846	0.0446596					60
	D09	SYBR	M3K18	Unkn-23	ABF4 ABA R2		24.7584	24.8382	0.112775					60		9.07184	371.588	521.779	720.724	613.236
	D10	SYBR		Unkn-23	ABF4 ABA R2		24.9179	24.8382	0.112775					60
	E01	SYBR	UBQ10	Unkn-25	ABF4 H20 R3		17.898	17.6494	0.351502					60		-0.699417	0.620165
	E02	SYBR		Unkn-25	ABF4 H20 R3		17.4009	17.6494	0.351502					60
	E03	SYBR	UBC21	Unkn-26	ABF4 H20 R3		23.3023	23.888	0.828348					60		-0.688008	0.618584
	E04	SYBR		Unkn-26	ABF4 H20 R3		24.4737	23.888	0.828348					60
	E05	SYBR	RD29B	Unkn-27	ABF4 H20 R3		29.2162	29.168	0.0680825					60		-0.328036	0.803264	1.29524	1.29855	1.2969
	E06	SYBR		Unkn-27	ABF4 H20 R3		29.1199	29.168	0.0680825					60
	E07	SYBR	RAB18	Unkn-28	ABF4 H20 R3		23.9221	23.9458	0.0335221					60		0.494182	1.38039	2.22584	2.23153	2.22869
	E08	SYBR		Unkn-28	ABF4 H20 R3		23.9695	23.9458	0.0335221					60
	E09	SYBR	M3K18	Unkn-29	ABF4 H20 R3		33.5637	33.8277	0.373418					60		0.0822883	1.05515	1.70139	1.70574	1.70357
	E10	SYBR		Unkn-29	ABF4 H20 R3		34.0918	33.8277	0.373418					60
	F01	SYBR	UBQ10	Unkn-31	ABF4 ABA R3		16.7842	16.9719	0.265421					60		-0.0218727	0.98517
	F02	SYBR		Unkn-31	ABF4 ABA R3		17.1596	16.9719	0.265421					60
	F03	SYBR	UBC21	Unkn-32	ABF4 ABA R3		23.1604	23.1902	0.0420335					60		0.00984336	1.0069
	F04	SYBR		Unkn-32	ABF4 ABA R3		23.2199	23.1902	0.0420335					60
	F05	SYBR	RD29B	Unkn-33	ABF4 ABA R3		19.5616	19.5528	0.0123154					60		9.28716	493.852	501.286	490.47	495.848
	F06	SYBR		Unkn-33	ABF4 ABA R3		19.5441	19.5528	0.0123154					60
	F07	SYBR	RAB18	Unkn-34	ABF4 ABA R3		18.6043	18.579	0.0357862					60		5.86104	45.7552	46.444	45.4418	45.9402	ABF4 R3
	F08	SYBR		Unkn-34	ABF4 ABA R3		18.5537	18.579	0.0357862					60
	F09	SYBR	M3K18	Unkn-35	ABF4 ABA R3		23.1464	23.1584	0.0170194					60		10.7516	1111.57	1128.3	1103.96	1116.06
	F10	SYBR		Unkn-35	ABF4 ABA R3		23.1705	23.1584	0.0170194					60

## Sheet: abi5-3h
	Well	Fluor	Target	Content	Sample	Biological Set Name	Cq	Cq Mean	Cq Std. Dev	Starting Quantity (SQ)	Log Starting Quantity	SQ Mean	SQ Std. Dev	Set Point	Well Note	Delta Ct	E^Delta Ct	Fold change UBQ)	Fold change UBC)	Geometric mean
	A01	SYBR	UBQ10	Unkn-01	abi5 H20 R1		17.5355	17.8709	0.474358					60		-0.920908	0.533088
	A02	SYBR		Unkn-01	abi5 H20 R1		18.2063	17.8709	0.474358					60
	A03	SYBR	UBC21	Unkn-02	abi5 H20 R1		23.6655	23.5794	0.121711					60		-0.379426	0.76729
	A04	SYBR		Unkn-02	abi5 H20 R1		23.4934	23.5794	0.121711					60
	A05	SYBR	RD29B	Unkn-03	abi5 H20 R1		28.9673	29.1623	0.275763					60		-0.322285	0.806355	1.51261	1.05091	1.2608
	A06	SYBR		Unkn-03	abi5 H20 R1		29.3573	29.1623	0.275763					60
	A07	SYBR	RAB18	Unkn-04	abi5 H20 R1		24.4998	24.5612	0.0869138					60		-0.121208	0.923978	1.73326	1.20421	1.44472
	A08	SYBR		Unkn-04	abi5 H20 R1		24.6227	24.5612	0.0869138					60
	A09	SYBR	M3K18	Unkn-05	abi5 H20 R1		34.2573	34.3158	0.0826972					60		-0.405801	0.767425	1.43958	1.00018	1.19993
	A10	SYBR		Unkn-05	abi5 H20 R1		34.3743	34.3158	0.0826972					60
	B01	SYBR	UBQ10	Unkn-07	abi5 ABA R1		16.5777	16.6145	0.052047					60		0.335506	1.25757
	B02	SYBR		Unkn-07	abi5 ABA R1		16.6513	16.6145	0.052047					60
	B03	SYBR	UBC21	Unkn-08	abi5 ABA R1		23.0091	22.9	0.154387					60		0.300036	1.23302
	B04	SYBR		Unkn-08	abi5 ABA R1		22.7908	22.9	0.154387					60
	B05	SYBR	RD29B	Unkn-09	abi5 ABA R1		19.7548	19.7824	0.0390389					60		9.05759	423.658	336.885	343.594	340.223
	B06	SYBR		Unkn-09	abi5 ABA R1		19.81	19.7824	0.0390389					60
	B07	SYBR	RAB18	Unkn-10	abi5 ABA R1		17.787	17.8903	0.146118					60		6.54967	71.7019	57.0161	58.1515	57.581	I5R1
	B08	SYBR		Unkn-10	abi5 ABA R1		17.9936	17.8903	0.146118					60
	B09	SYBR	M3K18	Unkn-11	abi5 ABA R1		23.1315	23.0688	0.0886657					60		10.8412	1178.48	937.106	955.767	946.39
	B10	SYBR		Unkn-11	abi5 ABA R1		23.0061	23.0688	0.0886657					60
	C01	SYBR	UBQ10	Unkn-13	abi5H20R2		17.2718	17.1789	0.131372					60		-0.228861	0.855273
	C02	SYBR		Unkn-13	abi5H20R2		17.086	17.1789	0.131372					60
	C03	SYBR	UBC21	Unkn-14	abi5H20R2		23.4294	23.3738	0.0786389					60		-0.173752	0.885766
	C04	SYBR		Unkn-14	abi5H20R2		23.3181	23.3738	0.0786389					60
	C05	SYBR	RD29B	Unkn-15	abi5H20R2		28.9578	29.1647	0.292606					60		-0.324722	0.805044	0.941271	0.908867	0.924927
	C06	SYBR		Unkn-15	abi5H20R2		29.3716	29.1647	0.292606					60
	C07	SYBR	RAB18	Unkn-16	abi5H20R2		23.9534	23.9898	0.0514781					60		0.45016	1.34131	1.56829	1.5143	1.54106
	C08	SYBR		Unkn-16	abi5H20R2		24.0262	23.9898	0.0514781					60
	C09	SYBR	M3K18	Unkn-17	abi5H20R2		33.2449	33.4013	0.221107					60		0.508735	1.39356	1.62937	1.57328	1.60108
	C10	SYBR		Unkn-17	abi5H20R2		33.5576	33.4013	0.221107					60
	D01	SYBR	UBQ10	Unkn-19	abi5ABAR2		16.1547	16.3663	0.299216					60		0.583685	1.48991
	D02	SYBR		Unkn-19	abi5ABAR2		16.5779	16.3663	0.299216					60
	D03	SYBR	UBC21	Unkn-20	abi5ABAR2		23.1622	23.1719	0.0137846					60		0.0280851	1.0198
	D04	SYBR		Unkn-20	abi5ABAR2		23.1817	23.1719	0.0137846					60
	D05	SYBR	RD29B	Unkn-21	abi5ABAR2		19.4566	19.5105	0.0762144					60		9.32946	508.003	340.963	498.139	412.125
	D06	SYBR		Unkn-21	abi5ABAR2		19.5644	19.5105	0.0762144					60
	D07	SYBR	RAB18	Unkn-22	abi5ABAR2		17.8371	17.8643	0.0385472					60		6.57567	72.9281	48.9481	71.5122	59.1641	I5R2
	D08	SYBR		Unkn-22	abi5ABAR2		17.8916	17.8643	0.0385472					60
	D09	SYBR	M3K18	Unkn-23	abi5ABAR2		22.1488	22.2092	0.0853952					60		11.7008	2064.68	1385.78	2024.6	1675.01
	D10	SYBR		Unkn-23	abi5ABAR2		22.2696	22.2092	0.0853952					60
	E01	SYBR	UBQ10	Unkn-25	ABI5 H20R3		17.3978	17.4903	0.130762					60		-0.540271	0.691386
	E02	SYBR		Unkn-25	ABI5 H20R3		17.5827	17.4903	0.130762					60
	E03	SYBR	UBC21	Unkn-26	ABI5 H20R3		23.3329	23.3587	0.0365237					60		-0.15875	0.895092
	E04	SYBR		Unkn-26	ABI5 H20R3		23.3846	23.3587	0.0365237					60
	E05	SYBR	RD29B	Unkn-27	ABI5 H20R3		28.8675	28.8914	0.0338043					60		-0.0513766	0.966271	1.39759	1.07952	1.2283
	E06	SYBR		Unkn-27	ABI5 H20R3		28.9153	28.8914	0.0338043					60
	E07	SYBR	RAB18	Unkn-28	ABI5 H20R3		24.2182	23.9691	0.352172					60		0.470858	1.35955	1.96641	1.51889	1.72823
	E08	SYBR		Unkn-28	ABI5 H20R3		23.7201	23.9691	0.352172					60
	E09	SYBR	M3K18	Unkn-29	ABI5 H20R3		33.1749	33.1589	0.0225403					60		0.751083	1.63224	2.36082	1.82354	2.07486
	E10	SYBR		Unkn-29	ABI5 H20R3		33.143	33.1589	0.0225403					60
	F01	SYBR	UBQ10	Unkn-31	ABI5 ABA R3		16.5949	16.6794	0.119464					60		0.270622	1.20305
	F02	SYBR		Unkn-31	ABI5 ABA R3		16.7639	16.6794	0.119464					60
	F03	SYBR	UBC21	Unkn-32	ABI5 ABA R3		23.1646	23.121	0.0617226					60		0.0790344	1.05673
	F04	SYBR		Unkn-32	ABI5 ABA R3		23.0773	23.121	0.0617226					60
	F05	SYBR	RD29B	Unkn-33	ABI5 ABA R3		19.78	19.8235	0.0614494					60		9.01651	412.192	342.622	390.065	365.575
	F06	SYBR		Unkn-33	ABI5 ABA R3		19.8669	19.8235	0.0614494					60
	F07	SYBR	RAB18	Unkn-34	ABI5 ABA R3		18.3073	18.3053	0.00286856					60		6.13474	54.6989	45.4668	51.7625	48.5126	I5R3
	F08	SYBR		Unkn-34	ABI5 ABA R3		18.3032	18.3053	0.00286856					60
	F09	SYBR	M3K18	Unkn-35	ABI5 ABA R3		22.7269	22.5875	0.1971					60		11.3225	1613.18	1340.9	1526.58	1430.73
	F10	SYBR		Unkn-35	ABI5 ABA R3		22.4481	22.5875	0.1971					60

## Sheet: abf2-3h
	Well	Fluor	Target	Content	Sample	Biological Set Name	Cq	Cq Mean	Cq Std. Dev	Starting Quantity (SQ)	Log Starting Quantity	SQ Mean	SQ Std. Dev	Set Point	Well Note	Delta Ct	E^Delta Ct	Fold change UBQ)	Fold change UBC)	Geometric mean
	E01	R1	UBQ10	Unkn R1	abf2 3h H2O		17.4384	17.4264	0.0170357				0	60		1.14365	2.18414						WT H20 Ave
	E02	R1		Unkn R1	abf2 3h H2O		17.4143						0	60								UBQ	18.5741
	D03	R1	UBC21	Unkn R1	abf2 3h H2O		23.5101	23.565	0.0776455				0	60		0.764995	1.70586
	E04	R1		Unkn R1	abf2 3h H2O		23.6199						0	60								UBC	24.3317
	E06	R1	RD29B	Unkn R1	abf2 3h H2O		29.7971	30.7321	1.32226				0	60		2.59795	5.66884	2.59545	3.32316	2.93685
	E07	R1		Unkn R1	abf2 3h H2O		31.667						0	60								RD29B	33.3316
	E09	R1	RAB18	Unkn R1	abf2 3h H2O		26.7757	26.3061	0.664149				0	60		0.773901	1.65671	0.758518	0.971189	0.858292
	E10	R1		Unkn R1	abf2 3h H2O		25.8365						0	60								RAB18	27.0815
	E11	R1	M3K18	Unkn R1	abf2 3h H2O		29.1047	31.1679	2.91788				0	60		0.722055	1.60162	0.733294	0.938892	0.829749
	E12	R1		Unkn R1	abf2 3h H2O		33.2312						0	60								M3K18	31.888
	F01	R1	UBQ10	Unkn R1	abf2 3h ABA		15.2162	15.1524	0.0902127				0	60		3.41758	10.3247
	F02	R1		Unkn R1	abf2 3h ABA		15.0886						0	60
	C03	R1	UBC21	Unkn R1	abf2 3h ABA		22.8024	22.7919	0.0148398				0	60		1.53809	2.92646
	F04	R1		Unkn R1	abf2 3h ABA		22.7814						0	60
	F06	R1	RD29B	Unkn R1	abf2 3h ABA		19.9333	19.7774	0.220559				0	60		13.5526	8525.74	825.76	2913.32	1551.03
	F07	R1		Unkn R1	abf2 3h ABA		19.6214						0	60
	F09	R1	RAB18	Unkn R1	abf2 3h ABA		18.2898	18.2704	0.0274332				0	60		8.80963	313.168	30.3319	107.013	56.9728
	F10	R1		Unkn R1	abf2 3h ABA		18.251						0	60
	F11	R1	M3K18	Unkn R1	abf2 3h ABA		21.2659	21.3124	0.065744				0	60		10.5776	992.311	96.1103	339.082	180.525
	F12	R1		Unkn R1	abf2 3h ABA		21.3589						0	60
	E01	SYBR	UBQ10	Unkn R2	abf2 3h H2O		17.4381	17.4128	0.0357668				0	60		1.15718	2.20442
	E02	SYBR		Unkn R2	abf2 3h H2O		17.3875						0	60
	E03	SYBR	UBC21	Unkn R2	abf2 3h H2O		23.5649	23.5388	0.0368282				0	60		0.791161	1.73731
	E04	SYBR		Unkn R2	abf2 3h H2O		23.5128						0	60
	E06	SYBR	RD29B	Unkn R2	abf2 3h H2O		31.6751	31.8723	0.278934				0	60		1.45769	2.64716	1.20084	1.52371	1.35268
	E07	SYBR		Unkn R2	abf2 3h H2O		32.0695						0	60
	E09	SYBR	RAB18	Unkn R2	abf2 3h H2O		25.9452	25.1972	1.05791				0	60		1.88283	3.41515	1.54922	1.96577	1.74511
	E10	SYBR		Unkn R2	abf2 3h H2O		24.4491						0	60
	E11	SYBR	M3K18	Unkn R2	abf2 3h H2O		33.088	29.5116	5.05778				0	60		2.37836	4.71836	2.14041	2.7159	2.41104
	E12	SYBR		Unkn R2	abf2 3h H2O		25.9353						0	60
	F01	SYBR	UBQ10	Unkn R2	abf2 3h ABA		15.0023	14.9771	0.0355649				0	60		3.59288	11.6381
	F02	SYBR		Unkn R2	abf2 3h ABA		14.952						0	60
	F03	SYBR	UBC21	Unkn R2	abf2 3h ABA		22.5025	22.4983	0.00596767				0	60		1.83172	3.59228
	F04	SYBR		Unkn R2	abf2 3h ABA		22.4941						0	60
	F06	SYBR	RD29B	Unkn R2	abf2 3h ABA		19.6137	19.5828	0.0436886				0	60		13.7472	9708.49	834.195	2702.6	1501.5
	F07	SYBR		Unkn R2	abf2 3h ABA		19.5519						0	60
	F09	SYBR	RAB18	Unkn R2	abf2 3h ABA		18.1791	18.1449	0.0484245				0	60		8.93515	339.89	29.2048	94.617	52.5668
	F10	SYBR		Unkn R2	abf2 3h ABA		18.1106						0	60
	F11	SYBR	M3K18	Unkn R2	abf2 3h ABA		21.0159	21.0526	0.0518735				0	60		10.8374	1175.6	101.012	327.257	181.816
	F12	SYBR		Unkn R2	abf2 3h ABA		21.0892						0	60
	E01	SYBR	UBQ10	Unkn R3	abf2 3h H2O		18.4981	18.543	0.0634633				0	60		0.0270055	1.01862
	E02	SYBR		Unkn R3	abf2 3h H2O		18.5879						0	60
	E03	SYBR	UBC21	Unkn R3	abf2 3h H2O		24.6274	24.6098	0.0248169				0	60		-0.279806	0.822553
	E04	SYBR		Unkn R3	abf2 3h H2O		24.5923						0	60
	E06	SYBR	RD29B	Unkn R3	abf2 3h H2O		33.6723	32.9622	1.00432				0	60		0.367837	1.27846	1.25509	1.55425	1.39668
	E07	SYBR		Unkn R3	abf2 3h H2O		32.252						0	60
	E09	SYBR	RAB18	Unkn R3	abf2 3h H2O		27.828	27.5686	0.366891				0	60		-0.488596	0.727077	0.713787	0.883926	0.794314
	E10	SYBR		Unkn R3	abf2 3h H2O		27.3092						0	60
	E11	SYBR	M3K18	Unkn R3	abf2 3h H2O		31.5476	33.0783	2.16465				0	60		-1.18827	0.46064	0.45222	0.560012	0.503238
	E12	SYBR		Unkn R3	abf2 3h H2O		34.6089						0	60
	F01	SYBR	UBQ10	Unkn R3	abf2 3h ABA		15.7923	15.9185	0.178388				0	60		2.65154	6.11814
	F02	SYBR		Unkn R3	abf2 3h ABA		16.0446						0	60
	F03	SYBR	UBC21	Unkn R3	abf2 3h ABA		23.4828	23.4356	0.0667047				0	60		0.894362	1.8671
	F04	SYBR		Unkn R3	abf2 3h ABA		23.3885						0	60
	F06	SYBR	RD29B	Unkn R3	abf2 3h ABA		20.3505	20.3454	0.00719106				0	60		12.9846	5834.28	953.604	3124.79	1726.21
	F07	SYBR		Unkn R3	abf2 3h ABA		20.3403						0	60
	F09	SYBR	RAB18	Unkn R3	abf2 3h ABA		19.0886	18.8988	0.268472				0	60		8.18124	207.852	33.9731	111.324	61.498
	F10	SYBR		Unkn R3	abf2 3h ABA		18.7089						0	60
	F11	SYBR	M3K18	Unkn R3	abf2 3h ABA		21.9935	21.6799	0.443495				0	60		10.2101	780.775	127.616	418.176	231.011
	F12	SYBR		Unkn R3	abf2 3h ABA		21.3663						0	60
	E01	SYBR	UBQ10	Unkn R4	abf2 3h H2O		18.3843	18.3382	0.0651428				0	60		0.231756	1.17153
	E02	SYBR		Unkn R4	abf2 3h H2O		18.2922						0	60
	E03	SYBR	UBC21	Unkn R4	abf2 3h H2O		24.5774	24.4795	0.13846				0	60		-0.149465	0.900913
	E04	SYBR		Unkn R4	abf2 3h H2O		24.3816						0	60
	E06	SYBR	RD29B	Unkn R4	abf2 3h H2O		31.9185	32.6302	1.00656				0	60		0.699785	1.59574	1.3621	1.77125	1.55326
	E07	SYBR		Unkn R4	abf2 3h H2O		33.342						0	60
	E09	SYBR	RAB18	Unkn R4	abf2 3h H2O		25.0861	26.2986	1.71484				0	60		0.781373	1.66481	1.42105	1.84791	1.62049
	E10	SYBR		Unkn R4	abf2 3h H2O		27.5112						0	60
	E11	SYBR	M3K18	Unkn R4	abf2 3h H2O		32.156	30.5275	2.30308				0	60		1.3625	2.4322	2.07608	2.6997	2.36745
	E12	SYBR		Unkn R4	abf2 3h H2O		28.899						0	60
	F01	SYBR	UBQ10	Unkn R4	abf2 3h ABA		15.8813	15.7426	0.196113				0	60		2.82736	6.89888
	F02	SYBR		Unkn R4	abf2 3h ABA		15.604						0	60
	F03	SYBR	UBC21	Unkn R4	abf2 3h ABA		23.3731	23.308	0.0921326				0	60		1.02203	2.04115
	F04	SYBR		Unkn R4	abf2 3h ABA		23.2428						0	60
	F06	SYBR	RD29B	Unkn R4	abf2 3h ABA		20.0695	20.1292	0.0844777				0	60		13.2008	6740.38	977.025	3302.25	1796.21
	F07	SYBR		Unkn R4	abf2 3h ABA		20.189						0	60
	F09	SYBR	RAB18	Unkn R4	abf2 3h ABA		18.8088	18.8476	0.054778				0	60		8.23244	214.911	31.1516	105.289	57.2707
	F10	SYBR		Unkn R4	abf2 3h ABA		18.8863						0	60
	F11	SYBR	M3K18	Unkn R4	abf2 3h ABA		21.6255	21.5255	0.141453				0	60		10.3645	863.545	125.172	423.068	230.122
	F12	SYBR		Unkn R4	abf2 3h ABA		21.4254						0	60
	G01	R1	UBQ10	Unkn R1	WT 3h H2O		18.258	18.2527	0.00751606				0	60		0.317311	1.24204
	G02	R1		Unkn R1	WT 3h H2O		18.2474						0	60
	B03	R1	UBC21	Unkn R1	WT 3h H2O		24.1019	24.0972	0.0066557				0	60		0.232793	1.17647
	G04	R1		Unkn R1	WT 3h H2O		24.0925						0	60
	G06	R1	RD29B	Unkn R1	WT 3h H2O		32.8151	32.4852	0.466642				0	60		0.844846	1.75806	1.41547	1.49435	1.45437
	G07	R1		Unkn R1	WT 3h H2O		32.1552						0	60
	G09	R1	RAB18	Unkn R1	WT 3h H2O		24.1264	25.5391	1.99787				0	60		1.54088	2.73232	2.19987	2.32247	2.26034
	G10	R1		Unkn R1	WT 3h H2O		26.9518						0	60
	G11	R1	M3K18	Unkn R1	WT 3h H2O		32.6083	32.7767	0.238204				0	60		-0.886703	0.560784	0.451503	0.476666	0.463914
	G12	R1		Unkn R1	WT 3h H2O		32.9451						0	60
	H01	R1	UBQ10	Unkn R1	WT 3h ABA		16.1222	16.141	0.0265649				0	60		2.429	5.25532
	H02	R1		Unkn R1	WT 3h ABA		16.1598						0	60
	A03	R1	UBC21	Unkn R1	WT 3h ABA		23.2463	23.3873	0.199393				0	60		0.942725	1.93121
	H04	R1		Unkn R1	WT 3h ABA		23.5283						0	60
	H06	R1	RD29B	Unkn R1	WT 3h ABA		20.9569	20.9201	0.0520464				0	60		12.4099	3974.68	756.316	2058.12	1247.63
	H07	R1		Unkn R1	WT 3h ABA		20.8833						0	60
	H09	R1	RAB18	Unkn R1	WT 3h ABA		19.0692	18.9563	0.159605				0	60		8.12366	200.19	38.0928	103.66	62.8387
	H10	R1		Unkn R1	WT 3h ABA		18.8435						0	60
	H11	R1	M3K18	Unkn R1	WT 3h ABA		22.1929	22.1958	0.00409706				0	60		9.69417	557.662	106.114	288.762	175.048
	H12	R1		Unkn R1	WT 3h ABA		22.1987						0	60
	G01	SYBR	UBQ10	Unkn R2	WT 3h H2O		18.2383	18.2256	0.0179433				0	60		0.344351	1.26519
	G02	SYBR		Unkn R2	WT 3h H2O		18.213						0	60
	G03	SYBR	UBC21	Unkn R2	WT 3h H2O		23.9887	23.8884	0.141837				0	60		0.441618	1.36112
	G04	SYBR		Unkn R2	WT 3h H2O		23.7881						0	60
	G06	SYBR	RD29B	Unkn R2	WT 3h H2O		34.1493	33.6263	0.73964				0	60		-0.296337	0.82045	0.648477	0.602775	0.625209
	G07	SYBR		Unkn R2	WT 3h H2O		33.1033						0	60
	G09	SYBR	RAB18	Unkn R2	WT 3h H2O		27.283	27.2045	0.110997				0	60		-0.124499	0.921997	0.728739	0.67738	0.702591
	G10	SYBR		Unkn R2	WT 3h H2O		27.126						0	60
	G11	SYBR	M3K18	Unkn R2	WT 3h H2O		25.5521	29.001	4.87739				0	60		2.88903	6.58362	5.20365	4.83691	5.01693
	G12	SYBR		Unkn R2	WT 3h H2O		32.4498						0	60
	H01	SYBR	UBQ10	Unkn R2	WT 3h ABA		16.234	16.1618	0.102168				0	60		2.40821	5.18123
	H02	SYBR		Unkn R2	WT 3h ABA		16.0895						0	60
	H03	SYBR	UBC21	Unkn R2	WT 3h ABA		23.418	23.3959	0.0312659				0	60		0.934112	1.91964
	H04	SYBR		Unkn R2	WT 3h ABA		23.3738						0	60
	H06	SYBR	RD29B	Unkn R2	WT 3h ABA		20.8353	20.8212	0.0199623				0	60		12.5088	4246.11	819.519	2211.94	1346.37
	H07	SYBR		Unkn R2	WT 3h ABA		20.8071						0	60
	H09	SYBR	RAB18	Unkn R2	WT 3h ABA		18.8908	18.8324	0.0825873				0	60		8.24764	217.054	41.8923	113.07	68.8242
	H10	SYBR		Unkn R2	WT 3h ABA		18.774						0	60
	H11	SYBR	M3K18	Unkn R2	WT 3h ABA		21.8613	21.9454	0.118974				0	60		9.9446	656.625	126.732	342.057	208.205
	H12	SYBR		Unkn R2	WT 3h ABA		22.0295						0	60
	G01	SYBR	UBQ10	Unkn R3	WT 3h H2O		19.24	19.2438	0.00542539				0	60		-0.673827	0.631101
	G02	SYBR		Unkn R3	WT 3h H2O		19.2477						0	60
	G03	SYBR	UBC21	Unkn R3	WT 3h H2O		25.1066	25.0094	0.13744				0	60		-0.679406	0.62231
	G04	SYBR		Unkn R3	WT 3h H2O		24.9122						0	60
	G06	SYBR	RD29B	Unkn R3	WT 3h H2O		33.7275	33.8832	0.220242				0	60		-0.553223	0.691108	1.09508	1.11055	1.10279
	G07	SYBR		Unkn R3	WT 3h H2O		34.039						0	60
	G09	SYBR	RAB18	Unkn R3	WT 3h H2O		28.4574	28.501	0.0616612				0	60		-1.421	0.395758	0.627091	0.63595	0.631505
	G10	SYBR		Unkn R3	WT 3h H2O		28.5446						0	60
	G11	SYBR	M3K18	Unkn R3	WT 3h H2O		34.3779	33.8863	0.695279				0	60		-1.99627	0.271928	0.430878	0.436965	0.433911
	G12	SYBR		Unkn R3	WT 3h H2O		33.3946						0	60
	H01	SYBR	UBQ10	Unkn R3	WT 3h ABA		16.8469	16.8307	0.0229369				0	60		1.73932	3.28092
	H02	SYBR		Unkn R3	WT 3h ABA		16.8145						0	60
	H03	SYBR	UBC21	Unkn R3	WT 3h ABA		24.2098	24.1508	0.0833964				0	60		0.179152	1.13323
	H04	SYBR		Unkn R3	WT 3h ABA		24.0919						0	60
	H06	SYBR	RD29B	Unkn R3	WT 3h ABA		21.504	21.502	0.00281782				0	60		11.828	2694.75	821.337	2377.93	1397.53
	H07	SYBR		Unkn R3	WT 3h ABA		21.5						0	60
	H09	SYBR	RAB18	Unkn R3	WT 3h ABA		19.7975	19.7143	0.117662				0	60		7.36568	122.097	37.2142	107.742	63.321
	H10	SYBR		Unkn R3	WT 3h ABA		19.6311						0	60
	H11	SYBR	M3K18	Unkn R3	WT 3h ABA		23.077	22.9056	0.242323				0	60		8.98436	350.979	106.976	309.715	182.022
	H12	SYBR		Unkn R3	WT 3h ABA		22.7343						0	60
	G01	SYBR	UBQ10	Unkn R4	WT 3h H2O		19.3558	19.2691	0.122511				0	60		-0.699122	0.62029
	G02	SYBR		Unkn R4	WT 3h H2O		19.1825						0	60
	G03	SYBR	UBC21	Unkn R4	WT 3h H2O		25.0888	25.0446	0.0624655				0	60		-0.714608	0.607203
	G04	SYBR		Unkn R4	WT 3h H2O		25.0004						0	60
	G06	SYBR	RD29B	Unkn R4	WT 3h H2O		32.9889	33.8145	1.16747				0	60		-0.484462	0.723585	1.16653	1.19167	1.17903
	G07	SYBR		Unkn R4	WT 3h H2O		34.64						0	60
	G09	SYBR	RAB18	Unkn R4	WT 3h H2O		28.1151	28.1815	0.0939253				0	60		-1.10154	0.487454	0.785848	0.802786	0.794272
	G10	SYBR		Unkn R4	WT 3h H2O		28.248						0	60
	G11	SYBR	M3K18	Unkn R4	WT 3h H2O		33.6332	33.5899	0.0612559				0	60		-1.69991	0.329924	0.531887	0.543351	0.537589
	G12	SYBR		Unkn R4	WT 3h H2O		33.5466						0	60
	H01	SYBR	UBQ10	Unkn R4	WT 3h ABA		16.9041	16.8415	0.0885101				0	60		1.72848	3.25672
	H02	SYBR		Unkn R4	WT 3h ABA		16.7789						0	60
	H03	SYBR	UBC21	Unkn R4	WT 3h ABA		24.1055	24.0604	0.0637715				0	60		0.269626	1.20712
	H04	SYBR		Unkn R4	WT 3h ABA		24.0153						0	60
	H06	SYBR	RD29B	Unkn R4	WT 3h ABA		20.1518	20.1379	0.0196039				0	60		13.1921	6701.21	2057.65	5551.41	3379.78
	H07	SYBR		Unkn R4	WT 3h ABA		20.1241						0	60
	H09	SYBR	RAB18	Unkn R4	WT 3h ABA		17.4984	17.4343	0.090528				0	60		9.64565	540.288	165.899	447.585	272.496
	H10	SYBR		Unkn R4	WT 3h ABA		17.3703						0	60
	H11	SYBR	M3K18	Unkn R4	WT 3h ABA		22.6475	22.4956	0.214832				0	60		9.3944	458.612	140.82	379.924	231.303
	H12	SYBR		Unkn R4	WT 3h ABA		22.3437						0	60

## Sheet: areb3-3h
	Well	Fluor	Target	Content	Sample	Biological Set Name	Cq	Cq Mean	Cq Std. Dev	Starting Quantity (SQ)	Log Starting Quantity	SQ Mean	SQ Std. Dev	Set Point	Well Note	Delta Ct	E^Delta Ct	Fold change UBQ)	Fold change UBC)	Geometric mean
	G01	SYBR	UBQ10	Unkn-37	areb3 H20R1		17.4065	17.4065	0			0	0	60		0.563494	1.4695						WT H20 Ave
	G02	SYBR		Unkn-37	areb3 H20R1		17.4065	17.4065	0				0	60								UBQ	17.9675
	G03	SYBR	UBC21	Unkn-38	areb3 H20R1		23.4394	23.4174	0.0311281					60		0.742633	1.67944
	G04	SYBR		Unkn-38	areb3 H20R1		23.3954	23.4174	0.0311281					60								UBC	24.1556
	G05	SYBR	RD29B	Unkn-39	areb3 H20R1		29.4463	29.4692	0.0324686					60		0.240782	1.17445	0.799219	0.699313	0.747599
	G06	SYBR		Unkn-39	areb3 H20R1		29.4922	29.4692	0.0324686					60								RD29B	29.7063
	G07	SYBR	RAB18	Unkn-40	areb3 H20R1		23.5109	23.5294	0.0262893					60		0.120553	1.08181	0.736179	0.644153	0.688631
	G08	SYBR		Unkn-40	areb3 H20R1		23.548	23.5294	0.0262893					60								RAB18	23.6471
	G09	SYBR	M3K18	Unkn-41	areb3 H20R1		32.9924	33.2048	0.300377					60		1.85519	3.3541	2.28248	1.99716	2.13506
	G10	SYBR		Unkn-41	areb3 H20R1		33.4172	33.2048	0.300377					60								M3K18	35.056
	H01	SYBR	UBQ10	Unkn-43	areb3 ABAR1		17.1437	17.1357	0.0114006					60		0.834312	1.76812
	H02	SYBR		Unkn-43	areb3 ABAR1		17.1276	17.1357	0.0114006					60
	H03	SYBR	UBC21	Unkn-44	areb3 ABAR1		23.4325	23.381	0.0728331					60		0.778974	1.72259
	H04	SYBR		Unkn-44	areb3 ABAR1		23.3295	23.381	0.0728331					60
	H05	SYBR	RD29B	Unkn-45	areb3 ABAR1		20.1314	20.1565	0.0355625					60		9.55346	589.975	333.674	342.493	338.055
	H06	SYBR		Unkn-45	areb3 ABAR1		20.1817	20.1565	0.0355625					60
	H07	SYBR	RAB18	Unkn-46	areb3 ABAR1		18.4799	18.4588	0.0297632					60		5.19116	29.5572	16.7168	17.1586	16.9362
	H08	SYBR		Unkn-46	areb3 ABAR1		18.4378	18.4588	0.0297632					60
	H09	SYBR	M3K18	Unkn-47	areb3 ABAR1		23.3199	23.3593	0.0557438					60		11.7007	2064.5	1167.63	1198.49	1182.96
	H10	SYBR		Unkn-47	areb3 ABAR1		23.3987	23.3593	0.0557438					60
	A01	SYBR	UBQ10	Unkn-01	areb3 H20R2		17.2736	17.3852	0.157778					60		0.5848	1.49104
	A02	SYBR		Unkn-01	areb3 H20R2		17.4968	17.3852	0.157778					60
	A03	SYBR	UBC21	Unkn-02	areb3 H20R2		23.4165	23.4488	0.0457037					60		0.71115	1.64293
	A04	SYBR		Unkn-02	areb3 H20R2		23.4812	23.4488	0.0457037					60
	A05	SYBR	RD29B	Unkn-03	areb3 H20R2		28.9003	28.9895	0.126182					60		0.720453	1.61792	1.08509	0.984778	1.03372
	A06	SYBR		Unkn-03	areb3 H20R2		29.0788	28.9895	0.126182					60
	A07	SYBR	RAB18	Unkn-04	areb3 H20R2		23.6748	23.6856	0.0152377					60		-0.0356016	0.977044	0.655276	0.594698	0.624252
	A08	SYBR		Unkn-04	areb3 H20R2		23.6964	23.6856	0.0152377					60
	A09	SYBR	M3K18	Unkn-05	areb3 H20R2		33.1814	33.231	0.070203					60		1.82897	3.29722	2.21136	2.00692	2.10666
	A10	SYBR		Unkn-05	areb3 H20R2		33.2807	33.231	0.070203					60
	B01	SYBR	UBQ10	Unkn-07	areb3 ABAR2		16.4579	16.4907	0.046377					60		1.47935	2.74708
	B02	SYBR		Unkn-07	areb3 ABAR2		16.5234	16.4907	0.046377					60
	B03	SYBR	UBC21	Unkn-08	areb3 ABAR2		23.2448	23.2591	0.0202039					60		0.900881	1.87561
	B04	SYBR		Unkn-08	areb3 ABAR2		23.2734	23.2591	0.0202039					60
	B05	SYBR	RD29B	Unkn-09	areb3 ABAR2		19.5789	19.7464	0.236933					60		9.96357	775.852	282.428	413.652	341.8
	B06	SYBR		Unkn-09	areb3 ABAR2		19.914	19.7464	0.236933					60
	B07	SYBR	RAB18	Unkn-10	areb3 ABAR2		17.88	17.9856	0.14938					60		5.66442	40.2474	14.651	21.4582	17.7309
	B08	SYBR		Unkn-10	areb3 ABAR2		18.0912	17.9856	0.14938					60
	B09	SYBR	M3K18	Unkn-11	areb3 ABAR2		22.7606	22.648	0.159312					60		12.412	3283.54	1195.28	1750.65	1446.55
	B10	SYBR		Unkn-11	areb3 ABAR2		22.5353	22.648	0.159312					60
	G01	SYBR	UBQ10	Unkn-37	areb3 H20R3		17.5051	17.4654	0.0561199					60		0.50458	1.41153
	G02	SYBR		Unkn-37	areb3 H20R3		17.4257	17.4654	0.0561199					60
	G03	SYBR	UBC21	Unkn-38	areb3 H20R3		23.4515	23.4092	0.0597181					60		0.750775	1.68901
	G04	SYBR		Unkn-38	areb3 H20R3		23.367	23.4092	0.0597181					60
	G05	SYBR	RD29B	Unkn-39	areb3 H20R3		29.6437	29.5933	0.0713042					60		0.116725	1.08107	0.765884	0.640062	0.700152
	G06	SYBR		Unkn-39	areb3 H20R3		29.5429	29.5933	0.0713042					60
	G07	SYBR	RAB18	Unkn-40	areb3 H20R3		23.2089	23.2639	0.077837					60		0.386105	1.28642	0.911366	0.761644	0.833148
	G08	SYBR		Unkn-40	areb3 H20R3		23.3189	23.2639	0.077837					60
	G09	SYBR	M3K18	Unkn-41	areb3 H20R3		34.517	34.6652	0.209537					60		0.394844	1.29378	0.916576	0.765998	0.837911
	G10	SYBR		Unkn-41	areb3 H20R3		34.8133	34.6652	0.209537					60
	H01	SYBR	UBQ10	Unkn-43	areb3ABAR3		16.8402	16.8324	0.0110004					60		1.13761	2.17515
	H02	SYBR		Unkn-43	areb3ABAR3		16.8246	16.8324	0.0110004					60
	H03	SYBR	UBC21	Unkn-44	areb3ABAR3		23.15	23.2753	0.177099					60		0.884744	1.8546
	H04	SYBR		Unkn-44	areb3ABAR3		23.4005	23.2753	0.177099					60
	H05	SYBR	RD29B	Unkn-45	areb3ABAR3		20.1999	20.2089	0.0128213					60		9.50106	569.686	261.906	307.174	283.639
	H06	SYBR		Unkn-45	areb3ABAR3		20.218	20.2089	0.0128213					60
	H07	SYBR	RAB18	Unkn-46	areb3ABAR3		18.4199	18.4224	0.00360899					60		5.2276	30.268	13.9154	16.3205	15.07
	H08	SYBR		Unkn-46	areb3ABAR3		18.425	18.4224	0.00360899					60
	H09	SYBR	M3K18	Unkn-47	areb3ABAR3		24.1835	23.7142	0.663659					60		11.3458	1637.84	752.976	883.12	815.456
	H10	SYBR		Unkn-47	areb3ABAR3		23.245	23.7142	0.663659					60
	C01	Unkn-13	UBQ10		WTH20R1(for areb3)		17.4348	17.4424	0.0107869					60		0.52762	1.43392
	C02	Unkn-13					17.45	17.4424	0.0107869					60
	C03	Unkn-14	UBC21				23.7865	23.6257	0.227479					60		0.534306	1.45211
	C04	Unkn-14					23.4648	23.6257	0.227479					60
	C05	Unkn-15	RD29B				29.3092	29.632	0.456574					60		0.0780023	1.05347	0.734678	0.725477	0.730063
	C06	Unkn-15					29.9548	29.632	0.456574					60
	C07	Unkn-16	RAB18				22.974	23.0587	0.119876					60		0.591268	1.47064	1.02561	1.01276	1.01916
	C08	Unkn-16					23.1435	23.0587	0.119876					60
	C09	Unkn-17	M3K18				34.9499	34.8053	0.2045					60		0.254731	1.18077	0.823454	0.813142	0.818281
	C10	Unkn-17					34.6607	34.8053	0.2045					60
	C11	Unkn-18	RAF35-1				26.2686	26.3236	0.0778669					60
	C12	Unkn-18					26.3787	26.3236	0.0778669					60
	D01	Unkn-19	UBQ10		WTABAR1 (for areb3)		17.355	17.2468	0.152982					60		0.723194	1.63888
	D02	Unkn-19					17.1386	17.2468	0.152982					60
	D03	Unkn-20	UBC21				23.617	23.5682	0.0690196					60		0.591818	1.5116
	D04	Unkn-20					23.5194	23.5682	0.0690196					60
	D05	Unkn-21	RD29B				19.7712	19.9093	0.195234					60		9.80071	695.897	424.618	460.371	442.133
	D06	Unkn-21					20.0473	19.9093	0.195234					60
	D07	Unkn-22	RAB18				18.1438	18.2274	0.118178					60		5.42264	34.3748	20.9746	22.7407	21.8398
	D08	Unkn-22					18.3109	18.2274	0.118178					60
	D09	Unkn-23	M3K18				23.3213	24.018	0.985198					60		11.042	1343.43	819.727	888.748	853.54
	D10	Unkn-23					24.7146	24.018	0.985198					60
	D11	Unkn-24	RAF35-1				23.4694	23.6695	0.282921					60
	D12	Unkn-24					23.8695	23.6695	0.282921					60
	E01	Unkn-25	UBQ10		WTH20R2 (for areb3)		17.3716	17.333	0.0544749					60		0.636967	1.54513
	E02	Unkn-25					17.2945	17.333	0.0544749					60
	E03	Unkn-26	UBC21				23.3621	23.5053	0.202452					60		0.654745	1.57949
	E04	Unkn-26					23.6484	23.5053	0.202452					60
	E05	Unkn-27	RD29B				28.792	28.8547	0.0886781					60		0.855278	1.77035	1.14576	1.12084	1.13323
	E06	Unkn-27					28.9174	28.8547	0.0886781					60
	E07	Unkn-28	RAB18				22.7969	22.7518	0.0637547					60		0.898221	1.79666	1.16279	1.1375	1.15007
	E08	Unkn-28					22.7067	22.7518	0.0637547					60
	E09	Unkn-29	M3K18				34.8497	34.6131	0.334626					60		0.446919	1.33848	0.866257	0.847416	0.856785
	E10	Unkn-29					34.3765	34.6131	0.334626					60
	E11	Unkn-30	RAF35-1				25.8476	25.6861	0.228361					60
	E12	Unkn-30					25.5247	25.6861	0.228361					60
	F01	Unkn-31	UBQ10		WTABAR2 (for areb3)		16.6375	16.7257	0.12464					60		1.24433	2.33965
	F02	Unkn-31					16.8138	16.7257	0.12464					60
	F03	Unkn-32	UBC21				23.2104	23.269	0.0828458					60		0.890993	1.86271
	F04	Unkn-32					23.3276	23.269	0.0828458					60
	F05	Unkn-33	RD29B				19.4528	19.5414	0.125204					60		10.1686	889.72	380.28	477.648	426.192
	F06	Unkn-33					19.6299	19.5414	0.125204					60
	F07	Unkn-34	RAB18				18.0017	18.0195	0.0252372					60		5.63047	39.3659	16.8256	21.1336	18.857
	F08	Unkn-34					18.0374	18.0195	0.0252372					60
	F09	Unkn-35	M3K18				22.6894	22.5162	0.24495					60		12.5438	3578.26	1529.4	1921	1714.05
	F10	Unkn-35					22.343	22.5162	0.24495					60
	F11	Unkn-36	RAF35-1				22.9137	22.8817	0.0452719					60
	F12	Unkn-36					22.8497	22.8817	0.0452719					60
	G01	Unkn-37	UBQ10		WTH20R3 (for areb3)		19.1129	19.127	0.020043					60		-1.15704	0.453678
	G02	Unkn-37					19.1412	19.127	0.020043					60
	G03	Unkn-38	UBC21				25.3972	25.336	0.0865845					60		-1.17598	0.439994
	G04	Unkn-38					25.2748	25.336	0.0865845					60
	G05	Unkn-39	RD29B				30.6601	30.6321	0.039503					60		-0.922143	0.54019	1.19069	1.22772	1.20906
	G06	Unkn-39					30.6042	30.6321	0.039503					60
	G07	Unkn-40	RAB18				25.1368	25.1307	0.00870757					60		-1.48068	0.380646	0.839023	0.865117	0.85197
	G08	Unkn-40					25.1245	25.1307	0.00870757					60
	G09	Unkn-41	M3K18				35.528	35.7498	0.313681					60		-0.689797	0.637646	1.4055	1.44922	1.42719
	G10	Unkn-41					35.9716	35.7498	0.313681					60
	G11	Unkn-42	RAF35-1				28.057	27.8474	0.296422					60
	G12	Unkn-42					27.6378	27.8474	0.296422					60
	H01	Unkn-43	UBQ10		WTABAR3 (for areb3)		17.4428	17.3228	0.169686					60		0.647182	1.55595
	H02	Unkn-43					17.2028	17.3228	0.169686					60
	H03	Unkn-44	UBC21				23.9117	23.946	0.0484376					60		0.214008	1.16114
	H04	Unkn-44					23.9802	23.946	0.0484376					60
	H05	Unkn-45	RD29B				20.2193	20.2414	0.0312674					60		9.46859	557.467	358.28	480.101	414.742
	H06	Unkn-45					20.2635	20.2414	0.0312674					60
	H07	Unkn-46	RAB18				18.5343	18.5592	0.035282					60		5.09076	27.6833	17.7918	23.8413	20.5957
	H08	Unkn-46					18.5842	18.5592	0.035282					60
	H09	Unkn-47	M3K18				23.3716	23.3829	0.0159358					60		11.6771	2033.02	1306.61	1750.87	1512.52
	H10	Unkn-47					23.3942	23.3829	0.0159358					60
	H11	Unkn-48	RAF35-1				23.6283	23.6051	0.0327645					60
	H12	Unkn-48					23.5819	23.6051	0.0327645					60

## Sheet: 3h sum
RD29B	Mock								ABA
60 min	R1	R2	R3		Ave	STDEV	t-test		R1	R2	R3		Ave	STDEV		t-test
WT	0.873737	0.976395	1.17569		1.00861	0.15353			373.982	433.33	360.221		389.178	38.8513
abf1	1.09486	0.957124	1.56974		1.20724	0.321401	0.119643		335.418	443.556	488.381		422.452	78.6352		0.285318
abf3	0.711387	0.833814	0.67495		0.74005	0.0832206	0.0735409		4.48097	5.1626	21.809		10.4842	9.81349		0.00239696
abf4	0.87799	1.22734	1.2969		1.13408	0.224488	0.110145		385.526	160.559	495.848		347.311	170.88		0.381063
abi5	1.2608	0.924927	1.2283		1.13801	0.18525	0.215565		340.223	412.125	365.575		372.641	36.4681		0.143963
WT for abf2	1.45437	0.625209	1.10279	1.17903	1.09035	0.34491			1247.63	1346.37	1397.53	3379.78	1842.83	1026.52
abf2	2.93685	1.35268	1.39668	1.55326	1.80987	0.756238	0.0383937		1551.03	1501.5	1726.21	1796.21	1643.74	140.091		0.34813
WT for areb3	0.730063	1.13323	1.20906		1.02412	0.257468			442.133	426.192	414.742		427.689	13.7571
areb3	0.747599	1.03372	0.700152		0.827157	0.180454	0.171241		338.055	341.8	283.639		321.164	32.5521		0.00788686
	Mock								ABA
RAB18	R1	R2	R3		Ave	STDEV	t-test		R1	R2	R3		Ave	STDEV		t-test
WT	1.02882	1.05901	0.918337		1.00206	0.0740586			69.7189	57.5594	54.5241		60.6008	8.04101
abf1	1.66647	1.09828	1.43932		1.40136	0.28599	0.0805151		48.4522	47.8705	48.8411		48.3879	0.488454		0.0602381
abf3	0.865511	1.48751	0.935828		1.09628	0.340632	0.322179		6.49667	10.709	14.3113		10.5057	3.91129		0.00906236
abf4	1.64007	2.03497	2.22869		1.96791	0.299985	0.0205091		42.0299	32.2191	45.9402		40.063	7.06882		0.0380588
abi5	1.44472	1.54106	1.72823		1.57133	0.14416	0.0214322		57.581	59.1641	48.5126		55.0859	5.74738		0.149842
WT for abf2	2.26034	0.702591	0.631505	0.794272	1.09718	0.778298			62.8387	68.8242	63.321	272.496	116.87	103.786
abf2	0.858292	1.74511	0.794314	1.62049	1.25455	0.497795	0.397143		56.9728	52.5668	61.498	57.2707	57.0771	3.64851		0.166383
WT for areb3	1.01916	1.15007	0.85197		1.00707	0.14942			21.8398	18.857	20.5957		20.4308	1.49823
areb3	0.688631	0.624252	0.833148		0.715344	0.106979	0.0934087		16.9362	17.7309	15.07		16.579	1.36591		0.0536293
	Mock								ABA
MAPKKK18	R1	R2	R3		Ave	STDEV	t-test		R1	R2	R3		Ave	STDEV		t-test
WT	0.727323	0.975286	1.4221		1.04157	0.352102			1069.14	769.156	1503.51		1113.94	369.22
abf1	1.01575	0.996474	1.65768		1.2233	0.376304	0.078071		533.769	877.938	1018.62		810.11	249.442		0.139788
abf3	1.91099	1.41803	1.01613		1.44838	0.448204	0.234581		281.019	216.246	199.156		232.14	43.1839		0.0289462
abf4	1.27665	0.901692	1.70357		1.29397	0.401218	0.148358		988.81	613.236	1116.06		906.036	261.433		0.0766594
abi5	1.19993	1.60108	2.07486		1.62529	0.437966	0.00455496		946.39	1675.01	1430.73		1350.71	370.841		0.276393
WT for abf2	0.463914	5.01693	0.433911	0.537589	1.61309	2.26965			175.048	208.205	182.022	231.303	199.144	25.7557
abf2	0.829749	2.41104	0.503238	2.36745	1.52787	1.00368	0.466172		180.525	181.816	231.011	230.122	205.868	28.5261		0.348405
WT for areb3	0.818281	0.856785	1.42719		1.03409	0.340984			853.54	1714.05	1512.52		1360.04	450.064
areb3	2.13506	2.10666	0.837911		1.69321	0.740847	0.200947		1182.96	1446.55	815.456		1148.32	316.971		0.275324

## Sheet: WT-1h
Well	Fluor	Target	Content	Sample	Biological Set Name	Cq	Cq Mean	Cq Std. Dev	Starting Quantity (SQ)	Log Starting Quantity	SQ Mean	SQ Std. Dev	Set Point	Well Note	Delta Ct	E^Delta Ct	Fold change UBQ)	Fold change UBC)	Geometric mean
A01	SYBR	UBQ10	Unkn-01	WT H20 R1		17.3799	17.2625	0.16592					60		0.0474522	1.03295					WT H20 Ave
A02	SYBR		Unkn-01			17.1452	17.2625	0.16592					60							UBQ	17.3089
A03	SYBR	UBC21	Unkn-02			23.5713	23.5957	0.034436					60		0.054344	1.03867
A04	SYBR		Unkn-02			23.62	23.5957	0.034436					60							UBC	23.6473
A05	SYBR	RD29B	Unkn-03			30.3999	30.4505	0.0715318					60		-0.260469	0.84034	0.813538	0.809055	0.811293
A06	SYBR		Unkn-03			30.501	30.4505	0.0715318					60							RD29B	30.1925
A07	SYBR	RAB18	Unkn-04			26.1102	26.0867	0.033289					60		0.0833054	1.05585	1.02217	1.01654	1.01935
A08	SYBR		Unkn-04			26.0632	26.0867	0.033289					60							RAB18	26.1706
A09	SYBR	M3K18	Unkn-05			33.7159	33.6573	0.0828745					60		0.202693	1.14136	1.10496	1.09887	1.10191
A10	SYBR		Unkn-05			33.5987	33.6573	0.0828745					60							M3K18	33.8589
B01	SYBR	UBQ10	Unkn-07	WTABAR1		17.1082	17.1359	0.0392135					60		0.174074	1.12627
B02	SYBR		Unkn-07			17.1637	17.1359	0.0392135					60
B03	SYBR	UBC21	Unkn-08			23.8532	23.7998	0.0754225					60		-0.149828	0.900685
B04	SYBR		Unkn-08			23.7465	23.7998	0.0754225					60
B05	SYBR	RD29B	Unkn-09			25.4488	25.4645	0.0222086					60		4.72554	23.4731	20.8415	26.0614	23.3058
B06	SYBR		Unkn-09			25.4802	25.4645	0.0222086					60
B07	SYBR	RAB18	Unkn-10			22.0808	22.0783	0.0035448					60		4.09166	14.4269	12.8094	16.0177	14.324
B08	SYBR		Unkn-10			22.0758	22.0783	0.0035448					60
B09	SYBR	M3K18	Unkn-11			26.517	25.767	1.06064					60		8.09295	196.22	174.221	217.856	194.821
B10	SYBR		Unkn-11			25.0171	25.767	1.06064					60
C01	SYBR	UBQ10	Unkn-13	WTH20R2		17.4002	17.3318	0.096707					60		-0.0218454	0.985188
C02	SYBR		Unkn-13			17.2635	17.3318	0.096707					60
C03	SYBR	UBC21	Unkn-14			23.524	23.5861	0.0878171					60		0.0639382	1.04565
C04	SYBR		Unkn-14			23.6482	23.5861	0.0878171					60
C05	SYBR	RD29B	Unkn-15			29.9751	30.0035	0.0401035					60		0.186542	1.13267	1.1497	1.08322	1.11597
C06	SYBR		Unkn-15			30.0318	30.0035	0.0401035					60
C07	SYBR	RAB18	Unkn-16			26.4236	26.4092	0.0203519					60		-0.239205	0.855525	0.868388	0.818177	0.842908
C08	SYBR		Unkn-16			26.3948	26.4092	0.0203519					60
C09	SYBR	M3K18	Unkn-17			33.8807	34.0627	0.257441					60		-0.202704	0.876141	0.889313	0.837892	0.86322
C10	SYBR		Unkn-17			34.2447	34.0627	0.257441					60
D01	SYBR	UBQ10	Unkn-19	WTABAR2		17.2252	17.1766	0.0686077					60		0.133352	1.09537
D02	SYBR		Unkn-19			17.1281	17.1766	0.0686077					60
D03	SYBR	UBC21	Unkn-20			23.6373	23.5776	0.0845105					60		0.0724175	1.05186
D04	SYBR		Unkn-20			23.5178	23.5776	0.0845105					60
D05	SYBR	RD29B	Unkn-21			25.5984	25.5292	0.0978674					60		4.6608	22.4799	20.5226	21.3716	20.9428
D06	SYBR		Unkn-21			25.46	25.5292	0.0978674					60
D07	SYBR	RAB18	Unkn-22			21.8163	21.774	0.0598213					60		4.39598	17.5949	16.063	16.7275	16.3919
D08	SYBR		Unkn-22			21.7317	21.774	0.0598213					60
D09	SYBR	M3K18	Unkn-23			25.1575	25.0893	0.0965225					60		8.77073	305.322	278.738	290.269	284.445
D10	SYBR		Unkn-23			25.021	25.0893	0.0965225					60
E01	SYBR	UBQ10	Unkn-25	WTH20R3		17.3505	17.3323	0.0256614					60		-0.0223117	0.984874
E02	SYBR		Unkn-25			17.3142	17.3323	0.0256614					60
E03	SYBR	UBC21	Unkn-26			24.0582	23.7603	0.421287					60		-0.110283	0.925897
E04	SYBR		Unkn-26			23.4624	23.7603	0.421287					60
E05	SYBR	RD29B	Unkn-27			30.246	30.1235	0.173261					60		0.0665441	1.04544	1.0615	1.12911	1.09478
E06	SYBR		Unkn-27			30.0009	30.1235	0.173261					60
E07	SYBR	RAB18	Unkn-28			25.9094	26.0159	0.150628					60		0.154052	1.10571	1.1227	1.19421	1.1579
E08	SYBR		Unkn-28			26.1225	26.0159	0.150628					60
E09	SYBR	M3K18	Unkn-29			33.76	33.8566	0.136567					60		0.00342501	1.00224	1.01763	1.08245	1.04954
E10	SYBR		Unkn-29			33.9531	33.8566	0.136567					60
F01	SYBR	UBQ10	Unkn-31	WTABAR3		16.9782	16.8715	0.151009					60		0.438538	1.34927
F02	SYBR		Unkn-31			16.7647	16.8715	0.151009					60
F03	SYBR	UBC21	Unkn-32			23.6189	23.5903	0.0404338					60		0.0597268	1.04258
F04	SYBR		Unkn-32			23.5617	23.5903	0.0404338					60
F05	SYBR	RD29B	Unkn-33			25.3425	25.2537	0.125562					60		4.93625	27.0199	20.0256	25.9164	22.7814
F06	SYBR		Unkn-33			25.165	25.2537	0.125562					60
F07	SYBR	RAB18	Unkn-34			21.9557	21.995	0.0555724					60		4.17498	15.2327	11.2896	14.6106	12.8432
F08	SYBR		Unkn-34			22.0343	21.995	0.0555724					60
F09	SYBR	M3K18	Unkn-35			24.8975	24.9374	0.0564891					60		8.92256	337.11	249.846	323.342	284.228
F10	SYBR		Unkn-35			24.9774	24.9374	0.0564891					60

## Sheet: abf1-1h
Well	Fluor	Target	Content	Sample	Biological Set Name	Cq	Cq Mean	Cq Std. Dev	Starting Quantity (SQ)	Log Starting Quantity	SQ Mean	SQ Std. Dev	Set Point	Well Note	Delta Ct	E^Delta Ct	Fold change UBQ)	Fold change UBC21)	Geometric mean
A01	SYBR	UBQ10	Unkn-01	abf1 H2O R1		17.1476	17.3859	0.336998					60		-0.0758706	0.949493
A02	SYBR		Unkn-01			17.6242	17.3859	0.336998					60
A03	SYBR	UBC21	Unkn-02			23.7546	23.863	0.153281					60		-0.212977	0.861839
A04	SYBR		Unkn-02			23.9714	23.863	0.153281					60
A05	SYBR	RD29B	Unkn-03			30.2028	30.235	0.0455076					60		-0.0449501	0.970427	1.02205	1.126	1.07276
A06	SYBR		Unkn-03			30.2671	30.235	0.0455076					60
A07	SYBR	RAB18	Unkn-04			26.9426	27.0159	0.103597					60		-0.845867	0.575924	0.606559	0.668249	0.636657
A08	SYBR		Unkn-04			27.0891	27.0159	0.103597					60
A09	SYBR	M3K18	Unkn-05			34.5318	34.5809	0.0695109					60		-0.720913	0.624834	0.658071	0.725001	0.690726
A10	SYBR		Unkn-05			34.6301	34.5809	0.0695109					60
B01	SYBR	UBQ10	Unkn-07	abf1 ABA R1		16.8431	16.9191	0.107487					60		0.390869	1.30604
B02	SYBR		Unkn-07			16.9951	16.9191	0.107487					60
B03	SYBR	UBC21	Unkn-08			23.3439	23.3717	0.0393073					60		0.278339	1.21448
B04	SYBR		Unkn-08			23.3995	23.3717	0.0393073					60
B05	SYBR	RD29B	Unkn-09			24.6688	24.5612	0.152127					60		5.62881	42.909	32.8542	35.3311	34.0702
B06	SYBR		Unkn-09			24.4536	24.5612	0.152127					60
B07	SYBR	RAB18	Unkn-10			21.5587	21.5818	0.0325623					60		4.58824	19.946	15.2721	16.4234	15.8373
B08	SYBR		Unkn-10			21.6048	21.5818	0.0325623					60
B09	SYBR	M3K18	Unkn-11			25.4603	25.6226	0.229519					60		8.23736	215.603	165.081	177.526	171.19
B10	SYBR		Unkn-11			25.7849	25.6226	0.229519					60
G01	SYBR	UBQ10	Unkn-37	abf1 H2OR2		17.2015	17.1887	0.0181108					60		0.121341	1.08642
G02	SYBR		Unkn-37		ABF1 H2OR3	17.1759	17.1887	0.0181108					60
G03	SYBR	UBC21	Unkn-38			23.222	23.2276	0.00795154					60		0.422355	1.34294
G04	SYBR		Unkn-38			23.2333	23.2276	0.00795154					60
G05	SYBR	RD29B	Unkn-39			30.0062	29.8968	0.154626					60		0.29318	1.21628	1.11953	0.905682	1.00694
G06	SYBR		Unkn-39			29.7875	29.8968	0.154626					60
G07	SYBR	RAB18	Unkn-40			26.3792	26.428	0.0691269					60		-0.258046	0.845075	0.777853	0.629273	0.69963
G08	SYBR		Unkn-40			26.4769	26.428	0.0691269					60
G09	SYBR	M3K18	Unkn-41			34.351	34.4073	0.0795903					60		-0.547305	0.699758	0.644095	0.521064	0.579323
G10	SYBR		Unkn-41			34.4636	34.4073	0.0795903					60
H01	SYBR	UBQ10	Unkn-43	abf1 ABA R2		17.2286	17.1598	0.0972893					60		0.150158	1.10802
H02	SYBR		Unkn-43			17.091	17.1598	0.0972893					60
H03	SYBR	UBC21	Unkn-44			23.1952	23.3171	0.17231					60		0.332934	1.26167
H04	SYBR		Unkn-44			23.4389	23.3171	0.17231					60
H05	SYBR	RD29B	Unkn-45			25.4727	25.3844	0.124902					60		4.80563	24.7627	22.3487	19.627	20.9437
H06	SYBR		Unkn-45			25.2961	25.3844	0.124902					60
H07	SYBR	RAB18	Unkn-46			21.908	21.8126	0.13501					60		4.35744	17.158	15.4854	13.5995	14.5118
H08	SYBR		Unkn-46			21.7171	21.8126	0.13501					60
H09	SYBR	M3K18	Unkn-47			25.9769	26.0123	0.0501709					60		7.84766	167.206	150.906	132.528	141.419
H10	SYBR		Unkn-47			26.0478	26.0123	0.0501709					60
G01	SYBR	UBQ10	Unkn-37	abf1 H20 R3		17.1776	17.2129	0.0498935					60		0.0970964	1.06858
G02	SYBR		Unkn-37			17.2482	17.2129	0.0498935					60
G03	SYBR	UBC21	Unkn-38			23.5436	23.599	0.0784382					60		0.0509588	1.03622
G04	SYBR		Unkn-38			23.6545	23.599	0.0784382					60
G05	SYBR	RD29B	Unkn-39			29.4637	29.3961	0.095658					60		0.793901	1.69926	1.59021	1.63987	1.61485
G06	SYBR		Unkn-39			29.3285	29.3961	0.095658					60
G07	SYBR	RAB18	Unkn-40			24.0735	24.1682	0.133902					60		2.00177	3.69066	3.45382	3.56167	3.50733
G08	SYBR		Unkn-40			24.2629	24.1682	0.133902					60
G09	SYBR	M3K18	Unkn-41			34.2626	34.2663	0.00527823					60		-0.406328	0.767162	0.717929	0.740349	0.729053
G10	SYBR		Unkn-41			34.2701	34.2663	0.00527823					60
H01	SYBR	UBQ10	Unkn-43	abf1 ABA R3		16.8919	16.7152	0.25002					60		0.594847	1.50131
H02	SYBR		Unkn-43			16.5384	16.7152	0.25002					60
H03	SYBR	UBC21	Unkn-44			23.2452	23.3294	0.119121					60		0.320604	1.25085
H04	SYBR		Unkn-44			23.4136	23.3294	0.119121					60
H05	SYBR	RD29B	Unkn-45			25.1352	25.1164	0.0264893					60		5.07357	29.615	19.7261	23.6758	21.6109
H06	SYBR		Unkn-45			25.0977	25.1164	0.0264893					60
H07	SYBR	RAB18	Unkn-46			21.5262	21.4432	0.117338					60		4.7268	21.8327	14.5424	17.4543	15.932
H08	SYBR		Unkn-46			21.3602	21.4432	0.117338					60
H09	SYBR	M3K18	Unkn-47			25.7426	25.6344	0.153076					60		8.22563	213.959	142.515	171.051	156.132
H10	SYBR		Unkn-47			25.5261	25.6344	0.153076					60

[truncated: 6 more sheets: abf3-1h, abf4-1h, abi5-1h, areb3-1h, abf2-1h, 1h sum]
